# Supplementary material for: Relationship between impact characteristics and launch direction in softball hitting: A study involving elite players
Source: PLoS One. 2021 Nov 30;16(11):e0260520. doi: 10.1371/journal.pone.0260520 (PMC8631686; doi:10.1371/journal.pone.0260520)
Supplement: S1 Table — (XLSX) [file pone.0260520.s001.xlsx]

## Sheet: Sheet1
Subject ID	Horizontal launch		Vertical launch			1. Batted ball variables				2. Bat swing variables				3. Impact phase variables					Bat's longitudinal impact location from barrel end
						A	B	C	D	E	F	G	H	I	J	K	L
						Ball exit velocity	Angular velocity	Back spin rate	Side spin rate	Barrel end speed	Impact point speed	Bat's longitudinal speed	Upward angle	Line of impact angle	Undercut angle	Horizontal bat angle	Vertical bat angle
	(°)	Group	(°)	Group		(m･s-1)	(rps)	(rps)	(rps)	(m･s-1)	(m･s-1)	(m･s-1)	(°)	(°)	(°)	(°)	(°)		(m)
1	-34.77	(-40)	28.38	(F)		32.35	9.14	5.02	7.58	33.25	26.46	0.44	24.81	30.87	6.06	40.09	-23.07		0.161
2	-32.36	(-40)	16.23	(F)		27.87	0.64	0.07	0.62	30.53	22.04	-2.09	13.58	17.55	3.98	29.14	-21.02		0.224
2	-32.89	(-40)	16.02	(F)		28.93	4.12	3.8	-1.27	30.12	22.43	-2.58	16.69	16.8	0.1	26.28	-12		0.209
2	-35.41	(-40)	17.52	(F)		32.51	6.42	1.68	6.19	32.17	26.78	-2.19	16.15	16.81	0.65	30.36	-15.62		0.141
3	-34.99	(-40)	17.98	(F)		29.35	10	7.73	6.24	30.74	26.63	-2.05	15.24	22.98	7.74	31.69	-15.78		0.111
3	-34.45	(-40)	30.32	(F)		28.84	22.93	22.88	1.51	32.01	26.63	-2.55	14.51	31.37	16.86	32.57	-16.83		0.139
3	-30.43	(-40)	21.54	(F)		29.44	10.38	10.32	0.91	31.73	25.08	-2.65	9.69	22.6	12.91	26.98	-13.5		0.172
3	-33.76	(-40)	20.45	(F)		29.63	11.05	10.91	-1.49	31.58	24.96	-2.65	10.13	23.69	13.56	27.44	-4.81		0.171
3	-31.73	(-40)	19.89	(F)		30.28	9.93	9.71	-1.85	31.63	25.36	-2.55	10.43	17.91	7.48	27.36	-14.39		0.162
5	-30.81	(-40)	16.47	(F)		31.38	5.07	4.7	1.9	33.67	24.63	-1.83	15.17	17.15	1.98	22.68	-7.86		0.215
5	-40.13	(-40)	24.94	(F)		29.57	9.95	6.19	7.78	32.25	28.22	-0.97	20.92	28.43	7.51	38.63	-14.01		0.105
6	-32.46	(-40)	25.77	(F)		30.7	9.6	6.84	6.58	32.23	27.12	-0.96	20.09	26.8	6.72	27.75	-9		0.135
7	-36.48	(-40)	18.45	(F)		24.65	11.54	1.18	11.43	33.08	29.79	-0.61	20.7	22.92	2.22	37.49	-19.65		0.084
7	-41.6	(-40)	22.43	(F)		27.15	12.29	5.83	10.81	33.66	29.44	0.01	21.54	24.51	2.97	44.91	-24		0.104
7	-32.13	(-40)	26.43	(F)		31.82	14.5	14.02	3.21	34.78	27.02	-1.32	16.48	27.66	11.18	33.51	-19.99		0.189
7	-31.92	(-40)	23.61	(F)		32.51	10.35	10.03	2.34	35.05	26.9	-1.8	14.69	26.02	11.33	31.88	-20.03		0.198
8	-36.16	(-40)	20.58	(F)		26.78	3.62	0.26	3.42	32.61	29.98	-1.54	22.87	24.53	1.66	39	-22.32		0.066
8	-35.53	(-40)	23.22	(F)		31.99	10.42	-3.11	9.93	33.22	28.07	-1.82	19.96	22.72	2.77	35.95	-24.75		0.128
8	-45.07	(-40)	16.3	(F)		28.72	12.12	-4.78	11.02	32.52	29.25	-1.56	21.76	20.12	-1.64	42.26	-17.23		0.082
8	-36.62	(-40)	26.17	(F)		31.05	7.74	5.91	4.93	32.3	26.55	-3.04	18.57	21.16	2.59	33.14	-16.2		0.144
8	-41.56	(-40)	15.83	(F)		32.49	13.69	-11.52	7.35	32.6	26.92	-3.12	19.6	16.08	-3.52	36.43	-19.28		0.14
8	-34.62	(-40)	24.21	(F)		29.78	5.44	5.23	0.85	32.74	28.76	-1.81	21.86	26.09	4.23	39	-22.32		0.1
8	-37.21	(-40)	21.75	(F)		31.71	8.97	1.93	8.76	33.4	28.41	-2.09	21.81	22.5	0.69	37.82	-21.99		0.122
9	-31.29	(-40)	31.56	(F)		27.04	26.62	26.49	-2.35	32.2	28.42	-1.5	14.43	34.27	19.85	38.01	-24.49		0.098
9	-31.59	(-40)	15.3	(F)		31.28	9.81	8.68	-4.56	33.41	28.77	-1.99	15.49	22.25	6.76	35.63	-35.27		0.116
9	-31.07	(-40)	30.83	(F)		30.65	3.43	3.39	-0.54	33.33	27.7	-2.32	17.05	32.18	15.13	35.17	-24.39		0.141
9	-33.42	(-40)	17	(F)		30.99	10.39	-7.2	7.43	33.44	28.93	-1.72	18.6	18.63	0.02	38.53	-30.36		0.113
9	-36.35	(-40)	17.04	(F)		30.44	6.29	3.17	5.35	33.55	29.9	-1.14	17.92	18.34	0.43	38.41	-26.52		0.091
11	-37.15	(-40)	16.54	(F)		33.71	8.87	4.15	7.84	33.75	27.9	-1.39	10.97	15.65	4.68	34.04	-20.53		0.148
11	-33.21	(-40)	18.15	(F)		33.7	5.59	5.51	0.34	34.31	26.49	-2.48	14.17	16.96	2.8	33.49	-31.7		0.192
11	-40.44	(-40)	15.3	(F)		31.82	5.42	2.01	5.04	31.89	25.68	-2.46	15.4	13.4	-2	37.15	-23.97		0.166
11	-32.22	(-40)	19.01	(F)		32.42	4.9	3.64	3.21	34.37	27.94	-2.63	13.04	18.74	5.7	29.95	-19.9		0.161
12	-41.26	(-40)	15.45	(F)		29.5	8.78	5.69	6.66	32.22	28.46	-1.06	15.83	18.43	2.6	43.15	-26.1		0.098
13	-31.19	(-40)	16.09	(F)		29.74	7.63	7.32	-2.08	30.62	26.11	-2.49	9.47	16.78	7.31	31.2	-26.18		0.126
14	-33.31	(-40)	14.84	(F)		29.99	2.03	1.79	-0.53	30.8	23.61	-2.55	12.99	13.35	0.36	29.78	-21.29		0.19
14	-31.1	(-40)	23.59	(F)		29.3	8.08	7.91	-1.49	30.91	25.1	-2	14.23	25.37	11.14	35.68	-30.89		0.159
17	-33.42	(-40)	33.81	(F)		25.8	24.29	20.41	-12.47	32.19	22.32	-2.84	14.73	30.94	16.22	36.56	-25.18		0.237
17	-34.19	(-40)	16.29	(F)		29.9	4.84	-1.02	-4.67	31.07	26.08	-1.69	14.96	15.65	0.7	30.65	-16.01		0.131
17	-33.58	(-40)	20.79	(F)		29.93	4.45	2.27	-3.69	32.51	24.06	-2.72	12.89	21.16	8.27	36.12	-34.01		0.212
17	-38.34	(-40)	20.13	(F)		30.22	8.2	8.19	0.3	32.18	24.86	-1.77	13.02	23.61	10.59	37.61	-19.16		0.186
17	-32.76	(-40)	32.09	(F)		30.41	19.35	17.49	-8.26	33.15	26.19	-1.9	15.78	34.93	19.15	42.14	-29.06		0.169
17	-33.76	(-40)	19.32	(F)		31.64	3.85	3.69	1.04	33.35	25.7	-1.3	13.73	18.29	4.55	34.91	-28.38		0.183
17	-45.7	(-40)	36.53	(F)		27.41	27.06	26.99	-0.68	32.82	27.4	-1.61	12.82	35.51	22.69	43.39	-11.91		0.135
18	-32.09	(-40)	18.45	(F)		26.72	3.04	1.19	2.76	28.12	24.28	-0.78	16.07	22.58	6.51	39.96	-32.85		0.113
18	-32.29	(-40)	15.94	(F)		28.52	2.41	-1.71	1.67	29.48	23.69	-2.53	16.09	14.94	-1.15	31.85	-30.26		0.159
18	-39.91	(-40)	16.01	(F)		28.2	13.26	-2.09	13.09	29.04	24.29	-1.25	16.35	15.59	-0.76	36.27	-24.97		0.133
19	-30.74	(-40)	27.36	(F)		29.14	10.63	9.41	-4.89	31.76	24.39	-1.48	16.06	26.26	10.2	35.42	-24.69		0.198
19	-32.1	(-40)	32.93	(F)		27.68	24.45	24.12	-3.86	31.5	27.13	-1.69	14.41	33.83	19.43	35.68	-20.05		0.122
19	-32.74	(-40)	16.94	(F)		30.48	3.73	3.65	0.31	31.7	24.5	-2.59	13.52	17.18	3.66	28.02	-16.65		0.192
19	-38.15	(-40)	32.53	(F)		27.57	16.24	16.16	-1.3	30.93	23.21	-3.17	15.61	32.58	16.97	34.51	-18.78		0.217
19	-33.07	(-40)	24.73	(F)		30.73	10.51	10.47	-0.8	32.2	27.17	-1.84	16.51	28.46	11.95	37.63	-29.02		0.133
19	-33.44	(-40)	21.45	(F)		31.16	3.49	1.35	3.22	32.62	27.78	-2.18	17.35	25.11	7.76	35.22	-24.13		0.128
19	-32.54	(-40)	29.01	(F)		28.41	20.99	20.84	-2.18	31.64	27.05	-2.69	14.1	34.36	20.26	31.63	-14.62		0.124
19	-31.01	(-40)	35.53	(F)		29.84	23.68	23.11	-5.16	32.85	26.84	-1.69	18	39.04	21.04	40.25	-27.5		0.158
19	-31.9	(-40)	20.27	(F)		31.36	5.17	4.6	2.31	31.91	26.04	-3.72	14.42	24.6	10.18	25.22	-13.47		0.156
20	-38.91	(-40)	14.67	(F)		27.01	9.36	-3.87	8.52	30.47	27.55	-1.66	20.41	17.2	-3.21	36.16	-15.14		0.08
20	-31.67	(-40)	28.46	(F)		29.56	14.76	14.6	1.69	31.73	27.22	-1.79	19.34	26.01	6.67	33.89	-21.64		0.119
20	-32.68	(-40)	15.44	(F)		29.48	7.09	-4.91	4.96	32.55	28.85	-1.98	19.1	19.98	0.88	30.21	-16.43		0.093
1	-31.24	(-40)	6.82	(G)		31.83	20.77	-18.46	9.5	33.41	27.24	-0.53	18.89	11.87	-7.02	31.03	-28.03		0.15
2	-31.79	(-40)	14.53	(G)		31.19	6.22	-4.47	4.26	31.71	25.15	-2.37	15.4	24.52	9.12	28.24	-18.97		0.169
2	-34.01	(-40)	-0.13	(G)		30.83	25.49	-22.92	11.11	31.75	25.08	-2.54	15.74	4.74	-11	24.1	-12.65		0.171
3	-35.58	(-40)	10.03	(G)		29.94	2.95	-1.52	2.46	29.77	24.81	-1.77	11.3	11.61	0.31	32.42	-20.94		0.141
6	-31.63	(-40)	11.49	(G)		32.1	3.98	-1.48	3.69	32.49	27.13	-1.67	16.9	13.99	-2.91	26.67	-14.49		0.143
7	-31.75	(-40)	8.72	(G)		33.3	12.2	-8.54	8.71	34.72	26.42	-1.74	14.15	7.44	-6.72	27.26	-20.89		0.206
7	-39.55	(-40)	5.91	(G)		28.08	20.83	-14.25	15.18	34.94	30.2	-2.02	16.82	10.63	-6.19	34.68	-17.1		0.115
9	-38.71	(-40)	-1.12	(G)		31.15	24.45	-21.24	12.08	33.57	28.87	-1.58	11.32	3.32	-8	32.87	-24.16		0.113
9	-34.34	(-40)	10.32	(G)		32.05	5.87	-1	5.78	33.81	29.12	-2.37	11.15	11.77	0.63	32.25	-24.61		0.114
9	-34.94	(-40)	10.12	(G)		33.83	9.57	8.48	-4.42	33.88	27.58	-2.59	13.23	12.55	-0.68	31.88	-24.85		0.155
9	-36.19	(-40)	12.32	(G)		33.64	3.86	0.39	3.73	34.17	28.38	-2.8	13.64	13.94	0.3	33.83	-21.39		0.14
11	-36.08	(-40)	6.63	(G)		32.13	9.1	-4.35	7.94	32.18	27.22	-1.5	11.46	9.27	-2.19	32.43	-24.37		0.135
12	-31.02	(-40)	11.29	(G)		25.01	8.41	4.08	7.35	28.29	25.77	-0.14	10.26	11.29	1.03	30.87	-26.36		0.078
12	-41.14	(-40)	14.44	(G)		27.23	6.98	5.37	4.45	33.49	30.91	-1.47	13.86	17.8	3.95	38.8	-18.76		0.065
12	-43.28	(-40)	-13.01	(G)		20.55	46.4	-43.55	12.19	32.52	32.25	-0.82	18.92	-9.87	-28.79	44.73	-24.1		0.006
12	-36.78	(-40)	9.23	(G)		30.34	15.87	-9.05	12.99	34.15	30.63	-1.72	14.74	10.98	-3.76	32.05	-21.19		0.088
12	-46.14	(-40)	8.35	(G)		28.74	18.02	-12.25	13.14	34.69	31.99	-1.76	18.24	8.93	-9.31	42.74	-25.49		0.066
14	-31.84	(-40)	4.36	(G)		30.63	15.35	-13.85	6.53	32.72	28.21	-2.46	14.79	6.48	-8.31	28.39	-28.77		0.114
14	-34.52	(-40)	9.31	(G)		32.37	12.85	-10.28	7.7	32.58	26.96	-2.49	13.6	10.72	-2.88	32.84	-31.49		0.146
16	-32.65	(-40)	4.54	(G)		28.45	21	-18.9	9.08	31.92	26.84	-1.68	18.7	7.18	-11.51	28.58	-15.46		0.138
16	-34.83	(-40)	7.88	(G)		27.94	11.76	-11.34	3.06	31.84	21.81	-3.12	16.64	9.04	-7.6	25.63	-22.93		0.267
17	-34.81	(-40)	-0.16	(G)		26.57	16.53	-16.46	0.42	31.86	21.87	-4.08	11.44	-2.05	-13.49	24.64	-34.74		0.255
17	-30.02	(-40)	10.91	(G)		30.39	5.93	-5.28	2.71	32.48	23.73	-2.24	11.13	10.02	-1.11	27.03	-35.85		0.219
18	-35.64	(-40)	14.34	(G)		28.28	3.4	-0.37	3.34	28.49	22.82	-1.11	16.84	19.43	2.59	34.95	-28.47		0.162
18	-37.31	(-40)	10.13	(G)		27.62	12.66	-10.16	7.35	28.98	21.6	-1.34	15.45	11.58	-3.87	36.4	-35.65		0.208
18	-30.07	(-40)	9.88	(G)		28.05	8.45	-2.91	7.9	29.16	24.65	-0.8	13.69	10.92	-2.77	29.46	-33.98		0.125
18	-42.56	(-40)	13.21	(G)		28.81	10.2	-5.08	8.84	29.7	22.99	-1.52	16.7	13.27	-3.43	39.64	-29.17		0.183
18	-30.69	(-40)	9.12	(G)		29.31	9.09	-5.95	6.84	29.46	23.54	-1.31	11.6	10.38	-1.22	30.06	-34.61		0.163
18	-41.47	(-40)	12.4	(G)		26.18	8.01	2.27	7.69	26.53	21.03	-0.92	11.98	19.55	7.57	38.4	-25.02		0.169
20	-34.49	(-40)	8.29	(G)		29.61	19.43	-14.34	13.1	31.5	26.97	-1.94	16.17	11.55	-4.63	28.48	-15.36		0.118
20	-37	(-40)	11.63	(G)		28.39	19	-12.93	13.86	32.8	29.27	-1.86	22.33	15.21	-7.12	32.55	-16.3		0.089
20	-32.51	(-40)	12.91	(G)		30.31	17.68	-11.71	13.24	31.69	26.63	-1.95	21.84	14.46	-7.38	26.96	-16.27		0.131
1	-16.88	(-20)	27.44	(F)		31.51	10.45	7.79	-6.9	33.15	25.53	-2.37	20.93	29.45	8.52	24.19	-27.31		0.185
1	-28	(-20)	19.83	(F)		32.59	8.53	-5.58	6.45	33.8	25.8	-0.58	23.01	17.09	-5.92	31.98	-31.26		0.184
1	-25.06	(-20)	37.99	(F)		29.04	18.21	17.2	-5.94	32.65	24.81	-2.08	19.38	36.5	17.12	31.04	-20.76		0.192
1	-14.17	(-20)	30.75	(F)		30.1	18.75	14.27	-12.16	34.27	25.63	-1.27	17.49	37.79	20.31	29.92	-35.24		0.208
1	-26.3	(-20)	27.17	(F)		31.34	6.18	5.88	-1.75	33.57	28.27	-0.9	22.36	31.34	8.99	36.09	-26.85		0.129
1	-20.81	(-20)	26.96	(F)		30.11	11.16	10.42	-3.98	32.12	24.2	-2.62	18.5	23.5	4.99	20.33	-17.8		0.196
1	-28.81	(-20)	32.73	(F)		29.96	14.15	14.06	1.2	31.97	26.69	-0.16	21.4	37.42	16.02	40.5	-27.07		0.134
1	-23.15	(-20)	16.14	(F)		32.05	8.42	-6.61	5.09	33.35	25.06	-0.56	19	19.67	0.68	29.84	-37.96		0.196
1	-22.83	(-20)	22.42	(F)		32.2	2.39	2.35	0.36	33.66	26.11	-1.11	19.3	24.92	5.61	28.06	-26.19		0.184
1	-28.19	(-20)	26.86	(F)		32.24	5.88	5.36	2.34	33.74	26.49	0.45	22.78	29.12	6.35	38.82	-29.66		0.168
1	-15.56	(-20)	36.64	(F)		30.07	26.13	22.32	-13.23	34.49	26.08	-0.1	20.09	37.46	17.37	36.65	-37.48		0.194
1	-20.19	(-20)	18.68	(F)		31.51	5.32	2.45	4.4	32.88	27.25	-1.76	19.3	20.73	1.43	21.7	-27.55		0.14
2	-11.59	(-20)	24.47	(F)		30.08	16.16	13.17	-9.33	32.42	25.6	-2.67	11.83	26.79	14.96	13.38	-15.98		0.172
2	-19.56	(-20)	20.95	(F)		31.33	4.69	4.04	-2.34	33.23	27.13	-2.75	13.05	20.68	7.63	19.62	-18.38		0.148
2	-15.05	(-20)	20.08	(F)		31.38	14.38	11.85	-8.13	32.82	26.23	-3.24	13.61	23.31	9.7	13.27	-16.26		0.161
2	-29.13	(-20)	25.32	(F)		26.86	12.03	11	4.87	30.76	26.97	-2.03	15.05	32.01	16.96	28.86	-15.36		0.102
2	-19.6	(-20)	57.03	(F)		16.86	36.56	32.41	-15.07	28.22	22.69	0.07	8.65	47.07	38.42	33.95	-21.03		0.16
2	-25.31	(-20)	30.88	(F)		27.25	14.7	14.45	-2.71	29.25	23.38	-1.8	15.67	32.14	16.47	24.45	-12.41		0.162
2	-25.82	(-20)	24.85	(F)		29.22	8.9	6.32	-6.17	30.72	23.52	-3.2	17.91	26.5	8.59	25	-15.6		0.191
3	-25.28	(-20)	22.51	(F)		29.78	14.58	13.31	-5.84	31.77	24.79	-2.8	13.39	21.98	8.59	22.66	-13.86		0.18
3	-26.2	(-20)	31.18	(F)		26.25	22.61	21.79	-5.15	31.71	28.26	-2.24	16.61	33.14	16.52	31.92	-24.83		0.089
3	-29.04	(-20)	21.75	(F)		27.66	10.01	8.91	-4.33	30.1	22.87	-2.03	12.73	22.04	9.31	30.88	-24.4		0.196
3	-22.93	(-20)	40.01	(F)		27.18	35.89	33.74	-11.75	32.98	25.91	-2.37	14.25	38.59	24.34	28.49	-21.84		0.179
3	-27.62	(-20)	33.95	(F)		27.98	28.67	27.82	-6.84	31.61	26.14	-2.44	13.99	34.44	20.45	31.69	-23.55		0.145
3	-20.68	(-20)	24.66	(F)		28.23	23.36	18.7	-13.99	31.72	24.08	-3.18	9.38	25.11	15.73	22.79	-24.71		0.195
3	-28.38	(-20)	19.98	(F)		30.27	12.71	12.66	-0.01	31.98	24.8	-2.97	9.76	19.14	9.38	21.72	-12.67		0.186
4	-11.81	(-20)	18.17	(F)		32.78	9.97	-7.58	6.48	33.66	28.01	-2.06	23.55	21.73	-1.82	18.98	-36.2		0.143
4	-15.28	(-20)	23.14	(F)		33.66	1.81	1.37	1.03	34.2	28.33	-2.08	23.18	26.59	3.41	25.92	-30.66		0.147
4	-18.8	(-20)	27.04	(F)		33.39	6.99	6.99	-0.27	33.65	26.84	-2.71	23.4	27.98	4.58	22.29	-23.85		0.175
4	-11.88	(-20)	30.89	(F)		32.65	11.5	5.84	-9.9	33.92	26.17	-2.98	23.44	32.7	9.27	19.31	-26.39		0.191
4	-13.59	(-20)	21.57	(F)		33.14	5.3	-5.2	-1	33.53	27.85	-1.59	24.06	27.75	3.7	25.42	-34.38		0.146
4	-17.75	(-20)	27.73	(F)		32.6	4.91	0.7	4.63	33.4	27.12	-2.86	25.11	28.63	3.52	23.49	-25.2		0.157
5	-21.31	(-20)	25.16	(F)		31.07	8.91	8.26	-3.33	32.92	25.44	-1.62	15.27	26.05	10.78	19.97	-14.79		0.186
5	-12.39	(-20)	15.99	(F)		33.31	3.83	-1.71	3.42	34.3	29.13	-1.16	14.99	16.85	1.86	16	-24.47		0.124
5	-20.93	(-20)	18.45	(F)		31.95	6	5.9	1.05	32.92	25.22	-0.99	17.15	19.9	2.75	22.77	-21.7		0.19
5	-28.71	(-20)	35.94	(F)		30.53	18.65	18.6	-0.9	32.71	27.54	-0.73	22.22	36.07	13.86	37.1	-22.58		0.132
5	-26.39	(-20)	20.38	(F)		31.14	5.35	2.22	4.85	32.72	24.36	-0.78	16.91	22.25	5.34	24.26	-15.91		0.208
5	-21.21	(-20)	39.91	(F)		28.91	29.9	29.76	-2.78	32.54	25.98	-1.1	17.73	39.44	21.72	27.37	-16.41		0.166
5	-13.59	(-20)	42.43	(F)		26.15	36.7	33.95	-13.65	32.79	24.5	-1.86	14.69	40.09	25.4	20.57	-19.45		0.207
5	-17.93	(-20)	34.05	(F)		29.62	16.35	15.84	-3.98	32.86	24.97	-1.6	16.96	33.96	17	21.04	-17.28		0.196
5	-16.41	(-20)	38.81	(F)		28.51	28.55	27.87	-6.05	33.09	25.34	-1.13	16.22	37.99	21.77	23.98	-20.77		0.186
6	-22.47	(-20)	37.36	(F)		28.84	23.52	23.52	-0.16	32.37	24.81	-2.45	18.21	31.58	13.37	18.86	-9.95		0.204
6	-28.25	(-20)	17.7	(F)		31.96	6.94	-1.98	6.64	32.24	26.99	-1	15.64	21.55	5.91	24.42	-8.02		0.141
6	-24.48	(-20)	16.35	(F)		32.01	3.82	-2.14	3.16	32.66	26.61	-1.44	17.34	15.43	-1.91	22.59	-13.93		0.156
6	-24.69	(-20)	36.96	(F)		26.96	25.63	25.51	1.23	31.05	27	-0.81	18.7	37.1	18.41	30.61	-18.4		0.115
6	-28.47	(-20)	17.75	(F)		31.49	5.09	-0.71	4.93	32.01	27.02	-1.13	18.67	17.69	-0.98	29.37	-22.57		0.132
6	-19.5	(-20)	32.6	(F)		29.86	17.56	17.18	-2.59	31.55	25.29	-1.21	18.72	35.41	16.69	28.46	-25.51		0.162
6	-28.24	(-20)	20.9	(F)		32.87	5.13	0.61	5.01	32.66	26.79	-0.97	18.59	22.78	4.2	29.14	-21.67		0.15
6	-27.89	(-20)	21.78	(F)		31.79	7.21	7.1	0.95	33.09	26.41	-1.45	17.42	25.36	7.93	25.97	-12.38		0.172
7	-14.29	(-20)	27.28	(F)		29.64	12.23	12.19	-0.63	32.02	25.48	-0.93	18.6	31.95	13.35	24.39	-27.51		0.171
7	-20.87	(-20)	17.58	(F)		29.16	2.36	0.48	2.26	33.72	29	-0.78	18.93	22.98	4.05	28.42	-27.78		0.118
7	-29.77	(-20)	28.51	(F)		31.34	15.2	15.2	0.07	34.23	27.85	-1.31	18.26	27.66	9.4	34.23	-21.65		0.159
7	-12.97	(-20)	32.32	(F)		28.28	28.28	22.27	-17.42	34.24	25.29	-2.84	13.55	30.99	17.44	17.45	-18.31		0.223
7	-22.71	(-20)	18.56	(F)		32.26	3.28	-1.36	1.98	33.7	25.66	-1.48	14.78	21.68	6.9	24.79	-23.26		0.204
7	-15.08	(-20)	19.02	(F)		31.13	13.58	7.02	-11.61	35.22	25.09	-2.87	11.35	22.49	11.15	15.66	-23.28		0.239
7	-17.89	(-20)	23.65	(F)		31.72	4.28	3.84	-0.38	34.31	27.7	-1.45	19.09	27.24	8.15	26.37	-28.74		0.161
8	-10.95	(-20)	25.25	(F)		31.68	5.55	3.29	-4.44	32.65	27.19	-2.12	20.08	27.15	7.07	21.88	-31.42		0.138
8	-16.11	(-20)	26.1	(F)		31.72	5.08	3.49	-3.69	33.16	25.57	-2.61	18.49	25.57	7.07	18.99	-23.83		0.185
8	-17.27	(-20)	17.52	(F)		32.28	4.74	4.36	-1.85	32.64	26.02	-2.72	18.99	18.63	-0.36	20.28	-30.06		0.166
8	-17.94	(-20)	25.44	(F)		30.97	9.5	7.75	-5.32	32.54	24.68	-3.11	19.84	27.07	7.23	17.04	-17.36		0.199
8	-19.96	(-20)	24.29	(F)		31.48	4.29	-1.82	3.88	32.5	27.85	-2.02	22.08	25.09	3.01	26.38	-29.62		0.119
8	-17.21	(-20)	29.51	(F)		30.53	15.62	15.07	-3.26	32.52	26.82	-2.92	19.76	28.43	8.67	18.61	-20.07		0.144
8	-19.16	(-20)	28.07	(F)		32.47	9.97	9.49	-2.76	32.95	25.79	-2.76	18.09	22.24	4.15	22.86	-25.19		0.18
8	-27.63	(-20)	23.14	(F)		30.84	4.26	0.36	-1.51	33.31	29.06	-1.52	21.21	26.36	5.15	34.58	-29.19		0.105
9	-28.17	(-20)	17.97	(F)		31.54	8.02	-4.18	6.83	32.72	26.48	-3.83	9.88	12.69	2.81	27.59	-22.32		0.152
9	-24.49	(-20)	29.91	(F)		29.53	21.09	19.33	-8.4	33.12	28.33	-1.79	16.3	33.7	17.4	35.95	-29.63		0.122
9	-14.29	(-20)	33.19	(F)		28.43	34.57	28.94	-18.91	34.04	28.75	-2.54	12.1	36.12	24.02	27.04	-30.84		0.129
9	-22.91	(-20)	30.1	(F)		30.43	21.65	19.9	-7.95	33.08	27.47	-2.18	14.23	31.35	17.12	29.97	-26.69		0.141
9	-27.1	(-20)	30.53	(F)		28.94	20.08	18.46	-7.36	33.66	29.24	-1.91	17.13	37.23	20.1	40.09	-30.02		0.11
9	-19.27	(-20)	42.43	(F)		23.96	37.42	35.87	-10.36	32.46	23.1	-3.3	12.17	43.32	31.14	20.04	-17.54		0.233
10	-12.95	(-20)	17.28	(F)		33.14	3.36	-1.17	-3.14	32.65	26.92	-1.63	14.34	20.27	5.94	23.52	-42.1		0.155
10	-10.55	(-20)	18.18	(F)		31.37	14.53	11.67	-8.63	33.59	27.4	-1.88	11.64	19.73	8.1	17.24	-34.19		0.161
10	-15.79	(-20)	32.25	(F)		28.58	29.35	26.71	-11.67	32.72	25.68	-2.22	11.18	30.12	18.94	26.26	-30.32		0.184
10	-16.22	(-20)	15.93	(F)		27.83	16.32	11.83	-11.19	33.02	22.53	-3.65	4.87	14.18	9.31	12.07	-23.8		0.25
10	-22.43	(-20)	23.96	(F)		31.32	15.57	14.41	-5.74	32.93	27.16	-2.27	10.92	24.54	13.62	28.17	-23.74		0.152
10	-25.29	(-20)	14.76	(F)		30.79	3.96	0.71	3.79	32.07	24.19	-2.05	10.1	17.47	7.37	25.03	-22.31		0.206
10	-18.83	(-20)	31.08	(F)		29.27	27.03	23.51	-13.24	32.75	27.05	-2.28	12.12	33.85	21.73	27.35	-25.31		0.149
10	-18.31	(-20)	19.61	(F)		31.53	12.79	10.65	-7.03	33.05	26.22	-1.62	10.93	22.85	11.92	22.72	-35.61		0.175
10	-20.53	(-20)	22.52	(F)		29.97	5.79	3.24	-4.8	32.93	28.2	-1.82	13.52	23.56	10.03	29.64	-31.68		0.124
10	-11.15	(-20)	43.09	(F)		28.2	40.21	28.67	-28.14	33.75	27.73	-1.49	20.9	48.75	27.86	42.25	-33.84		0.154
10	-19.09	(-20)	20.32	(F)		31.53	11.77	6.63	-9.71	33.11	25.82	-2.37	11.23	22.14	10.91	24.3	-30.51		0.189
10	-21.7	(-20)	19.14	(F)		32.1	11.58	9.96	-5.9	33.17	25.94	-2.42	11.2	14.77	3.57	25.55	-29.37		0.184
10	-23.83	(-20)	19.82	(F)		31.35	12.77	9.58	-8.39	33.37	25.09	-2.75	9.67	20.49	10.82	22.34	-24.42		0.211
10	-23.26	(-20)	22.38	(F)		30.2	10.95	7.63	-7.85	33.83	25.04	-2.78	11.38	21.07	9.69	26.59	-34.51		0.222
11	-15.74	(-20)	15.65	(F)		32.9	11.49	7.91	-8.32	35.23	30.56	-1.23	8.89	23.05	14.16	21.56	-26.66		0.113
11	-20.83	(-20)	39.67	(F)		27.12	31.28	21.33	-22.79	34.12	27.94	-2.77	15.6	41.1	25.5	38.74	-29.99		0.154
11	-28.39	(-20)	20.66	(F)		32.27	10.13	8.71	-5.05	33.84	25.57	-3.19	14.7	18.18	3.48	25.65	-16.79		0.203
11	-23.19	(-20)	38.79	(F)		28.79	32.66	30.58	-11.31	34.52	28.02	-2.42	15.17	40.8	25.64	32.54	-23.88		0.161
11	-29.19	(-20)	29.08	(F)		30.54	17.98	17.52	-4.01	33.15	24.99	-3.07	13.8	27.6	13.8	23.38	-11.84		0.207
11	-24.55	(-20)	27.44	(F)		32.59	15.45	15	-3.71	33.78	27.03	-2.69	14.13	29.04	14.91	23.98	-18.82		0.164
12	-23.12	(-20)	21.32	(F)		28.41	6.77	6.53	-1.77	32.05	28.46	-2.16	15.5	23.89	8.39	25.73	-23.59		0.092
12	-23	(-20)	23.74	(F)		25.66	9.67	6.22	-7.3	34.09	32.05	-1.77	18.48	29.18	10.7	34.66	-31.1		0.05
12	-21.19	(-20)	20.47	(F)		31.39	8.44	6.98	-4.74	33.47	26.19	-2.56	11	19.28	8.29	20.15	-21.73		0.182
12	-13.93	(-20)	25.83	(F)		30.11	16.33	13	-9.86	33.01	25.59	-2.78	12.04	28.32	16.28	16.26	-22.32		0.185
12	-22.55	(-20)	17.01	(F)		32.32	4.89	4.36	-2.15	33.96	25.73	-2.46	11.68	15.81	4.12	19.49	-24.73		0.204
12	-21.23	(-20)	25.41	(F)		32.98	10.04	7.25	-6.86	34.63	28.24	-1.97	15.69	28.65	12.96	28.2	-28.64		0.156
13	-10.37	(-20)	18.54	(F)		27.58	14.34	11.04	-9.13	29.88	23.62	-2.73	3.42	16.7	13.29	11.66	-22.72		0.175
13	-28.2	(-20)	20.42	(F)		27.34	9.55	8.86	3.39	28.01	23.57	-1.62	11.78	21.63	9.85	28.67	-25.8		0.136
13	-19.59	(-20)	19.92	(F)		29.72	14.17	13.8	-3.07	31.5	26.43	-2.35	8.5	19.64	11.14	22.8	-30.82		0.135
13	-24.63	(-20)	28.61	(F)		24.07	26.09	22.64	-12.48	30.72	27.81	-1.48	13.45	34.27	20.82	39.09	-33.15		0.081
13	-19.79	(-20)	15.62	(F)		29.97	11.72	8.55	-8	31.44	24.63	-2.95	4.01	12.48	8.47	19.4	-29.11		0.182
13	-23.24	(-20)	29.98	(F)		21.05	27.98	26.05	-10.01	30.86	28.71	-1.71	11.32	37.77	26.45	33.61	-28.36		0.058
13	-25.59	(-20)	26.25	(F)		28.09	21.18	17.68	-11.65	32.13	27.16	-2.06	11.62	28.98	17.36	38.91	-37.46		0.131
13	-25.51	(-20)	15.44	(F)		27.23	10.45	9.78	-3.66	32.1	29.03	-1.9	8.3	15.91	7.61	29.65	-31.81		0.081
14	-12.15	(-20)	21.04	(F)		27.69	14.88	10.2	-10.83	30.04	25.57	-2.73	13.59	29.35	15.77	19.11	-27.73		0.125
14	-19.52	(-20)	26.28	(F)		27.17	15.97	14.05	-7.57	30.86	22.91	-2.64	10.83	25.54	14.72	22.26	-27.6		0.214
14	-21.06	(-20)	26.99	(F)		26.69	21.38	16.82	-13.03	30.29	25.95	-2.57	11.89	30.32	18.43	28.56	-27.23		0.121
14	-24.29	(-20)	20.71	(F)		30.9	9.65	4	-8.77	32.18	25.8	-3.28	14.2	22.16	7.96	30.48	-31.1		0.167
14	-23.09	(-20)	37.85	(F)		27.21	30.49	27.19	-13.77	32.51	24.73	-2.73	15.24	37	21.76	33.06	-27.37		0.197
14	-28.05	(-20)	24.51	(F)		29.08	15.1	13.89	-5.91	31.62	26.94	-2.83	13.05	25.72	12.67	30.64	-23.08		0.125
14	-18.53	(-20)	30.02	(F)		29	24.25	20.07	-13.58	32.97	27.08	-2.35	12.66	32.14	19.49	30.14	-28.83		0.149
14	-11.32	(-20)	29.52	(F)		27.25	34.04	26.26	-21.57	31.78	26.99	-2.53	9.93	31.26	21.33	26.25	-31.94		0.128
14	-20.42	(-20)	30.39	(F)		27.25	24.16	19.14	-14.7	32.44	24.49	-2.88	11.95	31.42	19.47	28.39	-27.17		0.206
14	-18.16	(-20)	33.24	(F)		27.62	32.33	27.6	-16.76	31.78	26.63	-2.73	13.03	34.54	21.51	30.75	-27.23		0.136
15	-16.34	(-20)	19	(F)		28.63	9.41	7.9	-5.1	31.17	23.73	-0.61	10.18	20.11	9.93	22.8	-30.01		0.188
15	-19.81	(-20)	19.34	(F)		28.7	4.87	2.98	3.64	31.65	25.37	-0.59	12.73	23.82	11.09	23.52	-23.36		0.156
15	-20.92	(-20)	23.06	(F)		28.54	9.08	8.67	-2.51	31.59	23.22	-0.65	12.82	24.02	11.2	25.95	-30.49		0.208
15	-11.24	(-20)	14.91	(F)		27.64	8.83	2.13	-8.43	31.71	22.01	-0.95	8.09	15.97	7.88	15.3	-32.45		0.239
15	-12.85	(-20)	16.99	(F)		28.84	9.45	6.93	-6.42	31.97	23.47	-0.54	7.72	16.61	8.9	16.72	-34.97		0.211
15	-26.65	(-20)	24.27	(F)		27.79	14.57	14.45	1.77	31.2	23.13	-0.98	10.46	22.41	11.96	27.36	-22.09		0.21
15	-18.16	(-20)	27.37	(F)		27.08	17.69	16.51	-6.35	31.43	24.66	-0.91	11.6	27.71	16.12	25.14	-23.89		0.17
15	-16.3	(-20)	20.09	(F)		27.29	16.17	14.64	-6.81	31.85	25.59	-0.38	11.66	30.83	19.17	27	-35.79		0.155
15	-27.54	(-20)	18.86	(F)		28.17	11.14	11.05	1.42	31.39	23.08	-0.89	9.59	21.93	12.35	26.81	-21.88		0.208
16	-18.33	(-20)	15.05	(F)		28.37	8.11	-7.04	3.97	31.09	25.97	-1.56	19.72	18.46	-1.26	22.84	-31.06		0.145
16	-12.68	(-20)	17.16	(F)		28.54	3.42	-3.38	0.25	31.79	26.65	-1.66	18.78	22.7	3.92	21.67	-33.18		0.138
16	-20.64	(-20)	21.24	(F)		30.16	4.75	4.57	-1.06	31.85	24.98	-2.04	18.87	22.91	4.04	27.4	-32.18		0.191
16	-26.31	(-20)	26.19	(F)		29.86	5.89	5.21	-2.76	31.49	25.06	-1.36	22.69	26.44	3.75	34.55	-28.72		0.175
16	-24.36	(-20)	23.94	(F)		29.98	5.94	5.93	-0.36	31.91	24.15	-1.25	19.86	24.05	4.19	31.47	-30.45		0.214
17	-23.5	(-20)	22.2	(F)		27.99	13.33	11.76	-6.13	30.06	22.77	-1.92	10.8	20.01	9.22	22.32	-21.66		0.197
17	-19.66	(-20)	41.17	(F)		24.63	42.09	35.17	-22.92	32.35	26.67	-1.42	14.95	43.58	28.63	37.54	-28.06		0.142
17	-21.48	(-20)	19.04	(F)		29.05	11.06	8.17	-7.41	31.85	23.45	-1.87	11.79	20.56	8.77	26.02	-32.33		0.214
17	-18.47	(-20)	36.72	(F)		26.34	27.71	23.01	-15.42	31.8	25.19	-1.87	12.65	35.61	22.96	30.16	-27.12		0.172
17	-19.49	(-20)	24.09	(F)		27.88	18.57	13.92	-12.01	31.42	23.66	-2.86	10.16	22.97	12.81	23.43	-27.67		0.203
17	-29.26	(-20)	33.5	(F)		28.78	23.37	21.21	-9.62	31.67	25.72	-1.81	17.92	38.7	20.77	41.19	-28.41		0.154
17	-28.88	(-20)	18.96	(F)		30.29	4.97	4.46	-2.13	31.39	25.74	-1.41	13.24	18.7	5.47	34.97	-29.65		0.152
18	-27.82	(-20)	21.89	(F)		26.5	13.54	10.96	-7.95	28.97	21.63	-2.15	12.79	21.78	9	32.21	-33.38		0.209
18	-13.89	(-20)	25.03	(F)		27.81	11.6	9.52	-6.58	29.63	23.41	-1.38	13.49	30.74	17.24	25.11	-36.32		0.17
18	-19	(-20)	19.16	(F)		28.38	8.99	7.51	-4.92	29.59	24.78	-1.29	13.3	22.86	9.56	30.15	-38.64		0.132
18	-26.76	(-20)	25.68	(F)		25.66	12.57	12.53	-0.92	27.52	23.4	-0.26	16.52	31.8	15.28	38.5	-31.93		0.123
19	-22.86	(-20)	19.51	(F)		31.23	2.32	0.75	1.25	31.37	25.13	-0.99	16.35	21.32	4.97	28.92	-30.61		0.169
19	-29.77	(-20)	16.45	(F)		31.43	10.15	3.6	-9.44	31.75	26.4	-1.14	16.14	16.78	0.64	30	-27.76		0.142
19	-11.31	(-20)	15.97	(F)		30.58	10.97	-3.06	-10.53	31.87	25.2	-3.21	13.11	16.75	3.63	13.85	-23.55		0.176
19	-29.32	(-20)	18.45	(F)		30.41	9.8	8.81	4.07	31.87	27	-2.23	12.53	18.72	6.2	25.78	-12.94		0.131
19	-29.62	(-20)	15.94	(F)		30.43	2.88	2.3	1.66	31.8	27.41	-1.6	16.44	17.8	1.36	30.2	-18.24		0.118
19	-27.89	(-20)	36.04	(F)		28.66	20.71	18.71	-8.88	32.62	25.15	-2.06	18.06	35.95	17.89	38.1	-29.98		0.194
19	-23.5	(-20)	22.36	(F)		29.96	8.86	7.25	-5.09	31.59	24.97	-3.11	12.98	25.72	12.74	22.75	-19.39		0.181
20	-11.27	(-20)	31.6	(F)		28.88	19.43	12.33	-15.02	30.98	24	-3.95	17.12	31.44	14.31	18.4	-26.41		0.181
20	-24.57	(-20)	15.9	(F)		31.21	1.53	0.84	-1.25	31.58	25.33	-2.77	15.37	15.05	-0.31	21.38	-17.15		0.162
20	-19.03	(-20)	18.33	(F)		30.97	3.72	0.97	-0.53	31.1	24.01	-3.68	17.53	16.22	-1.31	15.54	-20.44		0.187
20	-19.28	(-20)	24.99	(F)		30.9	7.68	6.08	-4.5	32.11	27.09	-1.89	18.86	27.37	8.51	24.71	-25.37		0.131
20	-21.35	(-20)	38.8	(F)		28.16	21.7	20.72	-6.03	32.68	24.36	-2.85	18.52	36.91	18.39	27.41	-25.08		0.214
20	-29.73	(-20)	22.64	(F)		29.64	5.03	4.52	1.61	32.19	27.83	-2.74	17.42	23.35	5.93	33.79	-31.14		0.11
20	-20.62	(-20)	35.93	(F)		27.64	16.89	10.1	-13.49	31.13	23.58	-3.38	22.57	38.24	15.67	33.39	-29.1		0.201
20	-27.08	(-20)	30.69	(F)		30.21	15.62	15.46	-1.48	32.62	27.65	-2.82	18.66	30.31	11.65	26.53	-17.3		0.125
2	-16.42	(-20)	9.92	(G)		31.26	3.82	-2.1	-3.16	31.45	25.04	-3.14	11.86	13.47	1.61	11.25	-12.52		0.165
2	-20.52	(-20)	10.69	(G)		29.89	4.71	3.95	-1.31	33.01	29.06	-1.67	10.77	18.92	8.15	21.78	-25.02		0.096
2	-10.31	(-20)	13.83	(G)		32.47	5.77	-0.6	-5.74	32.93	26.05	-2.57	10.05	16.99	6.95	10.13	-20.14		0.172
2	-12.15	(-20)	4.15	(G)		30.29	16.53	-15.82	-4.77	33.3	25.12	-3.08	9.32	4.49	-4.83	9.13	-25.88		0.198
2	-12.16	(-20)	12.97	(G)		30.33	7.5	-0.83	-7.45	32.14	24.92	-3.43	11.4	14.69	3.28	8.8	-16.59		0.182
2	-29.53	(-20)	-3.77	(G)		30.66	24.92	-24.52	3.61	32.57	25.39	-3.99	14.65	0.12	-14.54	19.02	-9.63		0.177
2	-23.86	(-20)	3.9	(G)		29.37	10.13	-10.12	0.45	30.88	22.93	-1.8	11	4.37	-6.63	18.3	-19.46		0.199
3	-14.68	(-20)	13.2	(G)		28.36	3.96	3.75	1.18	32.42	28.94	-2.32	15.21	16.68	1.46	17	-28.65		0.086
3	-29.48	(-20)	13.23	(G)		31.13	3.91	1.27	2.19	31.5	24.98	-2.41	10.36	14.59	4.23	26.85	-22.46		0.171
4	-16.26	(-20)	5.39	(G)		31.56	32.77	-31.23	9.91	34.53	28.7	-1.93	24.43	8.55	-15.89	17.89	-33.36		0.145
4	-15.05	(-20)	12.43	(G)		32.15	21.86	-20.38	7.89	34.78	28.44	-2.41	25.47	15.45	-10.02	16.4	-29.34		0.153
4	-18.29	(-20)	11.58	(G)		32.94	22.53	-21.2	7.64	34.59	28.34	-2.53	24.54	16.88	-7.66	21.37	-35.97		0.152
5	-26.28	(-20)	3.15	(G)		31.04	23.39	-22.11	7	32.61	25.66	-1.36	16.17	6.54	-9.64	19.2	-7.85		0.173
6	-15.49	(-20)	-6.4	(G)		30.6	20.4	-18.87	7.73	31.34	25.85	-1.8	8.98	-4.26	-13.24	6.94	-28.13		0.141
6	-20.25	(-20)	-14.72	(G)		27.63	34.54	-33.82	5.96	32.03	25.84	-2.42	14.52	-10.95	-25.48	10.19	-15		0.161
6	-12.93	(-20)	10.19	(G)		30.37	11.26	-11.13	-1.56	32.17	24.93	-1.89	16.94	13.1	-3.84	11.28	-18.03		0.188
7	-13.68	(-20)	5.38	(G)		31.09	12.23	-11.41	4.38	32.8	25.57	-1.64	13.49	7.74	-5.75	11.83	-23.78		0.181
7	-29.87	(-20)	10.18	(G)		29.34	14	-10.71	9	34.07	29.15	-1.22	19.6	10.92	-8.68	30.93	-24.25		0.125
8	-23.08	(-20)	-1.1	(G)		29.37	34.25	-33.75	5.67	32.56	25.64	-2.47	19.61	0.98	-18.63	17.77	-21.53		0.173
8	-16.68	(-20)	4.2	(G)		30.95	23.93	-22.91	6.59	32.4	25.75	-2.79	16.42	7.7	-8.72	13.4	-32.94		0.166
9	-17.24	(-20)	9.7	(G)		31.67	7.22	-0.71	-7.18	32.62	25.29	-3.54	7.26	12.08	4.82	14.51	-18.28		0.179
9	-28.99	(-20)	6.63	(G)		32.01	7.31	-4.92	5.35	32.86	27.81	-2.71	11.49	3.97	-7.53	24.17	-27.14		0.127
9	-28.96	(-20)	14.26	(G)		32.27	3.46	2.75	1.81	33.09	25.85	-3.33	11.28	12.45	1.16	26.52	-24.53		0.18
9	-25.05	(-20)	14.56	(G)		29.97	5.09	-3.02	3.95	33.35	24.23	-2.79	12.31	13.38	1.06	21.86	-23.58		0.221
10	-12.35	(-20)	7.82	(G)		31.24	9.31	-5.08	-7.77	32.92	25.21	-2.43	6.72	9.1	2.37	12.79	-35.22		0.199
10	-15.85	(-20)	13.69	(G)		32.74	7.82	-1.41	-7.68	33.48	26.11	-1.82	10.27	19.67	9.4	21.73	-36.14		0.187
11	-17.73	(-20)	-4.5	(G)		33.43	12.66	-12.63	-0.26	34.16	26.92	-2.66	6.13	4.73	-1.4	10.76	-18.99		0.179
11	-17.28	(-20)	13.97	(G)		30.33	12.84	8.5	-9.53	33.03	29.41	-0.86	7.23	23.37	16.14	25.83	-28.12		0.098
11	-14.72	(-20)	5.35	(G)		34.85	5.7	-4.99	-2.56	35.77	29.91	-1.95	2.36	5.06	2.69	13.82	-29.44		0.139
11	-21.62	(-20)	-6.22	(G)		34.19	18.13	-17.19	5.64	34.75	29.17	-1.79	4.58	-9.66	-14.25	13.15	-25.77		0.137
11	-17.27	(-20)	2.87	(G)		33.24	10.07	-9.83	-1.75	34.4	26.81	-3.31	4.97	-0.02	-4.99	10.75	-19.93		0.183
11	-16.54	(-20)	13.33	(G)		34.17	8.21	-4.66	6.75	36.02	29.49	-2.2	7.69	13.76	6.07	20.15	-34.64		0.152
11	-25.36	(-20)	-2.86	(G)		33.88	19.44	-17.63	8.14	34.17	28.18	-2.26	7.51	-0.04	-7.54	17.67	-15.77		0.151
11	-20.92	(-20)	-3.66	(G)		35.12	16.6	-16.11	3.78	35.8	28.36	-2.79	4.62	-4.08	-8.7	12.9	-27.92		0.172
12	-11.07	(-20)	7.88	(G)		31.1	8.35	-5.38	-6.35	32.12	25.4	-2.96	7.52	10.67	3.15	9.16	-23.5		0.173
12	-26.05	(-20)	7.89	(G)		28.22	8.09	-3.67	7.21	28.54	25.22	-0.06	14.28	12.74	-1.53	27.87	-28.41		0.107
12	-26.25	(-20)	2.4	(G)		29.95	17.5	-14.93	9.13	33.13	29.22	-1.72	14.73	8.72	-6.02	22.12	-23.47		0.101
12	-19.98	(-20)	10.72	(G)		29.21	5.77	5.45	-1.86	31.76	28.07	-1.25	14.9	14.99	0.09	23.46	-34.76		0.1
12	-29.76	(-20)	2.52	(G)		29.52	19.98	-16.57	11.15	32.06	28.3	-1.08	14.79	7.66	-7.13	28.63	-31.69		0.102
12	-26.16	(-20)	12.31	(G)		33.17	9.63	8.15	-5.13	34.84	26.56	-2.62	13.37	14.72	1.35	22.83	-27.45		0.194
13	-27.18	(-20)	-0.42	(G)		31.36	14.67	-12.97	6.85	31.98	26.09	-1.68	10.33	4.59	-5.73	22.51	-42.78		0.154
13	-29.74	(-20)	11.36	(G)		31.43	4.99	-1.76	4.65	32.08	26.93	-2.56	7.33	11.19	3.86	28.47	-29.62		0.134
13	-20.3	(-20)	9.56	(G)		30.97	7.72	2.14	-7.42	31.63	25.84	-2.29	5.3	10.95	5.66	21.77	-33.46		0.155
13	-10.03	(-20)	11.26	(G)		30.36	8.78	2.66	-8.36	30.9	25.47	-2.48	4.86	13.11	8.25	12.48	-32.9		0.148
13	-21.63	(-20)	13.36	(G)		31.61	11.24	3.82	-10.55	32.24	26.25	-3.19	5.19	11.6	6.41	21.98	-28.05		0.156
13	-27.1	(-20)	11.88	(G)		25.71	3.47	2.85	1.66	26.14	20.59	-1.18	7.17	13.85	6.68	26.22	-29.25		0.181
14	-21.42	(-20)	7.04	(G)		32.04	7.24	0.92	-7.13	32.93	25.96	-2.78	6.13	6.24	0.11	18.91	-28.73		0.172
15	-15.34	(-20)	5.4	(G)		27.62	3.43	2.75	1.93	31.77	26.72	-0.95	8.07	8.85	0.78	16.99	-31.3		0.126
15	-17.58	(-20)	5.45	(G)		29.77	8.37	-8.23	-1.5	31.79	23.97	-0.84	9.55	8.09	-1.46	17.61	-35.48		0.194
15	-28.82	(-20)	6.08	(G)		29.62	11.78	-8.63	7.97	31.47	25.14	-0.42	11.02	10.46	-0.57	29.22	-37.55		0.161
16	-10.07	(-20)	6.93	(G)		28.67	14.48	-14.15	-2.53	31.36	22.29	-2.81	12.93	11.3	-1.63	8.01	-33.27		0.245
16	-22.31	(-20)	7.45	(G)		29.8	17.61	-17.55	0.91	31.92	24.88	-2.2	17.43	10.4	-7.04	19.61	-16.88		0.191
16	-20.23	(-20)	4.47	(G)		29.91	15.06	-14.98	1.44	31.94	25.25	-2.29	16.07	7.77	-8.3	16.16	-16.81		0.18
16	-15.22	(-20)	-0.4	(G)		29.06	26.95	-26.27	5.92	31.91	24.62	-2.28	16.76	2.19	-14.56	11.66	-27		0.196
16	-15.12	(-20)	11.12	(G)		28.08	8.75	-8.46	2.22	30.79	25.13	-0.89	20.81	20.11	-0.7	25.58	-41.13		0.159
17	-28.67	(-20)	6.21	(G)		29.53	11.91	-11.65	2.47	32.57	23.46	-1.46	13.05	7.47	-5.59	23.96	-32.43		0.231
18	-11.03	(-20)	10.25	(G)		28.2	6.09	-4.71	-3.83	29.05	24.22	-1.21	12.26	16.91	4.65	19.03	-40.15		0.137
18	-22.19	(-20)	1.54	(G)		27	20.15	-14.84	13.64	28.4	23.91	-0.89	13.16	5.97	-7.18	17.88	-38.45		0.129
18	-24.18	(-20)	12.34	(G)		29.21	5.46	1.18	5.19	29.53	23.69	-1.48	11.99	15.88	3.9	30.55	-37.97		0.164
18	-18.38	(-20)	3.9	(G)		26.63	18.93	-16.48	9.31	26.46	21.25	-1.34	15.72	8.49	-7.23	18.96	-40.74		0.167
18	-16.62	(-20)	12.39	(G)		27.74	11.26	-9.03	6.72	28.1	22.99	-1.37	18.97	18.48	-0.49	22.59	-43.57		0.151
18	-18.26	(-20)	7.22	(G)		24.22	11.2	-10.61	3.57	25.52	22.07	-1.67	16.4	14.65	-1.75	24.69	-43.52		0.111
18	-25.85	(-20)	8.75	(G)		29.12	12.06	-11.58	3.35	30.01	24.08	-1.49	14.58	11.05	-3.53	27.74	-38.42		0.161
19	-22.27	(-20)	12.98	(G)		32.19	9.22	-4.74	-7.9	32.86	26.21	-1.94	14.44	16.09	1.65	26.08	-28.57		0.171
20	-27.19	(-20)	9.5	(G)		29.53	15.96	-15.6	3.1	31	26.52	-2.4	19.12	11.4	-7.72	23.39	-14.34		0.12
1	0.16	(0)	53.17	(F)		24.5	40.61	29.19	-27.98	34.28	25.15	-1.03	23.25	55.24	31.99	30.71	-29.8		0.216
1	-8.33	(0)	27.48	(F)		29.19	18.22	9.93	-15.27	32.88	24.16	-3.37	16.09	28.46	12.38	13.86	-24.69		0.213
1	-7.42	(0)	36.15	(F)		26.41	25.33	19.3	-16.4	32.4	24.01	-2.04	15.73	37.02	21.3	25.77	-33.15		0.208
1	-1.55	(0)	32.45	(F)		30.02	20.39	17.51	-10.43	33.22	25.04	-0.91	16.81	33.87	17.06	17.06	-32.66		0.2
1	-5.61	(0)	20.96	(F)		30.34	6.77	-0.88	-6.7	34.61	24.39	-0.96	18.16	24.97	6.81	17.69	-40.9		0.24
1	0.06	(0)	26.13	(F)		31.38	15.11	10.98	-10.38	34.16	25.72	-1.7	16.77	27.93	11.17	11.45	-33.51		0.204
1	-2.74	(0)	36.68	(F)		29.03	27.47	17.68	-21.03	34.72	25.38	-0.15	19.34	41.98	22.64	26.06	-36.49		0.214
2	2.04	(0)	26.1	(F)		28.12	20.47	15.65	-13.15	31.42	25.55	-2.04	8.77	26.28	17.51	5.61	-22.5		0.158
3	-6.21	(0)	27.98	(F)		28.23	18.21	13.95	-11.69	31.36	26.99	-2.48	14.79	34.72	19.93	17.55	-28.02		0.114
3	3.42	(0)	17.11	(F)		28.98	13.34	4.93	-12.34	30.51	23.84	-2.79	10.25	15.52	5.27	-0.97	-19.43		0.181
3	5.84	(0)	16.95	(F)		29.03	8.86	2.38	-8.45	30.69	25.27	-2.84	14.54	23.78	9.23	1.86	-30.19		0.141
3	7.25	(0)	16.77	(F)		31.13	11.02	4.4	-10.08	31.08	24.63	-2.86	13.81	19.96	6.15	-1.37	-35.38		0.168
4	-8.73	(0)	18.19	(F)		32.88	6.55	-6.26	1.91	33.29	27.78	-2.71	22.26	21.05	-1.21	16.14	-34.08		0.14
4	-5.1	(0)	16.11	(F)		32.63	8.46	-8.46	-0.12	32.97	26.02	-2.16	19.76	19.51	-0.25	11.62	-37.57		0.181
4	-1.51	(0)	20.34	(F)		30.84	12.04	-8.12	-8.88	32.34	24.32	-3.16	21.97	21.26	-0.71	8.43	-31.88		0.205
4	1.43	(0)	23.17	(F)		31.35	13.86	-1.2	-13.8	33.59	25.24	-3.6	22.24	26.21	3.97	9.34	-33.92		0.207
4	-7.93	(0)	19.02	(F)		31.51	7.41	-7.31	-1.01	33.42	28.64	-2.7	24.59	21.36	-3.23	10.22	-20.26		0.12
4	8	(0)	28.57	(F)		32.04	15.84	7.85	-13.76	33.28	27.31	-1.91	20.33	36.62	16.29	14.25	-37.86		0.154
4	8.37	(0)	27.11	(F)		33.17	9.44	-2.24	-9.17	34.38	27.22	-1.87	23.9	35.95	12.06	13.87	-43.36		0.176
4	-6.39	(0)	20.64	(F)		33.83	4.6	-4.49	-1	34.44	28.87	-2.18	23.12	23.72	0.6	15.66	-32.93		0.137
5	-2.97	(0)	19.28	(F)		32.67	14.37	7.96	-11.96	34.02	28.33	-1.06	13.76	21.69	7.93	12.05	-32.37		0.134
5	7.23	(0)	20.77	(F)		31.82	8.46	2.9	-7.94	32.94	26.77	-1.29	12.2	23.85	11.65	3.24	-33.25		0.155
5	-8.97	(0)	14.86	(F)		33.64	2.06	1.17	0.97	33.93	27.89	-1.9	14.3	17.77	3.47	8.9	-18.85		0.146
5	-2.53	(0)	30.23	(F)		30.12	22.2	19.14	-11.18	34.27	29.04	-1.66	15.89	35.54	19.65	11.59	-21.48		0.125
6	7.36	(0)	18.94	(F)		29.58	17.9	6.21	-16.78	30.86	25.03	-1.72	10.74	23.65	12.91	2.99	-31.16		0.155
6	-0.07	(0)	16.76	(F)		30.19	7.5	-3.92	-6.38	31.28	23.1	-2.38	13.91	18	4.1	1.11	-22.24		0.215
6	8.27	(0)	24.53	(F)		29.65	21.01	12.35	-16.98	32	25.88	-2.34	12.3	28.14	15.83	0.65	-25.86		0.156
6	-2.97	(0)	19.9	(F)		31.33	12.67	10.84	-6.55	32.22	26.62	-1.69	13.24	25.02	11.78	8.21	-26.02		0.143
6	-1.3	(0)	22.77	(F)		30.93	10.84	8.93	-5.98	32.24	25.2	-2	15.96	26.72	10.76	4.58	-17.93		0.182
7	-4.05	(0)	24.09	(F)		31.2	16.43	9.92	-13.08	34.12	26.02	-2.03	14.33	29.99	15.66	13.32	-27.35		0.197
7	-4.53	(0)	30.91	(F)		29.72	18.37	16.18	-8.66	34.31	25.05	-1.97	15.93	31.5	15.57	11.23	-24.03		0.225
7	-8.37	(0)	24.62	(F)		30.62	19.02	16.67	-9.08	33.05	25.97	-1.4	13.9	29.56	15.66	16.05	-24.51		0.183
7	-4.3	(0)	17.29	(F)		32.11	6.6	0.92	-6.47	33.97	26.53	-1.86	14.36	19.6	5.24	9.78	-31.33		0.188
8	-4.82	(0)	25.01	(F)		30.82	13.13	7.28	-10.84	32.08	25.43	-2.49	15.95	28.29	12.33	17.79	-33.81		0.172
8	-4.31	(0)	24.32	(F)		30.82	13.4	2.69	-13.11	33.18	26.53	-3.19	17.04	23.58	6.54	15.08	-31.58		0.161
8	1.77	(0)	25.89	(F)		29.53	17.32	8.44	-15.07	32.26	24.15	-3.39	15.76	25.28	9.52	3.18	-21.45		0.201
8	7.75	(0)	19.37	(F)		29.72	15.5	1.94	-15.38	31.48	25.68	-3.98	12.15	20.02	7.87	0.11	-31.51		0.147
8	-2.98	(0)	26.66	(F)		30.64	16.14	9.87	-12.67	32.65	26.96	-2.86	15.98	28.1	12.12	15.73	-34.12		0.142
8	-4	(0)	26.31	(F)		29.77	9.28	5.8	-7.24	31.47	25	-3.43	16.28	27.08	10.8	7.43	-20.22		0.163
8	-8.52	(0)	27.45	(F)		31.69	12.73	7.67	-9.96	32.8	27.01	-2.86	18.28	28.82	10.53	21.14	-34.76		0.145
9	-8.82	(0)	36.24	(F)		25.63	35.79	25.43	-24.78	33.2	28.11	-2.57	11.13	36.31	25.18	24.87	-31.28		0.127
9	5	(0)	14.77	(F)		30.84	15.07	-1.02	-14.95	32.55	26.13	-2.76	8.92	23.84	14.92	4.4	-35.23		0.16
9	7.34	(0)	20.71	(F)		29.96	18.2	3.68	-17.65	33.07	27.91	-2.36	12.19	27.12	14.93	9.53	-39.97		0.129
9	3.08	(0)	14.73	(F)		31.72	11.45	-2.54	-11.16	33.06	26.58	-2.24	11.58	15.66	4.08	6.55	-42.67		0.161
9	5.43	(0)	25.7	(F)		29.08	31.5	18.88	-25.18	33.55	27.92	-2.42	11.37	28.36	17	13.14	-38.16		0.136
10	-5.64	(0)	25.98	(F)		29	27.7	20.78	-18.32	33.01	25.89	-2.94	8.03	23.53	15.5	12.91	-27.7		0.182
10	9.57	(0)	24.62	(F)		27.78	30.87	15.39	-26.75	32.55	24.83	-3.31	6.93	25.83	18.9	0.44	-31.23		0.194
10	2.36	(0)	14.88	(F)		32.32	10.6	-3.97	-9.8	32.58	26.13	-1.87	16.2	22.79	6.59	9.45	-41.04		0.169
10	6.02	(0)	15.3	(F)		32.26	7.3	0.04	-7.29	32.33	25.79	-2.34	13.51	19.1	5.59	1.75	-40.89		0.173
13	-7.3	(0)	19.23	(F)		27.29	21.43	17.58	-12.26	30.76	26.38	-2.03	5.18	20.8	15.63	14.3	-32.13		0.119
13	-2.92	(0)	14.78	(F)		29.65	7.75	-0.14	-7.73	29.94	24.45	-1.54	11.36	22.07	10.7	17.98	-47.21		0.156
14	6.87	(0)	14.86	(F)		26.25	20.48	8.32	-18.72	29.94	21.97	-4.2	3.63	15.09	11.46	-4.47	-29.01		0.208
14	-6.12	(0)	33.68	(F)		25.18	35.9	22.59	-27.65	31.32	23.56	-3.35	11.52	35.06	23.54	21.9	-33.16		0.204
15	-3.63	(0)	21.91	(F)		25.51	20.23	14.2	-14.37	31.33	26.37	-0.74	8.71	25.9	17.19	18.39	-33.51		0.125
15	3.15	(0)	16.06	(F)		26.82	22.14	12.5	-18.25	31.75	22.68	-1.12	2.65	18.93	16.29	4.98	-37.09		0.221
15	6.22	(0)	25.43	(F)		25.71	30.56	18.41	-24.31	32.23	24.46	-1.14	6.5	27.81	21.31	9.9	-37.47		0.192
15	-3.53	(0)	20.6	(F)		27.91	14.93	13.48	-6.35	31.78	22.94	-1.41	6.51	19.47	12.96	6.02	-24.42		0.221
15	1.3	(0)	16.54	(F)		28.29	16.45	12.03	-11.21	31.36	23.46	-1.2	6.44	19.64	13.2	5.23	-34.36		0.199
15	-7.24	(0)	21.56	(F)		26.74	18.57	13.38	-12.86	31.6	22.09	-1.9	6.77	20.58	13.81	12.68	-29.92		0.237
15	-2.36	(0)	18.87	(F)		27.81	14.83	12.67	-7.7	31.22	22.96	-1.12	5.48	20.17	14.68	8.7	-34.94		0.204
15	-0.58	(0)	16.22	(F)		27.96	8.57	1.75	-8.31	31.21	22.68	-1.52	7.68	18.45	10.77	7.26	-35.68		0.209
15	-5.18	(0)	14.99	(F)		22.49	21.04	8.06	-19.34	31.48	20.21	-1.83	2.78	19.15	16.37	8.93	-27.38		0.283
16	-8.4	(0)	23.84	(F)		29.46	10.08	2.94	-9.56	31.87	23.14	-2.15	15.12	23.15	8.03	16.51	-33.48		0.235
16	3.28	(0)	26.64	(F)		28.27	16.73	11.03	-12.42	31.88	25.55	-1.65	15.05	30.78	15.72	12.54	-34.2		0.172
16	1.13	(0)	14.69	(F)		30.43	11.73	0.81	-11.7	31.87	23.87	-2.45	12.76	18.04	5.27	4.45	-31.08		0.214
16	-6.12	(0)	18.47	(F)		28.81	2.6	-2.27	0.7	29.95	24.02	-1.44	17.52	20.82	3.3	14.46	-37.4		0.176
16	-2.2	(0)	16.53	(F)		29.25	3.48	1	-3.31	31.55	26.33	-1.65	16.03	16.19	0.16	9.5	-32.99		0.144
16	-1.84	(0)	44.36	(F)		25.18	27.15	16.77	-21.25	31.23	24.84	-1.66	19.34	44	24.66	26.82	-29.8		0.179
16	5.28	(0)	26.53	(F)		28.42	16.7	12.04	-11.52	30.95	23.64	-2.14	14.66	27.98	13.32	7.78	-35.38		0.202
16	6.31	(0)	25.01	(F)		28.7	14.13	6.35	-12.44	31.02	24.63	-1.55	16.95	31.83	14.88	12.78	-35.09		0.178
16	-1.84	(0)	20.65	(F)		29.67	8.91	1.32	-8.8	31.52	23.36	-2.49	16.01	22.78	6.77	12.69	-41.66		0.222
16	-4.04	(0)	31.46	(F)		29.51	16.82	15.48	-6.56	31.71	25.13	-1.25	18.93	34.81	15.88	21.98	-35.93		0.18
17	2.16	(0)	19.09	(F)		29.42	21.16	9.24	-18.88	31.11	25.66	-2.98	11.03	22.61	11.58	7.69	-34.39		0.147
17	-6.78	(0)	30.08	(F)		27.11	26.9	17.38	-20.5	31.65	24.34	-3.13	11.54	32.44	20.89	18.17	-31.17		0.19
17	2.33	(0)	23.14	(F)		29.31	25.66	12.8	-22.22	32.82	25.45	-1.86	9.03	28.88	19.85	12.43	-35.99		0.185
17	-2.14	(0)	31.62	(F)		25.61	33.07	25.76	-20.66	31.57	27.41	-1.32	13.33	34.5	21.18	19.71	-33.28		0.107
17	-0.35	(0)	18.54	(F)		28.91	21.48	12.46	-17.49	32.41	25.63	-2.73	4.95	19.03	14.07	6.74	-31.31		0.169
17	0.51	(0)	22.96	(F)		27.44	33.93	18.83	-28.22	32.97	25.52	-2.69	5.49	24.84	19.35	10.9	-33.01		0.184
17	-5.8	(0)	19.73	(F)		29.92	18.64	9.06	-16.23	32.41	25.11	-2.05	7.74	24.19	16.45	15.15	-34.53		0.182
18	-9.15	(0)	27.8	(F)		25.84	19.9	14.36	-13.78	28.88	22.55	-1.32	12.44	31.25	18.81	26.08	-37.29		0.178
18	4.31	(0)	17.68	(F)		25.08	11.31	0	-11.31	27.01	20.09	-2.32	11.26	22.3	11.04	8.78	-47.43		0.209
18	-6.16	(0)	18.75	(F)		25.48	4.15	0.7	-3.96	25.53	20.75	-1.52	14.2	23.04	8.84	18.58	-42.24		0.155
18	-3.76	(0)	23.81	(F)		27.1	15.22	8.77	-12.4	28.54	23.71	-2.2	12.89	27.46	14.57	19.53	-37.4		0.137
19	-2	(0)	27.16	(F)		30.14	15	4.52	-14.3	32.27	25.3	-2.05	15.51	29.6	14.1	14.01	-33.84		0.181
19	10	(0)	15.89	(F)		28.3	19.83	5.7	-18.99	31.4	23.75	-3.11	6.22	19.19	12.97	-1.66	-35.38		0.204
19	-9.62	(0)	27.9	(F)		28.04	24.19	15.01	-18.96	33.08	24.66	-1.78	11.55	29.02	17.47	22.03	-32.8		0.213
20	-9.66	(0)	22.86	(F)		30.59	6.17	5.2	-3.06	32.38	27.59	-2.14	18.89	24.34	5.46	18.15	-31.12		0.123
20	-9.58	(0)	29.46	(F)		29.77	18.85	15.14	-11.23	32.11	26.61	-2.34	16.16	30.06	13.9	15.96	-21.43		0.141
20	0.15	(0)	16.93	(F)		31.14	10.24	4.56	-9.17	32.25	25.45	-2.84	9.93	16.87	6.95	1.5	-26.2		0.173
20	1.1	(0)	15.87	(F)		29.44	10.46	-3.36	-9.88	30.82	23.65	-2.12	15.35	21.82	6.47	7.62	-36.07		0.195
3	6.21	(0)	10.4	(G)		30.51	10	-6.7	-7.28	31.27	24.43	-3.1	12.51	11.86	-0.66	-3.32	-34.81		0.176
3	5.8	(0)	10.36	(G)		28.36	11.55	-4.14	-10.73	30.09	22.11	-4.01	11.59	12.49	0.9	-7.42	-24.28		0.209
4	-4.59	(0)	11.71	(G)		32.72	12.8	-12.3	3.32	33.33	26.88	-2.75	19.73	15.55	-4.18	7.37	-35.87		0.164
5	6.02	(0)	9.55	(G)		30.66	8.06	-5.7	-5.7	31.89	27.42	-1.68	10.95	13.9	2.96	-0.83	-27.53		0.115
5	-9.37	(0)	-8.32	(G)		30.81	29.05	-28.99	0.72	33.32	26.54	-2.24	12.17	-3.32	-15.48	2.06	-17.01		0.165
5	2.02	(0)	8.33	(G)		33.28	10.3	-2.87	-9.88	33.88	26.27	-2.05	8.59	8.54	-0.05	-1.21	-26.28		0.178
6	-2.79	(0)	4.82	(G)		31.97	11.01	-10.75	2.19	31.66	26.91	-1.58	13.16	6.52	-6.64	2.27	-21.62		0.125
6	-8.84	(0)	13.64	(G)		31.48	8.24	-8.14	-1.24	32.05	27.33	-1.96	14.92	13.63	-1.29	8.43	-13.32		0.127
7	-4.64	(0)	6.72	(G)		32.32	8.11	-7.54	-2.33	33.85	26.55	-1.45	14.93	12.16	-2.77	7.27	-29.72		0.184
9	2.11	(0)	12.97	(G)		30.74	15.7	0.72	-15.68	33.17	25.73	-2.88	9.12	17.34	8.22	6.81	-37.73		0.181
9	-2.66	(0)	13.3	(G)		31.07	6.45	0.17	-6.43	33.18	27.54	-2.45	9.43	17.41	7.98	9.03	-36.1		0.138
10	-7.12	(0)	4.55	(G)		29.91	11.5	-6.33	-9.54	32.57	24.06	-3.44	3.76	4.49	0.73	3.7	-28.59		0.219
10	-8.31	(0)	14.43	(G)		29.85	12.79	3.1	-12.4	33.08	24	-3.08	7.19	17.65	10.46	10.93	-30.1		0.218
10	-7.82	(0)	9.26	(G)		32.39	12.69	1.27	-12.59	33.76	26.14	-3	6.08	9.29	3.2	6.79	-31.1		0.191
10	9.92	(0)	12.57	(G)		31.35	12.66	3.32	-12.21	33.25	26.12	-3.36	6.4	12.99	6.6	-5.27	-40.36		0.18
11	-8.52	(0)	0.26	(G)		31.03	27.65	-26.19	8.79	33.12	25.5	-2.12	15.65	0.88	-14.76	5.15	-32.54		0.197
12	-3.83	(0)	0.98	(G)		33.06	13.91	-7.68	-11.56	34.2	26.7	-3.09	6.06	4.37	-1.69	2.08	-33.76		0.181
12	5.54	(0)	1.08	(G)		33.48	20.75	-20.64	-2.09	34.62	28.29	-3.27	8.66	4.59	-4.07	-6.88	-29.38		0.152
12	5.83	(0)	10.53	(G)		32.73	14.53	3.39	-14.07	33.81	28.83	-2.58	9.6	12.21	2.61	-1.68	-29.92		0.124
12	4.05	(0)	2.08	(G)		31.06	8.3	-7.57	-3.38	31.32	26.24	-1.28	8.18	9.38	1.2	-0.28	-41.17		0.143
12	5.84	(0)	10.53	(G)		32.98	9.26	-1.02	-9.2	33.66	27.93	-2.5	10.41	11.2	0.79	0.08	-39.2		0.145
13	2.05	(0)	8.34	(G)		27.4	14.76	0.04	-14.76	29.69	22.39	-2.37	2.41	8.53	6.12	0.67	-34.07		0.206
13	-3.86	(0)	-4.62	(G)		30.11	19.24	-17.66	-7.53	31.05	23.69	-2.79	1.72	-1.9	-3.61	-0.92	-34.45		0.195
13	8.34	(0)	4	(G)		31.28	13.21	-9.3	-9.37	31.06	24.61	-2.51	4.73	4.33	-0.39	-7.46	-43.43		0.177
13	0.62	(0)	11.44	(G)		31.42	14.3	3.31	-13.91	32.27	25.98	-2.32	5.75	11.07	5.32	5.44	-43.78		0.163
14	-1.43	(0)	13.96	(G)		28.15	14.56	-4.91	-13.7	30.01	22.8	-2.81	10.28	19.99	9.71	10.04	-37.33		0.2
14	5.92	(0)	12.61	(G)		29.96	16.14	-1.51	-16.06	32.06	26.7	-2.89	9.55	18.15	8.6	6.01	-42.22		0.139
14	7.23	(0)	3.96	(G)		30.97	17.75	-12.57	-12.52	32.2	26.3	-4.63	11.2	5.28	-5.92	-7.69	-23.87		0.149
15	-2.81	(0)	2.56	(G)		29.07	9.88	-9.34	3.07	31.29	24.67	-1.15	5.95	5.94	-0.01	3.91	-45.57		0.169
16	-6.49	(0)	11.44	(G)		29.37	5.66	-4.65	-3.24	31.23	24.63	-1.84	13.55	17.78	4.22	14.01	-39.89		0.183
16	-4.21	(0)	13.42	(G)		30.5	5.32	-1.98	-4.94	31.59	24.45	-2.34	13.6	12.79	-0.81	9.16	-36.17		0.196
16	-9.54	(0)	11.7	(G)		28	12.28	-8.47	8.86	30.15	24.97	-0.51	20.09	16.47	-3.61	15.3	-37.09		0.153
16	2.05	(0)	8.05	(G)		29.6	14.88	-14.58	-2.99	31.21	23.74	-2.13	15.18	16.08	0.9	5.44	-42.03		0.207
18	-8.75	(0)	14.01	(G)		27.17	4.28	3.93	-0.17	27.94	23.43	-1.46	15.5	25.12	9.62	23.87	-50.99		0.133
18	-8.8	(0)	7.52	(G)		27.38	11.16	-10.44	-3.65	27.19	21.84	-2.43	13.63	10.27	-3.36	9.68	-38.37		0.16
18	1.94	(0)	8.29	(G)		27.37	11.12	-11.12	0.25	27.57	22.49	-1.39	12.08	15.09	3.01	6.03	-43.99		0.153
20	-8.49	(0)	6.95	(G)		29.87	8.97	-2.04	-8.71	31.83	23.91	-3.54	5.98	7.71	1.73	5.23	-27.22		0.206
1	19.35	(20)	41.96	(F)		19.45	33.5	13.58	-30.52	34.28	22.44	-0.8	17.56	51.9	34.35	20.34	-38.6		0.28
1	21.04	(20)	32.19	(F)		30.32	30.06	11.95	-27.3	32.92	25.93	-0.07	18.29	46.17	27.88	15.8	-46.89		0.177
2	14.27	(20)	22.41	(F)		29.49	21.24	11.31	-17.97	31.88	24.71	-3.37	9.15	21.1	11.94	-8.28	-24.45		0.184
2	17.48	(20)	25.08	(F)		26.32	25.77	12.12	-22.73	29.86	22.43	-2.99	10.37	22.87	12.5	-9.76	-20.38		0.203
3	13.77	(20)	23.04	(F)		28.01	23.45	8.46	-21.87	31.09	24.27	-2.71	10.62	25.2	14.57	-0.48	-35.18		0.18
3	23.89	(20)	24.57	(F)		26.33	31.69	16.42	-27.02	30.38	23.22	-3.24	8.84	26.52	17.69	-9.76	-36.09		0.189
3	17.35	(20)	17.85	(F)		30.36	23.28	9.33	-21.3	31.78	24.92	-2.66	10.99	23.52	12.53	-5.72	-40.07		0.177
3	19.76	(20)	25.07	(F)		28.7	28.52	11.11	-26.26	31.03	25.03	-2.05	13.3	30.39	17.09	2.14	-41.34		0.158
3	22.94	(20)	25.58	(F)		26.46	32.04	11.95	-29.6	30.64	23.28	-2.94	11.99	32.81	20.82	-2.71	-42.16		0.191
3	27.88	(20)	23.58	(F)		25.41	37.67	5.32	-37.23	30.83	23.14	-2.91	11.26	32.42	21.16	-0.82	-48.17		0.201
4	10.6	(20)	21.95	(F)		31.6	8.86	-2.8	-8.27	32.36	27.11	-2.05	22.07	24.24	2.17	1.2	-29.26		0.14
4	17.2	(20)	27.19	(F)		29.86	19.3	4.21	-18.8	32.46	24.63	-3.51	19.48	30.93	11.45	-3.54	-29.41		0.195
4	20.14	(20)	24.97	(F)		32.23	17.25	-1.88	-17.08	33.55	26.89	-2.64	20.71	32.38	11.67	1.82	-41.07		0.167
4	20.63	(20)	25.05	(F)		32.67	15.37	-1.84	-15.22	33.3	26.09	-3.82	23.15	28.51	5.36	-8.86	-32.02		0.18
4	19.27	(20)	28.99	(F)		31.11	23.06	6.52	-22.11	33.17	26.67	-1.96	18.98	33.71	14.73	4.54	-38.14		0.168
4	28.66	(20)	19.78	(F)		32.56	19.81	-3.46	-19.49	33.71	26.16	-2.95	16.98	27.32	10.34	-10.97	-40.15		0.188
4	13.75	(20)	24.9	(F)		32.79	16.94	-3.62	-16.48	33.97	26.96	-2.44	22.52	32.36	9.84	9.47	-41.85		0.172
5	10.15	(20)	28.39	(F)		29.66	25.04	17.88	-17.51	33.52	25.36	-1.98	11.75	28.95	17.2	-1.59	-21.27		0.194
5	20.95	(20)	21.51	(F)		32.28	18.58	5.17	-17.82	34.27	28.11	-1.67	12.64	26.52	13.88	-5	-36.53		0.145
6	28.2	(20)	19.62	(F)		29.89	21.35	4.8	-20.8	32.39	26.62	-2.47	9.83	29.55	19.73	-15.46	-28.46		0.149
6	27.76	(20)	31.86	(F)		26.99	31.93	16.11	-27.57	31.38	26.27	-2.16	13.82	35.57	21.74	-3.68	-32.6		0.137
6	29.07	(20)	16.35	(F)		31.65	20.19	-2.52	-20.02	32.38	26.03	-2.79	12.7	19.77	7.07	-19.36	-26.12		0.166
6	23.75	(20)	26.84	(F)		29.22	21.5	11.31	-18.29	31.99	27.4	-1.93	13.55	28.92	15.37	-10.64	-21.63		0.125
6	15.88	(20)	22.06	(F)		30.92	13.35	2.46	-13.06	32.11	26.37	-1.79	14.96	28.56	13.59	0.17	-36.16		0.149
6	20.06	(20)	15.17	(F)		29.7	12.08	1.38	-11.97	30.4	26.14	-1.91	14.95	23.83	8.88	-5.27	-44.05		0.121
6	22.56	(20)	22.05	(F)		30.71	19.35	4.47	-18.82	31.96	26.29	-2.54	17.42	29.69	12.28	-7.61	-31.96		0.152
6	22.44	(20)	28.32	(F)		30.35	17.5	6.15	-16.38	32.12	24.95	-2.94	18.74	29.05	10.31	-13.08	-21.94		0.189
7	10.59	(20)	31.44	(F)		25.52	30.31	18.81	-23.76	32.76	22.4	-3.07	12.06	32.85	20.79	-2.69	-23.06		0.262
7	26.49	(20)	21.39	(F)		26.57	26.66	6.7	-25.79	33.1	22.17	-2.95	8.18	22.07	13.9	-16.98	-28.19		0.264
7	23.57	(20)	14.79	(F)		30.64	21.08	7.05	-19.85	33.87	25.39	-3.12	8.1	15.56	7.46	-18.09	-23.69		0.211
7	18.67	(20)	17.37	(F)		30.79	13.02	1.67	-12.91	34.19	24.73	-1.8	9.17	19.14	9.97	-8.79	-39.35		0.233
7	18.91	(20)	21.14	(F)		30.41	26.33	12.36	-23.24	34.88	25.52	-3.14	9.06	22.96	13.9	-9.1	-30.09		0.223
7	20.31	(20)	20.92	(F)		26.74	29.65	9.26	-28.17	34.4	23.59	-3.21	6.23	22.12	15.9	-10.63	-32.7		0.264
8	10.14	(20)	22.14	(F)		29.7	18.17	6.05	-17.13	32.48	24.46	-3.23	12.74	22.36	9.62	-1.58	-31.12		0.201
8	10	(20)	18.21	(F)		30.93	15.36	-0.84	-15.33	32.37	26.22	-3.43	12.32	19.1	6.78	0.43	-35.31		0.154
8	20.6	(20)	26.38	(F)		27.68	24.11	10.28	-21.56	31.02	23.31	-3.69	13.53	28.16	14.63	-11.79	-27.33		0.201
9	27.58	(20)	28.8	(F)		22.58	28.64	16.95	-23.09	31.39	22.83	-4.18	1.22	29.48	28.26	-12.28	-25.93		0.208
9	15.91	(20)	22.02	(F)		27.84	34.96	19.65	-28.88	32.79	25.02	-3.72	2.98	19.63	16.65	-8.39	-28.44		0.188
10	14.18	(20)	21.89	(F)		26.75	27.99	6.84	-27.14	31.37	22.92	-3.64	9.31	27.24	17.93	1.54	-41.42		0.224
10	28.52	(20)	32.66	(F)		23.16	43.84	15.6	-40.92	31.33	24.56	-1.49	11.61	45.01	33.4	14.75	-48.33		0.185
10	29.36	(20)	26.89	(F)		27.99	29.08	2.6	-28.88	33.18	26.86	-1.95	12.47	33.56	21.09	0.55	-42.34		0.167
10	19.17	(20)	15.52	(F)		30.65	22.28	-0.71	-22.26	32.38	24.74	-2.74	11.38	21.21	9.82	-4.75	-46.23		0.203
10	20.74	(20)	24.03	(F)		25.18	31.06	5.69	-30.46	30.98	22.54	-2.89	10.87	33.01	22.14	2.38	-44.1		0.226
11	10.55	(20)	37.42	(F)		22.74	37.42	22	-30.2	35.69	27.45	-3.12	3.26	37.54	34.29	8.81	-27.08		0.189
11	26.29	(20)	16.9	(F)		28.45	36.09	14.72	-32.82	33.3	26.33	-2.51	5.77	11.68	5.92	-3.52	-34.27		0.167
11	27.83	(20)	15.58	(F)		28.34	37.54	10.9	-35.65	33.53	25.98	-2.81	0.73	18.24	17.51	-13.63	-43.18		0.189
11	14.38	(20)	20.08	(F)		29.78	24.32	7.1	-23.23	32.99	24.82	-2.88	10.26	26.84	16.58	-1.86	-34.58		0.21
11	19.16	(20)	15.26	(F)		29.23	23.77	4.43	-23.35	32.15	25.28	-2.69	5.51	21.44	15.92	-7.41	-38.24		0.179
12	12.44	(20)	15.93	(F)		29.28	19.28	4.94	-18.49	31.94	24.07	-2.45	7.6	19.24	11.64	-4.81	-37.6		0.205
12	16.35	(20)	22.26	(F)		29.09	31.02	14.94	-27.11	32.82	25.99	-3.2	8.21	20.67	12.46	-6.36	-27.11		0.169
12	10.79	(20)	15.43	(F)		29.35	14.18	4.95	-13.29	32.81	24.2	-2.82	7.24	17.5	10.26	-4.71	-34.42		0.212
13	21.74	(20)	21.44	(F)		27.58	30.67	9.13	-29.24	31.04	24.56	-2.56	7.18	26.32	19.14	-1.61	-46.48		0.177
13	23.57	(20)	26.95	(F)		25.25	34.81	14.4	-31.15	31.68	24.48	-2.69	7.6	32.9	25.3	1.38	-44.15		0.192
13	17.21	(20)	19.99	(F)		24.97	22.38	5.07	-21.74	26.44	20.74	-1.51	10.28	29.84	19.56	5.35	-48.7		0.191
14	15.55	(20)	26.49	(F)		24.57	32.28	15.29	-28.41	30.77	23.86	-3.37	6.04	28.79	22.75	1.55	-37.24		0.186
14	26.5	(20)	30.15	(F)		24.6	29.36	14.13	-25.4	30.27	22.79	-4.36	9.18	31.11	21.93	-10.37	-25.81		0.202
14	25.91	(20)	31.93	(F)		25.6	44.94	20.85	-39.75	31.31	25.21	-3.29	11.3	41.69	30.39	-2.63	-34.34		0.165
14	14.68	(20)	18.76	(F)		29.4	28.6	6.03	-27.93	32.42	25.42	-3.35	6.87	19.73	12.86	-2.02	-37.61		0.181
14	21.04	(20)	14.85	(F)		24.95	23.37	1.97	-23.26	30.59	20.62	-5.25	6.66	13.77	7.11	-22.02	-24.99		0.259
14	19.64	(20)	18.86	(F)		27.08	28.95	7.32	-27.97	31.37	23.46	-4.64	6.06	20.36	14.3	-12.27	-27.57		0.207
14	15.7	(20)	24.27	(F)		27.39	22.79	8.1	-21.28	32.29	25.52	-3.92	7.9	25.18	17.29	-4.02	-33.17		0.177
15	14.08	(20)	22.23	(F)		25.32	26.89	16.65	-21.12	31.2	21.84	-2.16	4.22	21.93	17.71	-5.4	-28.9		0.231
15	23.84	(20)	33.44	(F)		21.82	40.07	20.88	-34.18	31	23.82	-0.71	8.96	41.7	32.73	7.66	-38.99		0.181
16	20.21	(20)	23.96	(F)		26.75	25.1	5.63	-24.46	31.32	23.36	-2.46	11.98	30.8	18.82	-0.65	-38.8		0.221
16	17.83	(20)	28.12	(F)		26.51	25.19	10.86	-22.72	30.48	22.33	-3.1	14.78	29.55	14.77	-5.57	-25.89		0.228
16	13.16	(20)	24.86	(F)		28.72	16.46	7.6	-14.6	31.27	23.83	-1.83	14.22	28.14	13.92	4.61	-39.91		0.206
17	22.94	(20)	23.09	(F)		24.12	36.14	16.51	-32.13	30.19	22.95	-2.95	4.36	28.93	24.57	-8.23	-36.28		0.2
18	15.8	(20)	18.55	(F)		27.53	18.29	3.1	-18.03	28.8	22.21	-2.27	10.93	25.44	14.52	0.07	-42.22		0.186
19	22.88	(20)	27.25	(F)		24.22	40.36	14.24	-37.59	29.88	23.38	-2.42	10.52	38.04	27.53	6.39	-48.95		0.184
19	19.05	(20)	23.56	(F)		21.79	28.78	5.12	-28.3	28.36	19.92	-3.48	9.48	29.59	20.11	-0.51	-44.23		0.245
19	15.54	(20)	25.21	(F)		27.1	27.6	12.9	-24.34	31.62	23.55	-3.42	10.94	32.59	21.65	-2.76	-34.92		0.212
19	18.21	(20)	33.77	(F)		23.78	18.82	3.69	-18.38	29.71	22.66	-4.14	10.2	32.26	22.06	0.92	-35.19		0.188
19	23.63	(20)	24.53	(F)		22.46	32.01	13.07	-29.11	29.59	20.91	-4.55	7.12	27.21	20.1	-13.06	-34.06		0.228
19	23.61	(20)	41.27	(F)		20.23	40.59	13.22	-38.18	28.84	24.24	-2.88	16.09	52.42	36.33	18.3	-42.45		0.133
19	11.36	(20)	15.79	(F)		28.86	20.98	3.1	-20.75	30.2	24.61	-2.48	9.82	27.49	17.66	4.33	-46.61		0.158
20	19.09	(20)	23.53	(F)		25.69	31.28	9.3	-29.64	31.06	23.5	-3.19	7.99	28.27	20.28	-3.67	-38.36		0.2
20	22.63	(20)	22.88	(F)		28.25	29.01	5.42	-28.5	31.48	24.38	-2.54	12.24	31.17	18.93	0.88	-45.74		0.185
20	18.93	(20)	24.8	(F)		28.6	23.47	4.46	-23.04	31.03	24.28	-2.39	13.73	30.71	16.98	3.44	-46.22		0.182
20	23.91	(20)	16.96	(F)		27.4	25.08	5.93	-24.34	31.07	23.41	-3.97	8.72	20.76	12.05	-14.8	-32.97		0.205
20	20.31	(20)	15.49	(F)		29.1	16.24	-1.12	-16.2	30.2	24.1	-2.53	11.92	22.15	10.23	-8.51	-36.19		0.167
1	11.38	(20)	13.93	(G)		31.97	5.79	-1.71	-5.35	32.97	25.61	-0.97	12.67	20.81	8.14	-0.33	-41.89		0.182
2	26.22	(20)	3.3	(G)		29.34	17.91	-7.55	-16.23	30.91	25.06	-3.72	7.38	8.43	1.05	-24.03	-16.09		0.152
2	18.34	(20)	14.11	(G)		29.56	13.9	-2.77	-13.61	30.39	24.8	-2.89	12.82	19.63	6.81	-10.57	-24.8		0.151
7	17.65	(20)	13.18	(G)		31.74	17.76	5.86	-16.71	35.16	26.53	-2.49	5.98	8.36	2.39	-12.16	-32.93		0.205
7	19.05	(20)	9.36	(G)		29.05	19.48	0.33	-19.44	34.96	24.1	-2.68	3.8	8.99	5.19	-16.67	-33.42		0.257
7	19.3	(20)	12.36	(G)		29.79	24.07	3.21	-23.84	34.19	24.33	-2.91	6.57	14.52	7.95	-12.12	-33.34		0.242
9	11.25	(20)	7.29	(G)		30.58	15.29	-1.03	-15.2	32.06	24.97	-3.45	3.42	8.36	4.94	-11.16	-33.36		0.176
9	10.66	(20)	13.92	(G)		30.04	22.98	7.89	-21.58	32.43	24.46	-3.89	5.02	14.92	9.9	-9.01	-26.18		0.195
10	11.65	(20)	8.53	(G)		30.07	18.99	2.63	-18.8	31.91	24.57	-4.05	4.42	12.37	7.95	-8.25	-33.34		0.184
11	14.06	(20)	10.52	(G)		32.78	15.95	-1.88	-15.82	34.22	26.26	-3.59	5.63	12.98	7.35	-10.95	-34.7		0.191
11	29.05	(20)	13.01	(G)		23.95	30.3	-4.16	-29.99	31	21.2	-3.79	4.25	15.26	11	-16.88	-45.2		0.255
13	19.17	(20)	4.06	(G)		28.13	26.27	-2.95	-26.1	31.54	23.62	-2.95	-1.12	5.91	7.03	-14.71	-40.46		0.207
13	13.53	(20)	-0.9	(G)		29.99	18.14	-8.91	-15.8	31.6	24.25	-3.13	-0.07	4.16	4.22	-13.68	-40.27		0.192
13	18.86	(20)	7.95	(G)		29.24	29.65	-0.83	-29.61	32.16	24.85	-3.06	0.84	12.1	11.26	-9.95	-45.54		0.187
13	17.9	(20)	10.81	(G)		29.49	21.5	-0.04	-21.49	31.73	24.67	-2.65	2.64	12.51	9.87	-9.91	-41.42		0.186
14	10.43	(20)	7.53	(G)		31.59	14.37	-7.69	-12.14	32.1	25.72	-3.43	6.96	9.45	2.5	-5.82	-40.39		0.167
14	16.99	(20)	4.46	(G)		30.25	22.75	-10.97	-19.93	31.31	24.12	-4.36	3.88	5.82	1.94	-16.02	-37.1		0.193
15	11.12	(20)	12.94	(G)		26.6	20	8.35	-18.17	30.82	21.78	-1.66	3.24	14.7	11.46	-3.02	-35.79		0.231
15	26.46	(20)	7.21	(G)		24.84	30.03	3.93	-29.77	31.12	20.92	-2.42	-1.66	13.4	15.07	-20.76	-34.14		0.254
17	26.73	(20)	8.2	(G)		24.11	38.68	3.44	-38.48	30.56	22.19	-3.65	-2.71	13	15.71	-18.43	-41.68		0.219
17	21.43	(20)	7.32	(G)		29.32	30.62	6.8	-29.85	32.66	25.15	-2.44	-0.97	10.07	11.03	-12.65	-45.28		0.19
18	21.11	(20)	11.18	(G)		26.33	20.86	-0.43	-20.82	28.41	21.73	-2.21	4.98	15.57	10.59	-8.65	-51.92		0.191
18	14.25	(20)	4.3	(G)		27.51	11.25	-6.96	-8.81	28.45	21.6	-2.23	6.81	8.14	1.33	-9.72	-45.23		0.192
20	17.62	(20)	5.65	(G)		28.81	14.65	-11.27	-9.37	29.63	22.43	-3.17	11.17	8.88	-2.29	-16.51	-32.96		0.195
1	34.67	(40)	28.76	(F)		26.07	37.03	14.9	-33.78	33.25	24.54	-2.12	10.79	35.48	24.69	-8.96	-41.86		0.217
1	41.41	(40)	35.87	(F)		24.35	39.38	20.98	-33.31	30.36	23.03	-3.4	12.46	35.88	23.42	-19.44	-27.79		0.192
1	39.59	(40)	29.39	(F)		23.74	37.25	15.52	-33.79	32.31	23.18	-2.89	9	34.27	25.27	-10.84	-41.54		0.227
1	37.84	(40)	33.73	(F)		23.3	36.5	13.65	-33.83	31.4	22.03	-2.01	13.78	40.91	27.13	-9.26	-36.65		0.245
1	45.04	(40)	41.63	(F)		23.74	41.03	22.75	-33.93	32.15	24.44	-2.4	12.74	44.78	32.04	-12.29	-32.34		0.197
2	42.05	(40)	35.57	(F)		20.78	40.97	13.12	-38.79	31.5	23.93	-3.24	9.4	38.16	28.76	-9.83	-33.44		0.196
2	30.74	(40)	21.96	(F)		27.22	36.3	11.08	-34.57	32.1	25	-3.11	6.78	26.17	19.38	-16.48	-30.27		0.178
2	33.72	(40)	37.9	(F)		21.29	38.04	10.45	-36.42	29.59	21.55	-2.55	15.01	45.17	30.17	3.32	-38.24		0.229
2	30.73	(40)	37.62	(F)		21.82	45.13	25.19	-37.44	29.42	22.06	-3.24	11.22	41.16	29.94	-9.98	-25.74		0.201
2	31.8	(40)	40.67	(F)		22.35	38.97	23.91	-30.76	30.65	23.21	-3.48	10.66	38.59	27.94	-12	-21.61		0.192
3	36.15	(40)	17.61	(F)		25.95	32.78	4.28	-32.31	30.46	23.3	-2.67	7	24.46	17.45	-14.49	-48.43		0.192
3	31.82	(40)	23.88	(F)		22.35	27.03	4.35	-26.58	29.49	20.76	-3.25	9.43	26.71	17.28	-9.52	-42.02		0.232
3	34.13	(40)	24.84	(F)		22.96	41.12	8.54	-40.19	30.41	22.18	-3.05	8.7	31.96	23.26	-8.04	-43.9		0.213
4	44.05	(40)	31.19	(F)		25.59	43.49	6.63	-42.71	33.94	24.38	-2.94	16.09	42.27	26.18	-7.41	-46.32		0.231
4	30.47	(40)	30.77	(F)		30.83	30.64	7.72	-29.37	33.77	25.24	-3.28	20.08	39.25	19.17	-9.59	-37.21		0.211
4	31.38	(40)	20.99	(F)		31.45	20.41	-3.58	-20.07	33.33	26.03	-3.26	17.11	25.74	8.62	-12.81	-41.23		0.185
5	38.27	(40)	29.07	(F)		27.85	41.19	16.54	-37.72	33.54	25.88	-2.68	11.02	35.76	24.74	-15.33	-33.08		0.184
5	36.69	(40)	15.03	(F)		30.39	28.74	8.51	-27.45	32.85	26.04	-2.79	3.94	18.52	14.58	-26.39	-31.94		0.166
5	47.12	(40)	44.17	(F)		24.03	34.58	9.76	-33.06	33.64	27.15	-1.36	16.54	52.85	36.3	-0.81	-34.41		0.156
5	30.78	(40)	20.79	(F)		31.12	22.42	4.41	-21.98	33.6	26.26	-2.78	11.86	22.08	10.22	-19.01	-29.62		0.177
5	42.79	(40)	32.93	(F)		26.86	33.44	18.94	-27.55	33.17	25.51	-3.27	10.94	37.82	26.88	-21.64	-29.32		0.183
5	32.53	(40)	18.27	(F)		29.66	26.45	2.42	-26.25	32.6	25	-2.94	9.82	20.91	11.09	-19.76	-32.16		0.187
5	43.76	(40)	31.69	(F)		27.57	28.55	16.15	-23.43	33.06	25.86	-2.13	11.02	35.62	24.6	-17.31	-33.23		0.176
5	32.57	(40)	23.89	(F)		29.71	30.12	11.36	-27.89	33.79	25.81	-2.36	9.97	29.33	19.36	-17.75	-33.52		0.189
6	34.83	(40)	29.58	(F)		25.85	35.21	21.85	-27.47	32.1	24.75	-2.36	8.08	29.97	21.89	-15.01	-31.91		0.191
6	32.24	(40)	28.34	(F)		28.25	33.26	16.65	-28.76	32.49	25.7	-2.42	11.39	36.52	25.13	-14.52	-30.98		0.173
7	49.43	(40)	40.92	(F)		22.31	26.3	13.1	-22.64	34.94	26.19	-2.41	7.13	36.36	29.23	-11.15	-32.06		0.209
8	31.62	(40)	35.04	(F)		25.93	37.54	24.17	-28.68	30.73	23.32	-4.21	11.52	38.92	27.4	-16.79	-26.69		0.191
11	44.47	(40)	15.89	(F)		25.33	34.2	4.79	-33.85	32.16	23.33	-4.06	0.48	19.87	19.4	-29.3	-34.01		0.218
11	40.13	(40)	33.67	(F)		23.02	47.17	17.59	-43.75	33.92	25.2	-3.21	8.66	41.11	32.45	-7.12	-39.68		0.216
12	31.33	(40)	21.82	(F)		27.13	31.58	12.57	-28.82	32.9	25.77	-3.28	5.18	23.29	18.11	-14.04	-36.42		0.175
12	30.93	(40)	17.59	(F)		29.69	30.33	8.19	-29.2	33.67	27.26	-3.18	5.78	22.41	16.63	-20.08	-31.9		0.154
13	42.47	(40)	27.01	(F)		22.12	36.58	8.47	-35.42	31.42	25.79	-2.67	5.53	34.35	28.82	-7.06	-46.48		0.151
14	30.83	(40)	20.9	(F)		24.45	35.98	11.2	-34.09	30.57	22.76	-3.89	5.37	24.4	19.02	-12.3	-42.99		0.216
15	35.99	(40)	19.9	(F)		23.52	33.92	8.42	-32.45	31.93	25.75	-1.41	2.29	27.77	25.48	-7.52	-47.79		0.156
15	32.87	(40)	33.17	(F)		20.12	37.3	15.14	-34.03	31.09	21.49	-1.31	7.38	40.95	33.57	1.46	-38.75		0.239
15	41.67	(40)	32.67	(F)		21	32.5	18.31	-26.76	31.73	23.78	-1.77	1.65	33.85	32.21	-10.65	-33.17		0.201
16	48.28	(40)	36.59	(F)		21.86	35.75	1.82	-35.14	31.25	24.22	-2.1	13.3	47.57	34.26	1.57	-42.11		0.194
19	32.81	(40)	28.53	(F)		20.48	41.95	10.29	-40.54	29.9	21.93	-2.97	8.85	39.77	30.92	2.51	-46.1		0.223
19	46.08	(40)	32.34	(F)		21.21	33.55	5.48	-32.98	31.98	23.86	-3.2	7.55	39.13	31.58	-10.09	-37.37		0.211
20	40.3	(40)	30.62	(F)		22.66	41.69	13.06	-39.57	31.12	23	-2.56	10.02	40.02	30	-8.63	-41.89		0.218
20	43.19	(40)	21.13	(F)		22.25	31.29	7.46	-30.08	28.69	19.85	-3.95	8.67	22.77	14.1	-27.56	-34.04		0.243
1	36.2	(40)	6.8	(G)		28.06	25.95	-5.77	-25.28	31.68	22.88	-3.95	4.92	7.83	2.91	-31.26	-33.55		0.226
12	32.13	(40)	7.45	(G)		29.51	28.81	3.02	-28.65	33.61	24.82	-4	0.43	14.97	14.54	-26.92	-34.63		0.214
13	32.96	(40)	0.22	(G)		26.83	26.96	-4.46	-26.5	28.81	22.14	-3.85	-1.83	3.98	5.81	-29.09	-32.39		0.192
15	39.96	(40)	7.92	(G)		24.92	32.54	6.15	-31.95	31.46	23.78	-1.82	-4.79	17.7	22.5	-25.45	-41.72		0.195
17	33.87	(40)	5.06	(G)		24.95	35.88	1.42	-35.75	31.13	22.95	-3.05	-4.68	10.19	14.88	-25.04	-46.81		0.22
17	37.25	(40)	1.22	(G)		25.36	36.79	0.66	-36.59	30.38	22.59	-3.48	-6.81	4.53	11.34	-31.83	-37.33		0.212
