# Supplementary material for: Relationship between impact characteristics and launch direction in softball hitting: A study involving elite players
Source: PLoS One. 2021 Nov 30;16(11):e0260520. doi: 10.1371/journal.pone.0260520 (PMC8631686; doi:10.1371/journal.pone.0260520)
Supplement: S2 Table — (XLSX) [file pone.0260520.s002.xlsx]

## Sheet: 01
Trajectories
500
		BAT:mid_1			BAT:mid_2			BAT:mid_3			BAT:mid_4			BAT:top_1			BAT:top_2			BAT:top_3			BAT:top_4			BALL:ball_1			BALL:ball_2			BALL:ball_3			BALL:ball_4			BALL:ball_5			BALL:ball_6			BALL:ball_7			BALL:ball_8
Frame	Sub Frame	X	Y	Z	X	Y	Z	X	Y	Z	X	Y	Z	X	Y	Z	X	Y	Z	X	Y	Z	X	Y	Z	X	Y	Z	X	Y	Z	X	Y	Z	X	Y	Z	X	Y	Z	X	Y	Z	X	Y	Z	X	Y	Z
		mm	mm	mm	mm	mm	mm	mm	mm	mm	mm	mm	mm	mm	mm	mm	mm	mm	mm	mm	mm	mm	mm	mm	mm	mm	mm	mm	mm	mm	mm	mm	mm	mm	mm	mm	mm	mm	mm	mm	mm	mm	mm	mm	mm	mm	mm	mm	mm
655	0	521.881	-102.947	1647.02	542.056	-95.4076	1617.64	567.909	-118.233	1627.55	548.49	-127.559	1659.35	687.289	170.452	1827.26	710.277	179.475	1790.24	742.242	151.229	1803.01	719.299	140.943	1839.95
656	0	521.774	-103.409	1646.94	542.213	-95.6562	1617.43	568.153	-118.415	1627.28	548.758	-127.814	1659.12	687.586	170.282	1826.86	710.785	179.361	1789.75	742.59	151.008	1802.7	719.607	140.746	1839.55
657	0	522.024	-103.664	1646.71	542.459	-95.8721	1617.17	568.398	-118.656	1627.03	549.012	-128.068	1658.92	687.922	170.25	1826.57	711.051	179.241	1789.37	742.931	150.812	1802.33	719.889	140.6	1839.18
658	0	522.331	-103.981	1646.44	542.773	-96.1703	1616.91	568.599	-118.872	1626.74	549.541	-128.295	1658.24	688.303	170.201	1826.2	711.059	178.83	1789.05	743.198	150.681	1801.94	720.178	140.481	1838.81
659	0	522.598	-104.223	1646.19	543.04	-96.5031	1616.65	568.836	-119.098	1626.46	549.886	-128.565	1657.88	688.602	170.048	1825.82	711.304	178.66	1788.68	743.446	150.45	1801.5	720.46	140.339	1838.47
660	0	522.841	-104.493	1645.97	543.288	-96.7273	1616.42	569.093	-119.344	1626.2	550.218	-128.769	1657.52	688.86	169.813	1825.43	711.675	178.722	1788.38	743.716	150.247	1801.1	720.667	140.23	1838.1
661	0	523.05	-104.697	1645.76	543.537	-96.9544	1616.19	569.296	-119.551	1625.96	550.56	-128.953	1657.2	689.174	169.519	1825.02	711.886	178.549	1787.99	743.964	150.074	1800.74	720.938	140.056	1837.74
662	0	523.319	-104.929	1645.53	543.747	-97.1321	1615.95	569.503	-119.789	1625.74	550.867	-129.134	1656.87	689.419	169.196	1824.68	712.215	178.159	1787.33	744.284	149.955	1800.4	721.193	139.924	1837.39
663	0	523.646	-105.208	1645.29	544.034	-97.3404	1615.69	569.727	-120.04	1625.52	551.181	-129.266	1656.54	689.742	169.065	1824.44	712.532	177.946	1787.02	744.623	149.825	1800.09	721.541	139.733	1837.03
664	0	523.971	-105.474	1645.04	544.359	-97.5856	1615.44	569.976	-120.28	1625.24	551.464	-129.36	1656.09	690.004	168.47	1824.07	712.863	178.057	1786.91	744.972	149.652	1799.73	721.9	139.459	1836.53
665	0	524.178	-105.785	1644.8	544.606	-97.8512	1615.15	570.203	-120.501	1624.97	551.764	-129.618	1655.89	690.18	168.002	1823.73	712.989	177.74	1786.61	745.321	149.485	1799.37	722.214	139.244	1836.2
666	0	524.455	-106.012	1644.55	544.788	-98.4861	1614.81	570.41	-120.737	1624.72	552.005	-129.741	1655.48	690.461	167.665	1823.39	713.207	177.571	1786.21	745.607	149.341	1799.03	722.565	139.078	1835.88
667	0	524.787	-106.257	1644.33	545.184	-98.7644	1614.63	570.622	-120.951	1624.46	552.449	-130.271	1655.39	690.739	167.392	1823.06	713.532	177.354	1785.92	745.926	149.213	1798.69	722.939	138.904	1835.5
668	0	524.992	-106.455	1644.2	545.524	-98.5352	1614.44	570.842	-121.204	1624.22	552.814	-130.49	1655.16	691.029	166.956	1822.65	713.717	177.102	1785.49	746.218	149.059	1798.34	723.351	138.779	1835.14
669	0	525.349	-106.703	1643.92	545.754	-99.5535	1614.31	571.065	-121.43	1624.31	553.149	-130.703	1654.92	691.336	166.623	1822.28	714.311	177.147	1784.98	746.531	148.904	1797.98	723.875	138.604	1834.74
670	0	525.689	-106.921	1643.76	546.101	-99.5075	1613.91	571.293	-121.588	1623.81	553.435	-130.948	1654.72	691.626	166.435	1822.01	714.648	177.009	1784.73	746.911	148.748	1797.63	724.341	138.446	1834.4
671	0	526.055	-107.127	1643.58	546.346	-99.7241	1613.68	571.518	-121.789	1623.58	553.723	-131.162	1654.53	691.99	166.204	1821.69	714.832	176.622	1784.59	747.31	148.515	1797.24	724.791	138.286	1834.08
672	0	526.376	-107.358	1643.33	546.577	-99.8958	1613.48	572.006	-122.088	1623.47	553.901	-131.425	1654.55	692.347	165.808	1821.05	714.913	176.198	1784.32	747.666	148.328	1796.88	725.229	138.144	1833.75
673	0	526.704	-107.619	1643.08	546.769	-100.031	1613.28	572.981	-122.716	1623.18	554.155	-131.709	1654.33	692.744	165.802	1821.15	715.327	175.957	1783.96	748.118	148.204	1796.5	725.625	138.028	1833.44
674	0	527.056	-107.885	1642.82	547.056	-100.239	1613.06	573.283	-122.951	1622.99	554.495	-131.967	1654.12	693.19	165.737	1820.86	716.01	175.953	1783.48	748.475	148.072	1796.17	726.028	137.892	1833.13
675	0	527.308	-108.126	1642.61	547.298	-100.464	1612.84	573.729	-123.298	1622.76	554.826	-132.196	1653.87	693.557	165.592	1820.52	715.953	175.506	1783.35	748.854	147.947	1795.83	726.418	137.73	1832.79
676	0	527.554	-108.36	1642.43	547.627	-100.724	1612.59	573.825	-123.436	1622.55	555.157	-132.417	1653.65	693.755	165.257	1819.79	716.184	175.332	1783.03	749.216	147.786	1795.45	726.761	137.547	1832.49
677	0	527.815	-108.542	1642.21	548.016	-100.961	1612.34	574.429	-123.78	1622.28	555.482	-132.624	1653.45	694.054	165.051	1819.81	716.403	175.199	1782.82	749.562	147.656	1795.11	727.075	137.345	1832.21
678	0	528.184	-108.766	1642.03	548.319	-101.126	1612.11	574.74	-123.97	1622.02	555.74	-132.782	1653.22	694.403	164.801	1819.45	716.788	175.056	1782.51	749.878	147.577	1794.94	727.452	137.521	1831.85
679	0	528.515	-108.994	1641.82	548.57	-101.292	1611.9	575.036	-124.155	1621.77	556.011	-133.011	1652.98	694.867	164.702	1819.14	717.227	174.935	1782.14	750.343	147.277	1794.41	727.802	136.957	1831.58
680	0	528.833	-109.227	1641.62	548.834	-101.487	1611.67	575.284	-124.32	1621.49	556.311	-133.263	1652.79	695.202	164.476	1818.54	717.618	174.503	1781.81	750.659	147.051	1794.07	728.12	136.765	1831.24
681	0	529.162	-109.422	1641.39	548.915	-101.843	1611.63	575.524	-124.534	1621.27	556.626	-133.423	1652.6	695.456	164.258	1818.27	717.914	174.536	1781.48	751.008	146.802	1793.75	728.458	136.621	1830.94
682	0	529.446	-109.657	1641.15	549.328	-101.957	1611.22	575.758	-124.71	1620.99	556.93	-133.644	1652.41	695.882	164.104	1818.08	718.234	174.393	1781.21	751.309	146.584	1793.46	728.816	136.462	1830.65
683	0	529.806	-109.884	1640.91	549.658	-102.205	1610.98	576.048	-124.887	1620.77	557.179	-133.667	1652.03	696.883	164.55	1817.56	718.568	174.262	1780.9	751.64	146.289	1793.11	729.196	136.27	1830.39
684	0	530.088	-110.09	1640.68	550.068	-102.376	1610.74	576.298	-125.075	1620.54	557.608	-134.052	1651.77	697.218	164.395	1816.92	718.961	173.834	1780.63	752.04	145.998	1792.74	729.65	136.07	1830.08
685	0	530.43	-110.292	1640.45	550.389	-102.592	1610.54	576.569	-125.194	1620.43	557.864	-134.275	1651.53	696.95	163.64	1816.93	719.322	173.523	1780.43	752.45	145.657	1792.42	730.038	135.816	1829.74
686	0	530.797	-110.497	1640.27	550.681	-102.775	1610.36	577.02	-125.371	1620.04	558.095	-134.49	1651.31	697.094	163.027	1816.98	719.626	173.273	1780.08	752.775	145.357	1792.08	730.362	135.52	1829.44
687	0	531.133	-110.691	1640.09	550.737	-103.307	1610.42	577.232	-125.771	1619.97	558.345	-134.711	1651.08	697.604	163.563	1816.88	720.046	173.023	1779.55	753.108	145.082	1791.74	730.708	135.186	1829.12
688	0	531.47	-110.909	1639.9	550.969	-103.524	1610.21	577.493	-125.981	1619.75	558.626	-134.895	1650.91	697.908	163.213	1816.16	720.534	172.746	1779.18	753.493	144.882	1791.37	731.1	134.926	1828.84
689	0	531.792	-111.127	1639.72	551.392	-103.625	1609.79	577.771	-126.159	1619.52	558.92	-135.096	1650.71	698.487	163.044	1815.87	720.864	172.607	1778.91	753.836	144.67	1791.08	731.47	134.608	1828.59
690	0	532.134	-111.328	1639.54	551.663	-103.793	1609.58	577.993	-126.359	1619.27	559.169	-135.283	1650.5	698.953	162.936	1815.58	721.191	172.463	1778.68	754.107	144.674	1790.72	731.86	134.295	1828.32
691	0	532.383	-111.55	1639.35	551.891	-103.943	1609.36	578.28	-126.529	1619.06	559.461	-135.528	1650.27	699.218	162.726	1815.22	721.593	172.339	1778.45	754.642	144.315	1790.36	732.264	133.971	1828.02
692	0	532.636	-111.77	1639.18	552.299	-104.056	1609.11	578.573	-126.732	1618.78	559.727	-135.832	1650.04	699.482	162.38	1814.95	721.93	172.138	1778.21	755.029	144.045	1790.09	732.622	133.702	1827.72
693	0	533.043	-111.99	1638.99	552.487	-104.358	1609.16	578.919	-126.99	1618.51	559.924	-136.065	1649.84	699.709	162.129	1814.64	722.353	171.862	1777.86	755.376	143.784	1789.79	733.031	133.434	1827.44
694	0	533.412	-112.255	1638.77	552.777	-104.611	1608.95	579.253	-127.226	1618.25	560.176	-136.283	1649.65	700.157	162.033	1814.43	722.812	171.605	1777.61	755.741	143.525	1789.5	733.433	133.21	1827.18
695	0	533.773	-112.498	1638.58	553.298	-104.825	1608.49	579.607	-127.454	1617.95	560.467	-136.474	1649.46	700.742	161.938	1814.18	723.16	171.356	1777.31	756.111	143.306	1789.22	733.916	133.012	1826.92
696	0	534.149	-112.675	1638.16	553.575	-105.069	1608.26	579.922	-127.647	1617.7	560.752	-136.649	1649.31	702.251	161.251	1814.06	723.498	171.132	1777.07	756.533	143.114	1788.86	734.355	132.712	1826.66
697	0	534.496	-112.889	1638	553.769	-105.347	1608.09	580.172	-127.827	1617.45	561.087	-136.83	1649.13	702.638	160.959	1813.81	723.862	170.679	1776.68	756.903	142.904	1788.6	734.779	132.501	1826.42
698	0	534.816	-113.073	1637.84	554.052	-105.493	1607.89	580.457	-128.03	1617.22	561.943	-137.216	1648.97	702.82	160.636	1813.55	724.205	170.361	1776.46	757.247	142.755	1788.35	735.119	132.247	1826.13
699	0	535.14	-113.243	1637.64	554.315	-105.709	1607.7	580.768	-128.238	1616.99	563.067	-137.657	1648.77	702.516	158.711	1813.29	724.758	170.11	1776.14	757.666	142.584	1788.04	735.48	132.047	1825.88
700	0	535.446	-113.457	1637.44	554.548	-105.868	1607.68	581.072	-128.394	1616.78	562.992	-137.816	1648.59	702.812	158.018	1812.97	725.21	170.047	1775.88	758.041	142.391	1787.74	735.956	131.881	1825.6
701	0	535.394	-113.858	1637.29	554.851	-106.051	1607.5	581.356	-128.505	1616.69	563.255	-138.033	1648.36	703.601	158.952	1812.38	725.636	169.745	1775.56	758.388	142.177	1787.45	736.42	131.589	1825.28
702	0	535.665	-114.102	1637.05	555.361	-106.244	1607.04	581.774	-128.797	1616.34	564.029	-138.436	1648.11	703.796	157.917	1812.5	726.004	169.498	1775.33	758.769	141.957	1787.16	736.962	131.305	1825.01
703	0	535.96	-114.382	1636.83	555.645	-106.489	1606.85	582.113	-129.022	1616.11	564.72	-138.731	1647.89	704.19	157.345	1812.35	726.35	169.338	1775.1	759.802	141.12	1786.8	737.381	131.186	1824.66
704	0	536.289	-114.597	1636.67	555.931	-106.706	1606.68	582.396	-129.195	1615.89	564.931	-138.873	1647.71	705.117	159.219	1811.96	726.796	169.082	1774.8	760.271	140.778	1786.55	737.852	131.019	1824.36
705	0	536.59	-114.83	1636.49	556.21	-106.93	1606.48	582.673	-129.374	1615.69	565.255	-139.065	1647.51	705.575	159.154	1811.8	727.148	168.825	1774.57	760.69	140.519	1786.29	738.329	130.898	1824.01
706	0	536.946	-115.001	1636.35	556.463	-107.301	1606.29	582.998	-129.551	1615.27	565.583	-139.238	1647.31	706.104	159.439	1811.31	727.923	168.844	1774.19	761.034	140.352	1786.05	738.825	130.692	1823.71
707	0	537.219	-115.329	1636.19	556.536	-107.5	1606.35	583.265	-129.755	1615.27	565.864	-139.432	1647.1	706.566	158.837	1810.99	728.342	168.526	1773.95	761.412	140.19	1785.79	739.241	130.489	1823.31
708	0	537.508	-115.544	1636.02	556.763	-107.666	1606.19	583.538	-129.976	1615.07	566.129	-139.685	1646.9	706.885	158.479	1811.07	728.674	168.205	1773.77	761.872	139.993	1785.53	739.749	130.214	1823.02
709	0	537.855	-115.719	1635.86	557.237	-107.842	1605.8	583.868	-130.28	1614.81	566.38	-139.899	1646.71	707.112	158.177	1810.8	729.094	167.872	1773.6	762.35	139.8	1785.27	740.246	129.954	1822.75
710	0	538.169	-115.997	1635.72	557.627	-108.037	1605.61	584.223	-130.665	1614.59	566.662	-140.07	1646.54	707.347	157.956	1810.58	729.309	167.55	1773.41	762.778	139.614	1785.05	740.667	129.7	1822.46
711	0	538.516	-116.186	1635.54	557.932	-108.213	1605.43	584.534	-131.118	1614.36	566.938	-140.182	1646.35	707.75	157.712	1810.54	730.309	167.644	1772.88	763.118	139.553	1784.89	741.102	129.389	1822.21
712	0	538.863	-116.377	1635.35	558.4	-108.43	1605.21	584.803	-131.486	1614.1	567.191	-140.357	1646.17	708.591	157.46	1810.15	730.89	167.307	1772.58	763.474	139.264	1784.6	741.635	128.997	1822.17
713	0	539.237	-116.572	1635.15	558.589	-108.735	1605.19	585.087	-131.806	1613.91	567.441	-140.504	1645.99	709.045	157.279	1809.96	731.178	166.976	1772.37	763.894	138.967	1784.34	742.172	128.601	1821.92
714	0	539.565	-116.794	1634.97	558.829	-108.923	1605.01	585.355	-132.127	1613.67	567.69	-140.645	1645.8	709.455	156.907	1809.77	731.528	166.726	1772.19	764.334	138.761	1784.25	742.336	128.11	1821.73
715	0	539.922	-116.997	1634.81	559.224	-109.048	1604.62	585.652	-132.349	1613.51	567.944	-140.821	1645.6	709.851	156.571	1809.55	731.903	166.531	1772.02	764.838	138.493	1783.9	743.134	128.285	1821.5
716	0	540.104	-117.194	1634.73	559.535	-109.273	1604.44	585.925	-132.511	1613.32	568.269	-141.016	1645.4	710.071	155.553	1809.47	732.335	166.214	1771.83	765.235	138.27	1783.65	743.497	128.012	1821.26
717	0	540.55	-117.458	1634.48	559.856	-109.468	1604.3	586.234	-132.644	1613	568.608	-141.267	1645.2	710.668	155.34	1809.28	732.784	165.809	1771.62	765.669	138.05	1783.45	743.935	127.764	1820.97
718	0	540.853	-117.666	1634.34	560.17	-109.625	1604.15	586.664	-132.876	1612.72	568.902	-141.491	1645	711.211	155.169	1808.97	733.296	165.494	1771.47	766.134	137.817	1783.22	744.354	127.534	1820.55
719	0	541.185	-117.879	1634.18	560.341	-109.945	1604.21	586.955	-133.116	1612.54	569.18	-141.724	1644.82	712.133	154.693	1808.83	733.509	165.03	1771.29	766.615	137.535	1782.97	744.853	127.312	1820.33
720	0	541.564	-118.082	1634.06	560.699	-110.153	1604.02	587.242	-133.387	1612.37	569.531	-142.647	1644.53	712.658	154.433	1808.48	734.252	165.02	1771.04	767.108	137.136	1782.71	745.479	126.642	1820.14
721	0	541.916	-118.267	1633.94	561.007	-110.388	1603.81	587.458	-133.689	1612.14	569.772	-142.856	1644.36	712.87	154.643	1807.98	734.834	164.865	1770.64	767.536	136.84	1782.5	745.906	126.346	1819.94
722	0	542.112	-118.704	1633.69	561.438	-110.521	1603.39	587.761	-133.817	1611.97	570.062	-143.026	1644.17	713.377	154.187	1807.73	735.292	164.558	1770.56	767.969	136.524	1782.25	746.353	126.037	1819.7
723	0	542.559	-118.646	1633.54	561.688	-110.721	1603.21	588.134	-133.819	1611.78	570.394	-143.116	1643.97	714.263	154.04	1807.3	735.801	164.249	1770.26	768.412	136.242	1782.02	746.832	125.709	1819.47
724	0	542.755	-119.131	1633.29	561.947	-110.959	1603	588.426	-133.981	1611.57	570.784	-143.26	1643.82	714.659	153.352	1807.4	736.186	163.991	1770.07	768.905	136.006	1781.77	747.197	125.441	1819.26
725	0	543.06	-119.356	1633.07	562.339	-111.179	1602.79	588.774	-134.159	1611.38	571.112	-143.448	1643.65	714.987	153.146	1807.18	736.268	163.433	1770	769.453	135.733	1781.55	747.702	124.921	1818.9
726	0	543.447	-119.543	1632.85	562.695	-111.471	1602.79	589.131	-134.352	1611.21	571.424	-143.653	1643.48	715.516	153.08	1806.96	736.811	163.136	1769.72	769.926	135.472	1781.34	748.143	124.597	1818.69
727	0	543.837	-119.69	1632.65	563.03	-111.642	1602.61	589.446	-134.594	1611.04	571.711	-143.88	1643.29	716.103	152.97	1806.71	737.319	162.809	1769.5	770.387	135.131	1781.11	748.527	124.318	1818.51
728	0	544.19	-119.856	1632.48	563.337	-111.836	1602.42	589.777	-134.803	1610.86	571.987	-144.327	1643.04	716.632	152.871	1806.44	738.193	162.8	1769.24	770.842	134.782	1780.81	748.888	124.175	1818.1
729	0	544.487	-120.086	1632.31	563.82	-111.961	1602.03	590.064	-134.994	1610.69	572.317	-144.531	1642.87	717.155	152.699	1806.31	738.801	162.606	1768.96	771.339	134.427	1780.5	749.406	123.914	1817.83
730	0	544.822	-120.291	1632.17	564.067	-112.147	1601.86	590.376	-135.237	1610.5	572.646	-144.714	1642.69	717.582	152.359	1806.14	739.446	162.329	1768.53	771.93	134.041	1780.17	750.914	123.323	1817.55
731	0	545.143	-120.509	1632.06	564.33	-112.311	1601.71	590.72	-135.422	1610.31	572.987	-144.923	1642.52	718.13	151.954	1805.94	739.435	161.754	1768.54	772.47	133.73	1779.87	750.976	123.206	1817.3
732	0	545.491	-120.748	1631.92	564.497	-112.623	1601.76	591.08	-135.616	1610.13	573.288	-145.071	1642.37	718.663	151.6	1805.74	739.807	161.492	1768.37	773.01	133.409	1779.53	751.44	122.871	1817.09
733	0	545.861	-120.918	1631.78	564.875	-112.874	1601.58	591.34	-135.782	1610.05	573.635	-145.222	1642.21	719.219	151.295	1805.62	740.225	161.23	1768.23	773.482	133.154	1779.27	752.255	122.748	1816.73
734	0	546.231	-121.084	1631.61	565.226	-113.091	1601.38	591.753	-136.01	1609.78	573.971	-145.382	1642.06	719.793	151.036	1805.48	741.065	161.238	1767.95	773.951	132.81	1779.06	753.071	122.321	1816.56
735	0	546.542	-121.258	1631.41	565.684	-113.213	1601	592.076	-136.263	1609.6	574.327	-145.515	1641.9	720.312	150.804	1805.26	741.566	160.859	1767.76	774.545	132.451	1778.85	753.637	121.957	1816.41
736	0	546.942	-121.469	1631.14	566.058	-113.395	1600.72	592.443	-136.435	1609.43	574.599	-145.72	1641.65	720.782	150.422	1805.08	742.086	160.614	1767.61	775.073	132.099	1778.63	754.052	121.684	1816.24
737	0	547.283	-121.633	1630.95	566.427	-113.549	1600.49	592.777	-136.606	1609.26	574.914	-145.917	1641.47	721.217	150.099	1804.95	742.478	160.412	1767.54	775.519	131.766	1778.46	754.451	121.404	1816.05
738	0	547.517	-121.82	1630.87	566.768	-113.724	1600.29	593.112	-136.834	1609.06	575.254	-146.104	1641.27	721.753	149.764	1804.76	743.049	160.069	1767.39	775.969	131.427	1778.25	754.915	121.101	1815.87
739	0	548.027	-122.027	1630.58	566.939	-113.971	1600.28	593.447	-137.074	1608.86	575.612	-146.322	1641.08	722.003	149.486	1803.72	743.693	159.612	1767.15	776.472	131.094	1778.06	755.402	120.83	1815.68
740	0	548.457	-122.229	1630.41	567.296	-114.214	1600.16	593.813	-137.309	1608.62	576.005	-146.652	1640.95	722.657	149.078	1804.38	744.22	159.345	1766.97	777.055	130.771	1777.89	755.84	120.519	1815.5
741	0	548.825	-122.44	1630.25	567.623	-114.43	1600.02	594.165	-137.537	1608.43	576.329	-146.781	1640.76	722.978	148.819	1803.48	744.714	159.106	1766.71	777.512	130.485	1777.72	756.234	120.162	1815.31
742	0	549.192	-122.659	1630.03	568.15	-114.71	1599.61	594.571	-137.735	1608.25	576.658	-146.962	1640.59	723.646	148.46	1804.23	744.762	158.248	1766.71	777.944	130.097	1777.49	756.756	119.811	1815.13
743	0	549.492	-122.883	1629.89	568.527	-114.907	1599.39	594.926	-137.932	1608.02	577.01	-147.146	1640.39	723.705	148.217	1803.26	745.324	157.871	1766.52	778.37	129.732	1777.26	757.19	119.493	1814.96
744	0	549.813	-123.123	1629.74	568.838	-115.188	1599.22	595.271	-138.15	1607.85	577.406	-147.373	1640.17	724.096	147.778	1803.05	745.841	157.565	1766.4	778.87	129.372	1777.06	757.736	119.241	1814.81
745	0	550.084	-123.316	1629.72	569.133	-115.369	1599.04	595.592	-138.363	1607.66	577.78	-147.66	1639.92	724.603	147.382	1802.95	746.418	157.269	1766.29	779.352	129.037	1776.87	758.24	118.902	1814.63
746	0	550.636	-123.581	1629.43	569.495	-115.499	1598.77	595.941	-138.58	1607.44	578.115	-147.984	1639.65	725.191	147.021	1803.01	747.312	157.417	1766	779.807	128.746	1776.67	758.752	118.53	1814.43
747	0	551.019	-123.841	1629.23	569.537	-115.747	1598.8	596.332	-138.823	1607.21	578.473	-148.275	1639.41	725.657	146.679	1802.76	747.852	157.092	1765.86	780.241	128.472	1776.43	759.323	118.188	1814.21
748	0	551.516	-124.001	1629.02	570.066	-115.857	1598.39	596.665	-139.003	1607.1	579.011	-148.61	1638.95	726.359	146.345	1802.78	748.37	156.768	1765.72	780.658	128.178	1776.2	759.906	117.82	1814.03
749	0	551.91	-124.225	1628.83	570.483	-116.109	1598.22	597.17	-139.255	1606.75	579.418	-148.848	1638.68	726.966	146.037	1802.64	748.782	156.446	1765.57	781.229	127.756	1776.13	760.42	117.462	1813.81
750	0	552.267	-124.453	1628.68	570.856	-116.411	1598.03	597.531	-139.492	1606.51	579.878	-149.051	1638.45	727.609	145.778	1802.55	749.255	156.248	1765.45	781.83	127.356	1775.9	760.938	117.116	1813.61
751	0	552.643	-124.733	1628.49	571.279	-116.701	1597.9	597.889	-139.733	1606.29	580.34	-149.262	1638.18	728.322	145.408	1802.42	749.738	155.649	1765.27	782.336	126.974	1775.66	761.556	116.787	1813.42
752	0	552.993	-124.97	1628.47	571.478	-117.132	1597.94	598.259	-139.982	1606.05	580.765	-149.484	1637.96	728.858	144.958	1802.26	750.04	154.922	1765.16	782.819	126.619	1775.47	762.152	116.403	1813.22
753	0	553.543	-125.299	1628.11	571.857	-117.407	1597.76	598.651	-140.194	1605.82	581.143	-149.848	1637.69	729.417	144.536	1802.14	750.699	154.566	1764.77	783.331	126.297	1775.28	762.682	116.014	1813.04
754	0	553.968	-125.545	1627.91	572.379	-117.4	1597.38	599.232	-140.247	1605.42	581.611	-150.071	1637.45	730.071	143.805	1802.38	751.166	154.333	1764.64	784.001	125.997	1775.06	763.323	116.013	1812.62
755	0	554.353	-125.829	1627.74	572.672	-117.733	1597.17	599.679	-140.507	1605.15	582.133	-150.358	1637.14	730.708	143.738	1801.91	751.753	153.987	1764.48	784.796	125.521	1774.83	763.96	115.543	1812.27
756	0	554.742	-126.145	1627.54	572.978	-117.973	1597.02	599.993	-140.767	1604.89	582.691	-150.583	1636.87	731.219	143.142	1802.06	752.237	153.563	1764.36	785.283	125.157	1774.6	764.611	114.72	1812.15
757	0	555.184	-126.425	1627.32	573.697	-118.087	1596.67	600.36	-141.008	1604.6	583.208	-150.86	1636.57	731.803	142.864	1801.94	752.661	153.213	1764.28	785.789	124.68	1774.35	765.079	114.289	1812.13
758	0	555.673	-126.756	1627.09	573.781	-118.449	1596.8	600.773	-141.288	1604.24	583.652	-151.518	1636.26	732.303	142.309	1801.82	752.998	152.887	1764.21	786.315	124.275	1774.11	765.677	113.868	1811.91
759	0	556.232	-127.042	1626.88	574.465	-118.555	1596.24	601.226	-141.527	1604.02	584.156	-151.854	1636	732.968	141.897	1801.68	753.391	152.55	1764.05	786.919	123.91	1773.87	766.351	113.11	1811.73
760	0	556.672	-127.322	1626.68	574.856	-118.906	1596.03	601.702	-141.78	1603.74	584.695	-152.076	1635.73	733.52	141.419	1801.56	753.982	152.18	1763.87	787.403	123.585	1773.65	766.982	112.653	1811.48
761	0	557.059	-127.632	1626.49	575.342	-119.264	1595.79	602.158	-142.03	1603.47	585.365	-152.653	1635.34	734.061	140.877	1801.34	754.612	151.811	1763.66	787.87	123.267	1773.43	767.526	112.263	1811.24
762	0	557.484	-127.943	1626.29	575.507	-119.62	1595.92	602.529	-142.276	1603.18	585.847	-152.922	1635.08	734.533	140.444	1801.17	755.129	151.434	1763.56	788.413	122.872	1773.22	768.131	111.828	1811.02
763	0	557.914	-128.3	1626.06	575.941	-119.885	1595.67	602.834	-142.552	1602.48	586.331	-153.129	1634.78	735.179	140.193	1801.3	755.661	151.016	1763.38	788.914	122.455	1773.1	768.785	111.329	1810.78
764	0	558.424	-128.65	1625.83	576.651	-119.963	1595.06	603.374	-142.815	1602.51	586.837	-153.366	1634.49	735.915	139.661	1800.83	756.206	150.557	1763.14	789.517	121.981	1772.74	769.39	110.921	1810.52
765	0	558.915	-129.042	1625.58	577.092	-120.289	1594.75	603.731	-143.06	1601.79	587.294	-153.664	1634.22	736.383	139.068	1800.65	756.692	150.188	1762.94	790.049	121.604	1772.48	770.008	110.502	1810.26
766	0	559.319	-129.375	1625.34	577.457	-120.647	1594.5	604.159	-143.298	1601.57	587.755	-153.971	1633.92	736.95	138.598	1800.43	757.193	149.892	1762.81	790.575	121.181	1772.16	770.613	110.017	1809.98
767	0	559.751	-129.684	1625.12	577.937	-120.935	1594.21	604.659	-143.615	1601.18	588.219	-154.19	1633.64	737.663	138.228	1800.29	757.605	149.548	1762.72	791.155	120.765	1771.89	771.236	109.486	1809.71
768	0	560.205	-129.991	1624.89	578.573	-121.171	1593.7	605.066	-143.864	1600.84	588.65	-154.481	1633.33	738.217	137.729	1800.13	758.265	148.727	1762.52	791.756	120.301	1771.64	771.839	109.001	1809.44
769	0	560.605	-130.29	1624.78	578.698	-121.736	1593.74	605.493	-144.17	1600.5	589.133	-154.983	1632.97	738.798	137.169	1799.9	758.862	148.26	1762.38	792.272	119.786	1771.37	772.503	108.535	1809.2
770	0	561.131	-130.657	1624.35	579.161	-121.997	1593.41	605.993	-144.475	1600.14	589.634	-155.253	1632.65	739.464	136.75	1799.73	759.476	147.811	1762.17	792.842	119.339	1771.13	773.107	108.062	1808.92
771	0	561.569	-130.936	1624.1	579.579	-122.374	1593.17	606.396	-144.737	1599.91	590.128	-155.75	1632.33	740.163	136.37	1799.55	760.146	147.384	1761.88	793.465	118.933	1770.84	773.749	107.571	1808.71
772	0	561.955	-131.314	1623.84	580.118	-122.734	1592.91	606.827	-145.083	1599.59	590.591	-155.839	1631.99	740.798	135.813	1799.28	760.721	146.94	1761.63	794.081	118.444	1770.53	774.59	107.303	1808.29
773	0	562.326	-131.715	1623.54	580.643	-123.151	1592.62	607.418	-145.453	1599.17	591.047	-156.356	1631.72	741.338	135.338	1799.12	761.329	146.418	1761.39	794.742	117.911	1770.25	775.233	106.463	1808
774	0	562.824	-132.074	1623.19	581.157	-123.509	1592.32	607.853	-145.794	1598.83	591.513	-156.703	1631.37	742.108	135.157	1798.87	761.899	145.825	1761.16	795.358	117.412	1769.98	775.825	105.935	1807.74
775	0	563.608	-132.427	1622.83	581.6	-123.799	1591.98	608.36	-146.117	1598.44	592.023	-157.116	1630.99	742.579	133.866	1798.43	762.464	145.354	1760.92	796.111	117.087	1769.46	776.229	105.397	1807.61
776	0	564.005	-132.737	1622.58	582.196	-124.109	1591.48	608.808	-146.547	1598.08	592.553	-157.63	1630.62	743.19	133.339	1798.16	762.91	144.877	1760.73	796.767	116.501	1769.35	776.941	104.863	1807.35
777	0	564.435	-133.051	1622.22	582.522	-124.502	1591.15	609.322	-147.361	1597.65	593.067	-157.982	1630.29	743.827	132.88	1797.99	763.546	144.328	1760.54	797.437	115.977	1769.04	777.516	104.199	1807.21
778	0	564.959	-133.265	1621.94	582.946	-124.924	1590.8	609.879	-147.807	1597.18	593.539	-158.35	1629.9	744.649	132.467	1797.78	764.398	144.291	1760.12	798.033	115.407	1768.71	778.174	103.67	1806.95
779	0	564.786	-133.81	1621.31	583.318	-125.282	1590.44	610.361	-148.121	1596.84	594.021	-158.749	1629.48	745.382	132.089	1797.59	765.091	143.91	1759.85	798.705	114.935	1768.34	778.852	103.029	1806.68
780	0	565.665	-134.328	1621.02	583.79	-125.617	1590.11	610.837	-148.522	1596.43	594.587	-159.297	1628.99	746.09	131.569	1797.36	765.759	143.528	1759.5	799.429	114.474	1767.97	779.644	102.495	1806.31
781	0	566.392	-134.838	1620.82	584.268	-125.896	1589.76	611.319	-148.809	1596.02	595.183	-159.734	1628.53	746.666	131.078	1797.04	766.428	142.921	1759.21	799.973	113.834	1767.65	780.406	101.952	1805.85
782	0	567.436	-136.266	1620.3	584.843	-126.297	1589.41	611.737	-149.141	1595.68	595.729	-160.205	1628.05	747.538	130.583	1796.78	766.954	142.38	1759.15	800.583	113.278	1767.32	781.181	101.337	1805.55
783	0	568.036	-136.94	1619.84	585.308	-126.649	1589.12	612.317	-149.533	1595.19	596.241	-160.608	1627.58	748.175	129.605	1796.63	767.741	141.737	1758.83	801.302	112.773	1766.99	781.835	100.568	1805.35
784	0	568.333	-137.002	1619.38	585.81	-126.989	1588.88	612.72	-150.153	1594.93	596.829	-160.978	1627.21	748.562	128.943	1796.74	768.306	141.312	1758.37	802.001	112.261	1766.69	782.479	100.008	1805.09
785	0	569.197	-137.781	1619.05	586.254	-127.388	1588.64	613.291	-150.913	1594.24	597.384	-161.304	1626.67	749.259	127.943	1796.27	768.941	140.611	1758.18	802.438	111.697	1766.45	783.205	99.435	1804.81
786	0	569.698	-138.09	1618.71	586.683	-127.802	1588.32	613.769	-151.281	1593.77	597.929	-161.9	1626.31	749.972	127.533	1796.1	769.656	139.883	1757.99	803.236	110.957	1766.04	784.054	98.7951	1804.45
787	0	570.151	-138.292	1618.41	587.105	-128.432	1587.77	614.239	-151.611	1593.36	598.496	-162.253	1625.94	751.143	126.818	1795.96	770.398	139.283	1757.79	803.979	110.456	1765.74	784.73	98.0733	1804.09
788	0	570.606	-138.618	1618.08	587.501	-128.813	1587.37	614.761	-151.905	1592.93	599.156	-162.603	1625.56	752.383	126.072	1795.7	771.096	138.595	1757.63	804.589	109.944	1765.39	785.518	97.4942	1803.74
789	0	570.974	-139.574	1617.76	588.043	-129.148	1587.03	615.251	-152.202	1592.51	599.759	-163.151	1625.08	752.593	125.118	1795.87	771.667	137.889	1757.38	805.189	109.299	1765.08	786.383	96.8018	1803.36
790	0	571.58	-139.894	1617.27	588.782	-129.529	1586.66	615.707	-152.499	1592.08	600.317	-163.634	1624.6	753.214	124.483	1795.71	772.371	137.098	1757.16	805.907	108.692	1764.76	787.154	96.1348	1803.02
791	0	572.041	-140.3	1616.93	589.222	-129.807	1586.43	616.106	-152.794	1591.74	600.921	-164.02	1624.2	753.989	123.711	1795.38	773.054	136.665	1756.97	806.63	108.159	1764.44	787.984	95.8282	1802.63
792	0	572.629	-140.671	1616.64	589.788	-130.46	1585.95	616.76	-153.145	1591.16	601.596	-164.372	1623.79	754.748	123.161	1795.23	773.762	136.086	1756.69	807.62	107.458	1764.17	788.856	94.8092	1802.27
793	0	573.262	-141.091	1616.36	590.371	-130.825	1585.63	617.861	-153.731	1590.77	602.187	-164.928	1623.29	755.528	122.508	1795.09	774.593	135.933	1756.39	808.096	106.893	1763.79	789.653	94.1328	1801.97
794	0	573.938	-141.431	1615.97	590.969	-131.229	1585.19	618.339	-154.042	1590.34	602.771	-165.422	1622.8	756.177	121.792	1794.88	775.268	135.224	1756.24	809.265	105.981	1763.48	790.617	93.5428	1801.55
795	0	574.557	-141.734	1615.59	591.252	-131.678	1584.86	618.876	-154.363	1589.88	603.409	-165.813	1622.34	757.044	121.247	1794.65	776.148	134.728	1756.04	810.002	105.484	1763.19	791.416	93.1818	1801.23
796	0	575.205	-142.119	1615.22	591.915	-131.911	1584.45	619.403	-154.677	1589.48	604.055	-166.175	1621.74	758.156	120.773	1794.25	776.824	134.179	1755.89	810.697	104.87	1762.93	792.023	92.3618	1801.03
797	0	575.803	-142.483	1615	592.522	-132.236	1584.18	620.059	-155.049	1588.9	604.6	-166.655	1621.25	758.917	120.139	1794.38	777.519	133.443	1755.67	811.491	104.196	1762.6	792.792	92.0682	1800.45
798	0	576.503	-142.905	1614.51	593.015	-132.573	1584.04	620.574	-155.381	1588.41	605.183	-167.083	1620.78	759.527	119.213	1794.05	778.276	132.794	1755.45	812.201	103.604	1762.26	793.753	91.4321	1800.43
799	0	577.114	-143.23	1614.17	593.899	-133.021	1583.38	621.123	-155.697	1587.9	605.861	-167.577	1620.35	760.679	118.84	1794.01	778.949	132.36	1755.28	812.978	103.013	1761.95	794.275	90.9509	1800.28
800	0	577.691	-143.579	1613.81	594.483	-133.297	1582.7	621.748	-156.055	1587.42	606.473	-167.889	1619.94	761.411	118.158	1793.75	779.878	131.661	1755.04	813.808	102.334	1761.61	794.992	90.4816	1800.03
801	0	578.444	-143.955	1613.41	594.749	-133.734	1582.68	622.359	-156.375	1586.9	607.044	-168.276	1619.53	762.273	117.443	1793.62	780.645	131.018	1754.86	814.643	101.662	1761.33	795.877	89.8388	1799.41
802	0	579.161	-144.294	1613.02	595.332	-134.066	1582.24	622.927	-156.735	1586.4	607.751	-168.748	1619.12	763.047	116.707	1793.4	781.442	130.377	1754.68	815.438	101.047	1761.04	796.997	89.2867	1799.18
803	0	579.824	-144.661	1612.64	595.922	-134.429	1581.84	623.472	-157.096	1585.94	608.505	-169.221	1618.61	764.124	116.302	1793.38	782.269	129.667	1754.4	816.311	100.472	1760.72	798.695	85.9159	1798.62
804	0	580.388	-145.084	1612.29	596.405	-134.75	1581.55	624.051	-157.413	1585.56	609.473	-169.688	1618.2	764.773	114.8	1792.93	783.055	128.921	1754.19	817.09	99.7738	1760.35	799.608	85.2339	1798.35
805	0	581.097	-145.479	1611.87	597.065	-135.118	1581.18	624.716	-157.762	1584.93	610.06	-169.988	1617.77	765.835	114.88	1792.68	783.746	128.161	1754	817.675	99.1577	1760.16	800.569	84.9132	1797.92
806	0	581.794	-145.895	1611.47	598.177	-135.3	1580.34	625.3	-158.111	1584.42	610.922	-170.613	1617.24	766.422	112.972	1792.44	784.687	127.512	1753.83	818.641	98.6155	1759.71	801.38	84.4301	1797.7
807	0	582.428	-146.329	1611.05	598.44	-135.727	1580.34	625.922	-158.393	1583.92	611.802	-171.07	1616.31	767.404	112.393	1792.41	785.444	127.436	1753.66	819.315	98.0319	1759.49	802.273	83.8067	1797.51
808	0	583.186	-146.545	1610.68	599.067	-136.024	1579.95	626.488	-158.693	1583.44	612.56	-171.416	1615.85	768.327	111.873	1792.23	786.307	126.328	1753.46	820.03	97.3954	1759.25	803.108	83.2409	1797.3
809	0	584.013	-146.937	1610.3	599.705	-136.359	1579.54	627.103	-158.994	1582.95	613.274	-171.794	1615.39	769.331	111.328	1792.06	787.176	125.429	1753.32	821.04	96.7784	1758.88	803.812	82.7823	1797.24
810	0	584.789	-147.225	1609.98	600.291	-136.811	1579.19	627.735	-159.357	1582.46	613.878	-172.224	1614.92	770.12	110.845	1791.83	788.012	125.335	1753.21	822.095	96.2133	1758.59	804.705	81.8374	1796.85
811	0	585.547	-147.611	1609.64	600.901	-137.162	1578.78	628.304	-159.587	1582	614.526	-172.693	1614.4	771.19	109.824	1791.78	788.811	124.428	1753.16	822.927	95.6143	1758.42	805.867	81.1016	1795.97
812	0	586.427	-147.962	1609.27	601.66	-137.445	1578.36	628.791	-159.818	1581.61	615.172	-173.002	1613.76	772.018	108.99	1791.63	789.515	123.738	1752.91	824.055	94.6965	1757.7	806.818	81.0304	1795.76
813	0	587.105	-148.438	1608.87	602.25	-137.754	1578.01	630.161	-160.58	1581.01	615.833	-173.248	1613.28	773.018	108.454	1791.4	790.398	123.035	1752.76	824.974	94.6953	1757.23	807.849	79.6503	1795.46
814	0	587.813	-149.209	1608.6	602.846	-138.119	1577.65	630.864	-160.977	1580.47	616.485	-173.625	1612.85	774.432	107.453	1791.36	791.291	122.588	1752.56	825.889	94.0659	1756.95	808.698	78.8021	1795.05
815	0	588.355	-150.266	1608.23	603.536	-138.583	1577.17	631.526	-161.28	1579.96	617.209	-174.088	1612.36	775.045	106.52	1791.1	791.968	121.849	1752.42	826.727	93.3477	1756.7	809.743	78.094	1794.66
816	0	589.031	-150.637	1607.85	604.183	-138.931	1576.79	632.189	-161.627	1579.39	617.884	-174.577	1611.81	775.906	105.84	1790.96	792.879	121.062	1752.42	827.557	92.8004	1756.47	810.616	77.1475	1794.44
817	0	589.804	-151.029	1607.38	604.716	-139.235	1576.42	632.94	-161.945	1578.87	618.689	-174.731	1611.28	776.91	105.318	1790.9	793.858	120.471	1752.31	828.402	91.6495	1756.27	811.505	76.501	1794.22
818	0	590.434	-151.835	1606.96	605.386	-139.583	1576.03	633.545	-162.277	1578.31	619.306	-175.482	1610.87	777.714	104.331	1790.65	794.671	119.897	1752.15	829.328	90.8582	1755.97	812.39	75.8814	1793.99
819	0	591.252	-152.184	1606.7	606.277	-139.972	1575.55	634.171	-162.606	1577.7	620.026	-176.066	1610.32	778.761	103.643	1790.54	795.5	119.148	1751.88	830.182	90.2018	1755.74	813.254	75.1498	1793.87
820	0	592.008	-152.539	1606.13	606.904	-140.342	1575.18	634.88	-162.953	1577.15	621.467	-176.77	1609.72	779.797	102.926	1790.32	796.372	118.393	1751.79	831.076	89.6832	1755.53	814.505	74.4586	1793.64
821	0	592.732	-152.879	1605.74	607.71	-140.95	1574.6	635.603	-163.303	1576.61	622.195	-177.209	1609.21	780.696	102.207	1790.19	797.204	117.849	1751.6	832.043	88.9551	1755.2	815.486	73.7964	1793.38
822	0	593.485	-153.307	1605.34	608.404	-141.236	1574.21	636.222	-163.649	1576.05	622.921	-177.58	1608.71	781.66	101.392	1790.04	798.188	117.054	1751.47	832.894	88.3951	1754.97	816.439	72.9785	1793.17
823	0	594.223	-153.798	1604.89	608.966	-141.538	1573.83	636.939	-163.982	1575.49	623.647	-177.997	1608.24	782.62	100.586	1789.81	799.172	116.214	1751.41	833.947	87.8195	1754.74	817.334	72.3003	1792.93
824	0	595.003	-154.185	1604.45	609.489	-141.775	1573.49	637.712	-164.339	1574.96	624.296	-178.441	1607.79	783.619	99.7106	1789.68	800.095	115.599	1751.28	834.86	87.0638	1754.51	818.469	71.2957	1792.51
825	0	595.711	-155.051	1603.63	610.335	-142.135	1573.11	638.371	-164.739	1574.49	625.017	-178.845	1607.33	784.676	98.9602	1789.59	800.837	114.629	1751.04	835.792	86.611	1754.36	819.435	70.2398	1792.19
826	0	596.509	-155.538	1603.57	610.872	-142.392	1572.77	639.114	-165.115	1573.93	625.712	-179.326	1606.93	785.425	98.0245	1789.37	801.612	113.744	1750.84	836.585	86.1966	1754.21	820.479	69.3284	1791.89
827	0	597.291	-155.843	1602.97	611.452	-142.649	1572.35	639.812	-165.495	1573.38	626.4	-179.793	1606.43	786.645	97.3288	1789.43	802.572	113.14	1750.88	837.433	84.4902	1753.7	821.409	68.4801	1791.54
828	0	597.948	-156.229	1602.52	612.052	-142.906	1571.96	640.542	-165.874	1572.85	627.203	-180.32	1605.97	787.599	96.5886	1789.31	803.535	112.438	1750.84	838.36	83.8437	1753.49	822.38	67.8495	1791.29
829	0	598.622	-156.656	1602.07	612.839	-143.453	1571.48	641.239	-166.223	1572.34	628.304	-180.545	1604.93	788.552	95.6848	1789.2	804.281	111.483	1750.55	839.14	83.3102	1753.3	823.38	66.97	1790.93
830	0	599.511	-156.99	1601.61	613.661	-143.945	1571.14	641.876	-166.631	1571.76	629.044	-180.879	1604.34	789.603	94.7355	1789.09	805.178	110.587	1750.68	840.075	82.3343	1753.26	824.329	66.1138	1790.91
831	0	600.231	-157.435	1601.13	614.495	-144.323	1570.79	642.502	-167.033	1571.2	630.084	-181.394	1603.53	790.466	93.7767	1788.97	805.935	109.991	1750.59	841	81.2586	1752.78	825.33	65.3527	1790.71
832	0	600.982	-157.847	1600.67	615.076	-144.629	1570.4	643.17	-167.435	1570.66	630.725	-181.885	1602.95	791.458	92.822	1788.84	806.887	109.05	1750.56	842.026	80.6238	1752.1	826.305	64.3707	1790.44
833	0	601.831	-158.252	1600.4	615.735	-144.992	1569.88	643.761	-167.817	1570.12	631.509	-182.295	1602.36	792.413	92.0741	1788.77	807.842	108.427	1750.47	843.144	79.57	1751.6	827.363	63.4013	1790.13
834	0	602.54	-158.752	1599.9	616.378	-145.439	1569.34	644.362	-168.172	1569.59	632.359	-182.666	1601.78	793.411	91.287	1788.6	808.992	107.632	1750.41	844.2	78.8934	1751.44	828.361	62.4804	1789.87
835	0	603.256	-159.379	1599.44	617.038	-145.84	1568.88	645.06	-168.585	1569.2	632.971	-183.113	1601.06	794.383	90.3348	1788.48	809.818	106.78	1750.21	845.009	78.3097	1751.23	829.315	61.6053	1789.65
836	0	604.227	-159.582	1598.91	617.951	-146.5	1568.4	645.843	-168.995	1568.75	633.715	-183.612	1600.5	794.965	89.3762	1788.29	810.724	106.139	1750.19	845.588	76.6495	1751.36	830.355	60.7084	1789.45
837	0	604.955	-160.047	1598.35	618.738	-146.79	1567.93	646.602	-169.38	1568.2	634.458	-184.074	1600.01	796.072	88.5956	1788.27	811.731	105.209	1750.13	846.499	76.0882	1751.15	831.594	59.6989	1789.16
838	0	605.706	-160.535	1597.92	619.393	-147.105	1567.51	647.391	-169.776	1567.63	635.184	-184.609	1599.44	797.685	87.0592	1788.46	812.599	104.292	1750.22	847.318	75.492	1751.01	832.534	58.847	1788.94
839	0	606.543	-160.911	1597.34	619.984	-147.488	1567.14	648.125	-170.178	1567.11	636.001	-185.094	1598.87	798.66	86.2098	1788.32	813.546	103.48	1750.04	848.298	74.6973	1750.81	833.449	57.8386	1788.66
840	0	607.208	-161.489	1596.88	620.628	-147.842	1566.65	648.996	-170.545	1566.36	636.759	-185.622	1598.31	799.61	85.4119	1788.24	814.628	102.783	1750.06	849.209	74.0153	1750.68	834.413	56.9494	1788.45
841	0	607.97	-161.977	1596.39	621.294	-148.188	1566.27	649.672	-170.943	1565.86	637.446	-186.121	1597.75	800.843	84.279	1788.06	815.397	101.779	1749.96	850.152	73.1477	1750.51	835.341	55.8298	1788.39
842	0	608.624	-162.525	1595.99	621.91	-148.521	1565.72	650.678	-171.202	1565.15	638.246	-186.603	1597.14	801.803	83.4479	1788.17	816.19	100.879	1750.03	851.213	72.3285	1750.34	836.503	54.8984	1788.09
843	0	609.258	-163.071	1595.63	622.676	-149.409	1565.32	651.442	-171.693	1564.48	638.981	-187.067	1596.55	802.716	82.4131	1788.15	817.007	99.9192	1749.92	851.999	71.6019	1750.13	837.376	53.9241	1787.86
844	0	610.181	-163.606	1595.02	623.458	-150.096	1564.89	652.201	-172.159	1563.83	639.743	-187.605	1595.95	803.638	81.0911	1788.06	817.968	99.1967	1749.93	853.032	70.5802	1749.94	838.205	52.9646	1787.7
845	0	610.831	-164.14	1594.59	624.168	-150.561	1564.45	652.889	-172.563	1563.39	640.627	-187.994	1595.36	804.552	79.8655	1788.02	819.007	98.2665	1749.97	854.001	69.6686	1749.96	839.24	51.864	1787.71
846	0	612.159	-165.137	1594.22	624.82	-150.933	1564	653.586	-172.945	1562.73	641.615	-188.485	1594.78	805.597	78.697	1788.03	819.998	97.2958	1750.07	855.199	68.5195	1749.75	840.957	50.4784	1787.52
847	0	613.041	-165.665	1593.75	625.478	-151.353	1563.48	654.303	-173.237	1562.17	642.447	-188.974	1594.14	806.591	77.5706	1788.03	820.805	96.3905	1750.04	856.048	67.5802	1749.64	842.087	49.3933	1787.18
848	0	613.563	-166.465	1593.19	626.177	-151.743	1562.99	655.012	-173.68	1561.57	643.214	-189.477	1593.52	807.588	76.4325	1787.99	821.695	95.2575	1750.05	856.861	66.6063	1749.45	842.909	48.3128	1787.15
849	0	614.349	-166.877	1592.65	626.928	-152.095	1562.56	655.71	-174.09	1560.89	643.954	-189.895	1592.86	808.616	75.2798	1787.96	822.741	94.2903	1750.15	857.812	65.7014	1749.34	843.848	47.2409	1786.84
850	0	615.152	-167.372	1592.15	627.724	-152.458	1562	656.194	-174.258	1560.25	644.684	-191.28	1592.12	809.581	74.1359	1787.93	823.613	92.7047	1750.13	858.775	64.6861	1749.22	844.789	46.101	1786.87
851	0	615.813	-167.921	1591.71	628.516	-153.123	1561.8	656.932	-174.654	1559.66	645.501	-192.253	1591.41	810.48	73.0568	1787.99	824.589	91.8574	1750.1	859.725	63.6411	1749.1	845.737	44.8196	1786.71
852	0	616.525	-168.442	1591.16	629.166	-153.521	1560.91	657.689	-175.028	1559.08	646.269	-192.772	1590.66	811.45	72.0066	1788.02	825.638	90.0064	1750.54	860.693	62.6292	1748.94	846.752	43.5361	1786.66
853	0	617.374	-168.978	1590.63	629.802	-153.913	1560.49	658.487	-175.409	1558.39	646.995	-193.147	1590.03	812.43	70.5505	1788.01	826.487	89.1083	1750.51	861.644	61.5731	1748.85	847.691	42.1637	1786.48
854	0	617.93	-169.617	1590.17	630.494	-154.373	1560.05	659.198	-176.054	1557.83	647.807	-193.611	1589.37	813.79	69.3723	1788.09	827.497	88.0594	1750.62	862.591	60.5294	1748.76	848.518	40.9263	1786.24
855	0	618.753	-170.095	1589.47	631.333	-154.849	1559.59	659.657	-176.709	1556.95	648.515	-194.153	1588.68	814.754	68.1221	1788.05	828.384	86.0814	1750.7	863.559	59.4062	1748.68	849.482	39.6699	1786.14
856	0	619.589	-170.579	1589.07	632.141	-155.385	1559.06	660.389	-177.647	1556.52	649.214	-194.637	1588.02	815.825	66.9722	1788.07	829.377	84.952	1750.7	864.448	58.2377	1748.53	850.439	38.3174	1785.98
857	0	620.266	-171.107	1588.43	632.863	-155.837	1558.52	661.675	-178.37	1555.83	649.904	-195.249	1587.36	816.578	65.8295	1788.2	830.399	83.9712	1750.74	865.471	57.1267	1748.46	851.401	37.1308	1785.87
858	0	620.92	-171.708	1587.89	633.597	-156.371	1557.93	662.165	-178.606	1555.07	650.619	-195.843	1586.65	817.691	64.2473	1788.4	831.363	82.7271	1750.8	866.327	55.8514	1748.39	852.411	35.7854	1785.75
859	0	621.684	-172.351	1587.2	634.556	-157.028	1557.56	663.251	-179.365	1554.73	651.34	-196.473	1585.88	818.776	62.4581	1787.89	832.238	81.4267	1750.65	867.35	54.6985	1748.31	853.512	34.405	1785.5
860	0	622.789	-173.247	1586.46	634.969	-157.42	1556.82	663.759	-179.822	1554.11	652.732	-197.375	1585.2	819.789	61.1039	1787.95	833.104	80.0421	1750.72	868.361	53.4129	1748.21	854.705	33.2271	1785.27
861	0	623.78	-174.12	1585.88	635.773	-157.83	1556.22	664.508	-180.25	1553.39	653.485	-198.031	1584.43	820.54	59.8046	1788.26	834.034	78.838	1750.81	869.366	52.239	1748.15	855.695	31.7792	1785.15
862	0	624.617	-174.979	1585.35	636.803	-158.61	1555.88	665.268	-180.742	1552.32	654.221	-198.628	1583.76	821.649	58.4833	1788.32	835.022	77.667	1750.96	870.456	51.0104	1748.2	857.188	30.431	1785.06
863	0	625.304	-175.635	1584.63	637.397	-159.136	1554.99	665.883	-181.183	1551.72	654.963	-199.306	1583.02	822.728	57.1989	1788.32	836.085	76.4393	1751.14	871.409	49.6037	1748.01	858.202	29.1486	1784.91
864	0	626.027	-176.223	1584.01	638.07	-159.607	1554.54	666.562	-181.623	1551.03	655.852	-199.853	1582.29	823.796	55.8086	1788.26	836.904	75.5162	1751.09	872.525	48.3948	1747.97	859.148	27.5932	1784.59
865	0	626.723	-177.048	1583.45	638.843	-160.237	1553.94	667.49	-182.119	1550.35	656.783	-200.469	1581.57	824.928	54.4742	1788.19	837.875	74.2993	1751.18	873.446	46.9582	1747.94	860.151	26.1465	1784.43
866	0	627.479	-177.749	1582.77	639.659	-160.859	1553.32	668.257	-182.674	1549.57	657.59	-201.135	1580.76	825.791	52.6192	1788.25	838.421	73.7548	1751.59	874.365	45.5443	1747.85	861.101	24.7684	1784.27
867	0	628.263	-178.406	1582.08	640.263	-161.347	1552.69	668.737	-183.302	1548.88	658.249	-201.814	1579.71	826.87	51.2122	1788.2	839.475	72.1728	1751.58	875.206	44.1886	1747.74	862.134	23.6626	1784.28
868	0	629.026	-179.238	1581.56	641.003	-161.976	1552.05	669.474	-183.802	1548.16	658.889	-202.592	1578.75	827.652	49.4497	1788.53	840.342	70.7191	1751.54	876.156	42.7024	1747.71	862.989	21.6684	1783.98
869	0	629.841	-180.012	1580.97	641.84	-162.747	1551.55	670.244	-184.981	1547.34	659.635	-203.285	1577.85	828.743	47.7654	1788.56	841.431	69.3206	1751.66	877.182	41.1684	1747.56	864.017	19.5405	1783.65
870	0	630.593	-180.8	1580.3	642.601	-163.273	1550.97	670.933	-185.73	1546.47	660.365	-204.071	1577.09	829.786	45.8333	1788.79	842.37	67.6683	1751.66	878.063	39.7658	1747.46	864.829	17.3267	1783.45
871	0	631.288	-181.617	1579.62	643.314	-164.006	1550.35	671.75	-186.311	1545.76	661.083	-204.854	1576.2	830.76	44.1486	1788.77	843.321	66.2206	1751.71	879.065	38.2516	1747.42	865.942	16.3757	1783.52
872	0	632.059	-182.581	1578.92	644.046	-164.497	1549.67	672.54	-187.006	1545.08	661.806	-205.706	1575.4	831.667	42.4992	1788.76	844.463	64.5702	1751.92	880.038	36.6726	1747.39	866.98	15.0944	1783.39	61.2864	3415.08	1316.51	51.8932	3448.61	1290.33				116.27	3417.71	1295.85	66.2859	3486.76	1285.8	50.0262	3466.59	1332.07
873	0	632.719	-183.496	1578.12	644.802	-165.417	1548.92	673.32	-187.765	1544.36	662.424	-206.721	1574.27	832.54	40.8137	1788.69	845.371	62.9385	1751.94	880.804	35.0499	1747.29	867.923	13.4919	1783.27	130.801	3442.09	1324.7	48.6776	3426.36	1290.45	79.0452	3407.83	1271.46	117.111	3398.53	1301.08	62.0086	3397.9	1321	49.4215	3451.02	1328.09
874	0	633.383	-184.215	1577	645.511	-166.069	1548.22	673.817	-188.632	1543.75	663.091	-207.61	1573.42	833.331	39.2557	1788.46	846.239	61.2488	1752.03	881.837	33.4264	1747.19	868.915	11.0916	1782.97	131.097	3427.01	1324.39	50.1987	3405.22	1289.84	81.1898	3384.11	1274.53	120.256	3377.54	1304.96	62.4688	3381.68	1325.02	49.1297	3434.78	1323.67	101.892	3390.81	1341.82
875	0	634.129	-184.926	1575.88	646.058	-167.005	1547.38	674.588	-189.266	1543.06	663.822	-208.38	1572.61	835.053	36.8143	1788.61	847.114	59.6273	1752.05	882.726	31.8152	1747.2	869.87	9.34466	1782.77	131.215	3411.77	1322.15	49.2538	3382.87	1290	82.7965	3361.1	1278.75	119.574	3360.69	1311.56	62.9901	3366.22	1328.52	48.5779	3418.04	1318.79
876	0	634.807	-185.758	1575.08	646.771	-167.764	1546.6	675.42	-189.885	1542.27	664.486	-209.152	1571.7	835.965	34.9602	1788.48	848.056	58.1405	1752.14	883.692	30.1386	1747.07	870.782	7.76901	1782.62	131.063	3396.26	1319.28	51.7373	3363.3	1290.4	84.1388	3339.13	1283.26	119.76	3346.47	1316.24	62.4641	3351.47	1331.53	48.4128	3400.64	1313.65	100.191	3366.99	1347.64
877	0	635.533	-186.529	1574.28	647.346	-168.504	1545.91	675.868	-191.237	1540.97	665.042	-209.977	1570.81	836.71	33.1001	1788.49	849.041	56.4956	1752.33	884.581	28.534	1746.98	871.459	5.71476	1782.64	131.088	3380.87	1316.53	49.4321	3340.45	1293.61	85.2743	3318.14	1288.27	119.754	3328.52	1321.08	64.4259	3337.22	1333.68	48.5351	3382.2	1308.32	98.1599	3356.85	1343
878	0	636.323	-187.359	1573.44	648.145	-169.344	1545.13	676.511	-191.637	1540.14	665.735	-210.885	1569.87	837.704	31.2923	1788.34	849.938	54.7751	1752.25	885.47	26.9465	1746.88	872.18	3.5801	1782.46	131.075	3363.45	1312.01	50.8153	3319.8	1294.94	86.3825	3295.55	1295.93	120.174	3313.98	1325.53	63.7945	3323.97	1335.34	48.3613	3363.69	1303.14
879	0	636.965	-188.387	1572.62	648.921	-170.011	1544.24	677.388	-192.46	1538.34	666.405	-211.713	1568.92	838.695	29.4442	1788.15	850.875	52.9559	1752.32	886.417	25.4824	1746.67	873.015	1.6771	1782.29	130.872	3347.65	1308.55	50.1607	3299.62	1297.85	87.3438	3277.27	1301.57	80.9305	3362.52	1324.81				48.4479	3344.39	1297.63	116.011	3333.24	1267.24
880	0	637.56	-189.245	1571.83	649.539	-170.812	1543.5	678.059	-193.145	1537.35	667.163	-212.801	1567.59	839.626	27.3526	1788.02	851.979	51.2085	1752.14	887.449	23.7302	1746.66	873.885	-0.250786	1782.18	130.538	3329.97	1304.16	50.2477	3280	1298.65	88.4452	3258.86	1307.06	80.0995	3347.37	1316.71				48.8999	3324.5	1292.02
881	0	638.217	-190.238	1570.97	650.16	-171.644	1542.65	678.615	-193.898	1536.58	667.817	-213.589	1566.54	840.624	25.9545	1788.13	852.762	48.7351	1752.19	888.69	20.7408	1746.18	875.587	-2.4321	1782.06	130.645	3312.44	1299.59	51.7231	3260.44	1301.44	89.1224	3239.77	1313.16	79.4503	3331.01	1308.08				49.5577	3303.89	1286.74
882	0	638.863	-191.241	1570.12	650.915	-172.488	1541.69	679.292	-194.72	1535.82	668.505	-214.826	1565.43	841.491	23.1843	1788.12	853.89	46.6747	1752.28	889.432	18.892	1745.85	876.363	-4.29381	1781.81	130.9	3294.81	1294.94	52.5729	3242.77	1302.7	89.58	3225.07	1318.51	79.0549	3313.59	1299.3				49.9549	3282.81	1282.22	76.943	3238.05	1266.88
883	0	639.564	-192.178	1569.18	651.639	-173.284	1540.85	679.988	-195.478	1534.84	669.246	-215.95	1564.18	842.48	21.0093	1787.76	854.909	44.9192	1752.31	890.149	17.1451	1745.99	877.273	-6.23673	1781.5	130.71	3275.48	1290.06	52.9867	3224.6	1304.65	90.0999	3210.71	1323.25	78.9098	3294.74	1290.41				50.4903	3260.91	1278.05	78.002	3214.46	1270.23
884	0	640.33	-193.1	1568.2	652.178	-174.134	1540.07	680.421	-196.247	1533.75	669.85	-217.072	1563.07	843.415	18.8849	1787.64	855.924	43.1013	1752.27	891.373	14.7778	1745.48	878.488	-8.4316	1781.27	130.891	3256.28	1285.47	52.4361	3207.3	1306.19	90.2694	3198.19	1327.37	78.8411	3274.53	1281.78	60.4149	3244.21	1327.43	51.064	3239.03	1274.44	79.3206	3192.07	1274.36
885	0	641.093	-194.118	1567.27	652.766	-175.046	1539.01	681.006	-197.07	1532.71	670.47	-217.854	1562.04	844.421	16.969	1787.49	856.912	40.9597	1752.36	892.35	12.9522	1745.28	879.754	-10.463	1780.98	131.008	3236.33	1281.03	53.5492	3190.2	1307.95	90.2926	3186.21	1330.41	79.1018	3252.77	1273.46	78.4072	3234.87	1317.91	53.2002	3217.22	1271.58	80.4364	3171.33	1278.85
886	0	641.685	-195.08	1566.21	653.335	-175.927	1537.98	681.713	-197.826	1531.59	670.961	-218.788	1560.9	845.415	14.5107	1787.4	857.897	38.9653	1752.26	893.576	10.713	1745.07	880.571	-12.5071	1780.64	131.484	3216.29	1276.72	53.8779	3173.69	1308.81				79.6801	3230	1265.75				53.7022	3194.65	1269.11	122.193	3170.62	1267.46
887	0	642.271	-196.058	1564.89	653.978	-176.855	1537.25	682.213	-198.792	1530.46	671.46	-219.735	1559.89	846.305	12.1388	1787.19	858.808	36.7752	1752.29	894.342	8.52624	1744.76	881.385	-14.7537	1780.16	131.608	3195.37	1272.69	54.0091	3157.27	1309.94	118.194	3199.96	1323.54	97.7381	3223.01	1296.95	58.1576	3200.39	1312.83	54.2798	3171.9	1267.37	124.772	3145.56	1270.07
888	0	642.859	-197.144	1564.04	654.651	-177.794	1536.21	682.826	-199.579	1529.35	671.923	-220.806	1558.78	847.309	9.56048	1786.92	859.696	34.5678	1752.2	894.865	6.47692	1744.82	882.09	-18.0256	1780.13	131.91	3174.45	1269.25	54.6496	3141.67	1310.27	117.669	3186.66	1318.56	97.4071	3204.57	1288.05	59.3072	3184.85	1306.72	55.1314	3149.25	1266.35	124.816	3127.44	1273.5
889	0	643.401	-198.314	1562.91	655.058	-178.968	1534.79	683.298	-200.505	1527.98	672.455	-221.875	1557.52	848.257	7.38512	1786.75	860.694	32.3947	1752.08	895.653	4.31233	1744.6	882.966	-20.5638	1779.53	132.38	3152.81	1265.6	53.4586	3125.88	1310.31				97.2069	3185.86	1279.07	59.2274	3168.23	1300.1	56.7637	3126.9	1265.65	125.994	3107.49	1277.55
890	0	643.916	-199.247	1561.65	655.641	-179.778	1533.93	683.904	-201.447	1526.85	673.066	-222.836	1556.1	849.156	5.12001	1786.46	861.476	30.0493	1751.89	896.596	2.07009	1744.51	883.854	-22.7951	1779.1	132.855	3131.7	1263.4	55.4632	3110.87	1309.94				97.0946	3165.05	1270.47	58.8245	3150.92	1293.27	57.5881	3104.66	1265.86	127.209	3087.59	1281.81
891	0	644.446	-200.681	1560.74	656.327	-180.661	1532.92	684.29	-202.42	1525.53	673.567	-223.917	1554.81	850.182	2.42392	1786.32	862.439	27.7991	1751.75	897.411	-0.206763	1744.33	884.779	-25.1809	1778.58	132.595	3110.31	1261.12	54.4889	3096.26	1308.21	115.034	3141.31	1298.97	96.9396	3142.56	1262.27	58.0616	3132.09	1286.29	58.6692	3082.52	1266.38	127.834	3069.16	1285.96
892	0	644.972	-201.845	1559.42	656.881	-181.53	1531.83	684.852	-203.345	1524.37	674.141	-225.059	1553.53	850.863	-0.299443	1786.24	863.41	25.3953	1751.68	898.524	-2.67794	1744.11	885.623	-27.721	1778.06	132.251	3088.26	1258.88	55.9295	3080.94	1306.69				97.127	3119.37	1254.69	57.9386	3112.75	1279.32	60.0909	3061.58	1267.28	128.914	3052.01	1289.84
893	0	645.426	-202.891	1558.22	657.752	-183.048	1530.77	685.502	-204.498	1523.25	674.447	-226.145	1552.19	851.938	-2.96965	1785.87	864.411	22.6787	1751.61	899.395	-5.05368	1743.62	886.544	-30.343	1777.54	134.417	3066.79	1258.02	55.6791	3065.77	1305.12	114.112	3106.76	1283.49	98.4592	3097.39	1247.9	57.9819	3092.71	1272.53	60.3711	3039.75	1269.44	128.515	3035.33	1293.58
894	0	645.997	-204.039	1556.92	658.186	-184.135	1529.42	686.275	-205.68	1521.87	675.576	-227.837	1550.52	852.828	-5.57109	1785.55	865.503	19.0065	1751.41	900.209	-7.531	1743.2	887.689	-33.1904	1776.89	135.206	3045.25	1257.13	56.2478	3051.59	1302.13	113.781	3087.54	1275.35				58.6292	3071.49	1265.7	60.1553	3017.22	1270.2	129.409	3020	1296.93
895	0	646.57	-204.988	1555.64	658.749	-185.131	1528.41	686.812	-206.537	1520.64	676.048	-229.136	1549.2	853.697	-8.44168	1785.67	866.268	16.6053	1751.22	901.084	-9.97056	1742.9	888.309	-35.8119	1776.35	136.239	3023.71	1256.67	84.9584	3064.71	1305.96	114.172	3070.9	1267.25	93.4988	3030.95	1239.17	59.236	3049.94	1259.95	60.5412	2996.99	1273.59	128.491	3005.48	1300.56
896	0	647.345	-206.461	1554.45	659.011	-186.59	1526.88	687.342	-207.548	1519.06	676.469	-230.275	1547.74	854.609	-11.3076	1785.01	866.967	14.9455	1750.83	901.964	-12.7496	1742.54	889.131	-38.4482	1775.88	137.602	3002.41	1256.79	83.9494	3050.2	1298.08	110.644	3041.06	1260.34	90.2533	2980.84	1240.39	59.5002	3028.14	1254.31	62.0216	2977.07	1276.33	131.082	2991.57	1302.91
897	0	648.269	-207.44	1552.77	659.48	-187.092	1525.52	687.753	-208.364	1517.53	676.907	-231.412	1546.11	855.681	-13.9426	1784.7	867.555	12.1385	1750.63	902.844	-15.4588	1741.93	890.087	-41.0626	1775.33	139.023	2981.55	1256.98	83.4111	3034.79	1289.59	125.886	2976.36	1304.12	91.3337	2958.62	1243.99	60.4558	3005.58	1249.47	61.7944	2958.92	1278.85
898	0	648.776	-207.843	1551.2	659.748	-188.235	1524.15	688.122	-209.426	1515.85	677.829	-232.774	1543.9	856.392	-17.3181	1784.47	868.369	9.62303	1750.58	903.461	-18.1581	1741.58	890.865	-43.906	1774.7	138.798	2961.07	1259.09	82.7453	3018.22	1280.47	130.657	2964.77	1305.41	93.0674	2934.74	1247.63	61.5428	2982.47	1245.27	63.2577	2941.65	1281.28
899	0	648.815	-210.034	1549.97	660.163	-189.429	1522.94	688.515	-210.519	1514.3	678.178	-233.82	1542.13	857.338	-20.3731	1784.17	869.019	6.97497	1750.3	904.308	-20.9188	1741.1	891.552	-47.0383	1773.98	138.65	2941.74	1259.98	82.5329	3000.16	1271.39				94.3345	2913.14	1252.06	54.6158	2966.93	1282.38	63.2791	2924.95	1283.51
900	0	649.238	-213.013	1548.58	660.645	-190.519	1521.52	688.924	-212.635	1512.54	678.619	-234.998	1540.12	857.975	-23.5011	1783.92	869.649	4.19276	1750.01	904.928	-23.5196	1740.34	892.48	-51.3247	1772.99	140.698	2921.89	1260.72	82.3845	2980.4	1262.13				95.8194	2890.15	1257.49	63.8406	2935.15	1238.22	65.1755	2909.29	1285.99
901	0	649.596	-214.278	1546.73	660.974	-191.998	1519.75	689.254	-213.635	1510.97	678.854	-236.334	1538.4	858.747	-27.0102	1783.29	870.47	0.995849	1749.65	905.881	-26.3899	1739.59	893.397	-53.725	1772.2	141.083	2902.64	1262.56	82.495	2961.47	1253.48	112.079	2931.21	1229.88	96.6867	2872.89	1262.91	66.5135	2912.54	1236.62	66.2403	2894.15	1288.32
902	0	650.079	-215.875	1545.05	661.128	-192.915	1518.42	689.59	-214.71	1509.23	679.353	-237.665	1536.46	860.003	-30.3574	1782.41	871.365	-2.14841	1749.41	906.181	-29.119	1739.02	894.227	-56.5745	1771.33	141.918	2884.3	1263.63				108.372	2873	1230.43	97.548	2851.31	1268.69	66.3589	2888.66	1236.09	65.6102	2877.76	1289.11	126.972	2914.91	1297.56
903	0	650.439	-217.056	1543.42	661.429	-194.04	1516.97	689.884	-215.607	1507.43	679.731	-239.038	1534.55	860.962	-33.7941	1781.27	872.226	-4.93699	1748.96	907.151	-32.1893	1738.26	895.051	-59.8223	1770.4	141.777	2867.01	1264.34	53.9129	2896.61	1261.8	109.764	2848.93	1233.21	98.2095	2836.35	1273.62	66.8385	2864.94	1235.43	66.0154	2862.81	1289.29	106.277	2905.48	1288.35
904	0	650.927	-218.418	1541.25	661.83	-195.363	1515.44	690.166	-216.633	1505.55	679.893	-240.407	1532.39	861.711	-37.7764	1780.64	873.013	-8.57807	1748.65	907.54	-34.9707	1737.61	895.798	-63.1489	1769.37	142.76	2849.37	1265.99	92.2658	2872.83	1228.57	111.192	2826.03	1236.72	98.8595	2820.73	1278.77	67.1107	2841.22	1235.84	65.6813	2848.79	1289.17	127.475	2888.56	1289.43
905	0	651.296	-220.16	1539.41	661.98	-196.579	1513.54	690.392	-217.747	1503.62	680.101	-241.617	1530.35	862.441	-40.8608	1780.11	873.672	-11.8961	1748.32	908.287	-38.5038	1736.86	896.448	-66.3871	1768.16	143.124	2831.75	1266.37	93.8625	2847.32	1224.15	112.781	2804.5	1241.7	98.8012	2806.46	1283.09	68.6001	2818.08	1237.13	64.9575	2833.74	1289.15	127.428	2874.53	1283.93
906	0	651.586	-221.451	1537.41	662.031	-197.863	1511.71	690.601	-218.893	1501.62	680.345	-243.115	1528.18	863.007	-44.3505	1779.09	874.099	-15.3565	1747.86	908.926	-41.8382	1736.01	897.25	-69.9727	1767.14	145.296	2815.52	1267.33	55.0004	2838.17	1247.43	113.988	2784.22	1246.08	99.3159	2791.94	1287.64	69.4383	2797.06	1238.77	63.5532	2820.02	1287.65	126.212	2857.95	1277.9
907	0	651.85	-222.836	1535.52	662.511	-199.404	1510.17	690.692	-220.156	1499.56	681.386	-245.825	1525.76	863.758	-47.8825	1778.5	874.385	-19.4142	1747.08	909.304	-44.4071	1735.17	898.316	-74.2379	1765.8	144.53	2800.41	1267.29	55.4805	2815.67	1242.66	115.235	2765.55	1250.85	99.3886	2779.46	1290.16	70.9702	2776.06	1241.02	65.2975	2806.4	1285.56	121.549	2790.08	1220.49
908	0	652.078	-224.316	1533.47	662.868	-201.439	1508.06	690.839	-221.441	1497.25	681.53	-247.125	1523.46	864.386	-51.8619	1777.5	875.47	-23.4854	1746.29	910.156	-48.7905	1734.28	898.896	-77.8054	1764.68	143.197	2784.68	1268.02	58.6586	2796.13	1239.34	115.545	2746.67	1256.21				71.8777	2754.76	1243.61	64.6797	2792.45	1282.64	125.352	2765.9	1222.16
909	0	652.315	-225.999	1531.33	662.827	-202.749	1506.01	690.94	-222.864	1495.14	681.679	-248.559	1521.31	865.191	-55.8583	1776.54	876.572	-26.575	1745.37	910.968	-51.8589	1733.01	899.455	-81.318	1763.44	143.41	2769.62	1267				72.3111	2735.42	1246.37	56.7091	2773.69	1235.78	67.2584	2778.4	1279.12				116.091	2729.52	1261
910	0	652.487	-227.707	1529.11	662.899	-203.729	1504.23	690.974	-224.142	1493.08	681.817	-249.921	1518.6	865.585	-60.0142	1775.76	876.964	-30.7258	1744.85	911.232	-55.2659	1732.05	900.05	-85.2175	1762.15	144.114	2754.78	1265.68	124.843	2792.57	1247.01	73.6148	2716.71	1249.44	58.4922	2752.7	1232.39	63.3243	2763.24	1274.89	132.612	2765.71	1216.81	115.922	2713.28	1265.51
911	0	652.599	-229.496	1526.84	662.906	-204.96	1502.07	691.408	-225.672	1490.81	681.935	-251.498	1516	866.304	-63.7363	1774.72	877.432	-33.5418	1743.53	911.841	-58.9606	1730.9	900.554	-89.166	1760.81	146.045	2738.75	1264.93	101.97	2771.51	1276.06	74.1929	2698.36	1252.38	58.558	2731.14	1229.49	64.2096	2748.07	1270.82	82.5803	2759.47	1222.48	115.688	2699.91	1269.79
912	0	652.628	-231.263	1524.53	662.904	-206.25	1499.95	691.446	-227.063	1488.27	681.846	-253.081	1513.23	866.89	-67.7476	1773.61	877.999	-37.2723	1742.54	911.996	-62.6046	1729.68	900.826	-93.0297	1759.46	144.16	2724.69	1262.07	101.52	2758.1	1267.93	74.3276	2681.52	1255.74	59.7032	2709.93	1227.36	63.5407	2733.11	1265.29	84.013	2735.53	1216.37	116.674	2685.4	1272.95
913	0	652.777	-232.91	1522.22	663.044	-207.864	1497.71	691.304	-227.941	1485.63	681.822	-254.708	1510.54	867.616	-72.7323	1772	878.226	-41.3144	1741.72	912.097	-66.4654	1728.5	901.672	-97.4361	1758.05	143.606	2709.82	1259.08	100.581	2743.24	1258.77	74.9475	2664.74	1258.87	60.1614	2688.56	1225.91	62.9987	2717.31	1259.28	84.844	2711.32	1208.5	101.795	2706.68	1212.35
914	0	652.8	-234.576	1519.86	663.077	-209.12	1495.56	691.07	-229.171	1483.27	681.643	-256.548	1507.73	867.896	-76.7732	1770.85	878.775	-46.292	1740.94	912.558	-70.255	1727.13	902.457	-101.575	1755.54	142.427	2695.07	1255.19	100.122	2727.47	1248.89	75.6088	2649.22	1260.72	117.554	2659.98	1277.05	62.3645	2702.4	1251.88	60.9002	2667.24	1224.4	95.0708	2645.97	1210.58
915	0	652.63	-236.525	1516.71	662.956	-211.042	1493.08	691.151	-231.28	1480.52	681.567	-258.198	1504.89	868.448	-81.1615	1769.59	879.089	-50.3067	1739.87	913.099	-74.3799	1725.73	902.684	-105.671	1753.94	141.826	2679.8	1252.04	99.837	2709.63	1238.46	75.9002	2634.55	1262.36	116.443	2648.78	1278.06	61.9987	2684.12	1245.64	61.7253	2646.32	1223.69	96.7336	2623.52	1213.39
916	0	652.503	-238.414	1513.88	662.693	-213.015	1490.61	691.074	-233.134	1477.69	681.357	-259.931	1501.91	868.593	-85.903	1768.06	879.552	-54.0338	1738.57	913.165	-78.5206	1724.21	902.978	-109.96	1752.3	143.784	2663.75	1246.81	99.5469	2691.5	1229.04	76.1117	2620.16	1263.45	112.882	2640.54	1276.26	61.8655	2666.64	1239.33	124.264	2662.17	1201.87	97.3062	2602.09	1217.2
917	0	652.325	-240.619	1511.13	662.429	-214.655	1487.98	690.674	-234.518	1475.01	681.042	-261.694	1498.93	869.378	-90.4174	1765.98	879.528	-58.1499	1736.99	913.698	-82.9235	1722.6	903.214	-114.748	1750.16	143.873	2647.93	1242.06	99.3504	2671.78	1219.38	75.1639	2606.44	1264.22	62.7172	2604.85	1222.74	62.055	2648.07	1232.48				98.824	2582.19	1221.34
918	0	652.093	-242.215	1508.28	662.205	-216.36	1485.37	690.052	-235.753	1472.45	680.834	-263.483	1495.6	869.772	-95.2593	1764.06	880.375	-63.5703	1735.59	913.956	-87.2036	1720.84	903.301	-119.844	1748.11	143.981	2631.78	1236.5	99.5663	2650.5	1209.34	77.6098	2595.08	1263.01	93.9908	2646.29	1253.87	62.2489	2629.36	1225.42	63.7983	2585.05	1223.01	100.406	2563.86	1226.15
919	0	651.855	-243.986	1505.26	662.03	-217.861	1482.6	690.394	-237.342	1468.96	680.435	-265.241	1492.36	870.068	-100.206	1762.34	880.645	-68.5198	1734.22	914.505	-91.8225	1718.87	903.604	-124.447	1746.2	143.705	2614.4	1231.16	99.7179	2628.14	1200.21	74.4116	2579.63	1262.72	93.0847	2630.87	1243.74	63.6729	2609.8	1218.86	64.4709	2565.45	1223.18	101.115	2544.25	1229.86
920	0	651.585	-245.848	1502.21	661.55	-219.266	1479.96	689.608	-238.678	1465.97	679.981	-267.071	1489.08	870.287	-105.004	1760.62	880.116	-72.541	1732.9	914.39	-95.63	1717.34	903.863	-129.243	1744.1	143.823	2597.16	1225.16	100.119	2604.64	1191.96	73.0761	2567.18	1260.86	92.5665	2614.14	1234.68	63.8872	2589.95	1212.65	87.5452	2548.02	1187.53	101.809	2528.77	1235.74
921	0	651.121	-247.81	1498.94	660.986	-221.01	1476.77	689.051	-240.122	1462.83	679.53	-268.783	1485.94	870.274	-110.611	1758.98	880.475	-77.1003	1731.44	915.165	-101.764	1715.27	903.665	-134.691	1741.65	143.719	2579.3	1219.24				76.4204	2553.79	1257.42	65.2512	2527.59	1224.51	63.9995	2569.29	1206.39	89.7496	2523.9	1188.97	102.285	2511.57	1240.45
922	0	650.633	-249.667	1495.64	660.602	-222.899	1473.91	688.612	-241.782	1459.85	679.077	-270.35	1481.34	870.176	-115.108	1756.97	880.558	-82.1127	1729.98	914.6	-105.915	1713.08	903.827	-139.688	1739.26	143.454	2560.7	1213.32	66.0636	2509.35	1224.81	75.6799	2541.29	1253.33	91.4324	2578.57	1214.39	64.3323	2547.28	1200.63	91.0072	2501.05	1190.5	102.686	2496.5	1243.56
923	0	649.991	-251.704	1492.23	659.754	-224.556	1470.85	687.901	-243.603	1456.19	678.451	-272.426	1478.02	870.898	-121.03	1754.16	881.041	-87.2808	1727.46	914.711	-110.456	1710.92	903.805	-144.699	1736.85	143.698	2541.16	1206.79	66.436	2491.89	1225	112.026	2552.43	1243.02	92.1747	2560.71	1204.09	63.8507	2525.12	1195.46	92.0914	2478.43	1192.88	102.928	2483.35	1246.25
924	0	649.375	-253.592	1488.72	659.319	-226.301	1467.76	686.992	-245.064	1452.88	677.646	-274.097	1474.81	870.715	-126.295	1751.71	882.191	-91.2791	1724.74	914.749	-116.422	1708.64	903.841	-149.792	1734.22	144.339	2523.01	1200.97	66.5958	2474.58	1224.98	111.197	2538.45	1234.33	92.8457	2540.75	1194.05	65.7424	2503.12	1190.43	93.3162	2456.58	1195.95	103.386	2470.88	1248.31
925	0	648.667	-255.378	1485.13	658.8	-227.851	1464.15	686.552	-246.965	1449.09	676.748	-275.772	1470.55	870.55	-131.723	1749.28	881.345	-97.6138	1722.9	914.69	-120.93	1706.32	903.587	-155.306	1731.15	144.301	2502.28	1195.42	67.1903	2458.19	1224.9	110.705	2523.44	1225.21	93.1622	2517.66	1184.66	67.5536	2481.02	1186.77	94.844	2437	1199.41	73.2712	2499.04	1236.83
926	0	647.94	-257.43	1481.31	658.457	-229.735	1460.62	685.143	-248.382	1445.45	676.091	-278.435	1466.29	870.362	-137.388	1747.09	881.315	-102.499	1720.85	914.57	-126.437	1703.79	903.195	-160.685	1728.22	144.686	2481.82	1190.01	68.772	2442.83	1224.59	111.072	2508.95	1215.11	94.6574	2490.41	1176.34	68.2991	2458.57	1183.47	95.7022	2417.94	1203.19	72.9553	2484.15	1230.23
927	0	647.123	-259.569	1477.32	657.536	-231.395	1457.13	684.754	-250.423	1441.33	675.01	-279.896	1462.42	869.966	-142.964	1744.3	881.675	-108.098	1718.12	914.265	-131.683	1701.11	902.898	-166.271	1725.37	145.225	2461.63	1184.66				111.155	2492.22	1204.74	68.795	2426.73	1223.8	67.2125	2434.24	1180.55	96.9737	2398.64	1207.78	71.8049	2468.82	1222.61
928	0	646.218	-261.46	1473.51	656.641	-232.873	1453.51	683.66	-252.062	1437.63	673.998	-281.79	1458.05	869.681	-148.975	1741.67	880.877	-113.638	1715.96	913.957	-137.378	1698.02	903.417	-172.351	1722.17	144.891	2440.09	1180.06				110.695	2473.36	1194.45	68.5937	2411.26	1222.65	69.2199	2413.04	1178.31	98.0029	2382.23	1212.19	71.1085	2453.08	1214.87
929	0	645.157	-263.215	1469.31	655.804	-235.227	1449.46	682.195	-253.675	1433.7	673.191	-283.282	1453.53	869.921	-155.446	1738.33	881.004	-119.907	1713.29	913.729	-143.2	1695.25	903	-178.133	1718.54	144.489	2419.28	1176.14				110.454	2452.72	1184.22	68.4609	2395.57	1221.22	70.5997	2390.82	1176.73	98.8054	2366.61	1216.08	71.4557	2434.81	1206.18
930	0	643.954	-265.433	1464.96	654.354	-236.432	1445.19	681.76	-255.791	1429.57	671.726	-285.806	1449.3	869.216	-161.314	1735.55	880.737	-125.238	1710.49	913.867	-148.969	1691.46	901.932	-184.582	1714.94	146.582	2396.32	1172.45	68.5248	2380.26	1218.82	110.337	2431.09	1174.42	112.132	2358.43	1162.38	71.4646	2368.5	1175.93	98.9045	2348.31	1218.93	71.0342	2417.99	1198.42
931	0	642.586	-267.34	1460.38	653.828	-238.428	1440.82	680.404	-257.297	1424.91	670.055	-288.257	1444.7	868.608	-167.574	1731.02	879.958	-131.327	1707.42	913.095	-155.155	1688.62	901.122	-190.473	1711.62	145.044	2376.13	1167.78	68.102	2365.39	1215.94	110.605	2408.65	1165.27	113.578	2333.53	1164.61	71.5133	2347.01	1175.55	98.6025	2336.18	1221.83	70.665	2398.41	1189.09
932	0	641.347	-268.821	1455.7	652.452	-239.962	1436.08	679.219	-259.141	1420.41	668.578	-289.949	1439.82	868.212	-173.546	1727.99	879.793	-137.531	1704.27	912.298	-160.478	1685.71	900.159	-197.291	1707.92	145.624	2354.59	1164.4	67.8228	2350.4	1212.58	111.072	2384.96	1156.7	115.289	2310.78	1168.07	72.7879	2325.65	1175.99	98.7789	2322.29	1223.34	71.1293	2379.12	1181.48
933	0	639.882	-270.687	1451.03	651.884	-241.438	1432.17	677.913	-260.752	1416.03	666.962	-291.737	1435.25	867.52	-179.941	1723.69	879.556	-144.042	1701	911.923	-167.798	1681.67	899.191	-203.617	1704.05	147.198	2332.87	1162.12	65.8845	2335.05	1209.23	98.3088	2363.84	1219.67	116.067	2289.71	1171.56	73.7552	2305.03	1176.47	99.6119	2311	1223.91	71.5441	2358.66	1173.47
934	0	638.521	-272.459	1446.25	649.775	-243.529	1427.4	676.307	-262.584	1411.2	665.407	-293.357	1429.81	866.698	-186.026	1719.79	878.694	-150.525	1697.35	910.977	-173.924	1678.3	898.07	-210.266	1699.94	148.519	2312.05	1160.65	64.5174	2317.94	1204.26				117.242	2270.51	1175.78	74.7418	2284.75	1177.24	98.1147	2349.64	1212.14	72.1437	2337.44	1165.88
935	0	636.993	-273.654	1441.55	648.514	-245.174	1422.86	674.816	-264.316	1406.36	663.666	-295.36	1424.68	865.571	-193.021	1715.85	877.759	-157.009	1693.47	909.915	-179.53	1674.07	896.943	-217.08	1695.47	152.071	2289.26	1160.4	66.953	2303.98	1199.57				118.795	2251.82	1180.15	75.2133	2264.88	1178.44	97.2003	2335.68	1203.22	72.6924	2315.13	1158.73
936	0	634.998	-276.558	1436.34	646.863	-246.906	1418.15	672.831	-265.763	1401.96	661.65	-297.143	1419.14	864.344	-200.693	1712.17	877.231	-163.856	1689.7	909.369	-187.564	1669.9	895.947	-223.907	1690.46	150.855	2269.16	1158.01	67.1212	2288.28	1194.3	104.535	2249.28	1144.22	119.072	2233.59	1184.09	75.9687	2246.57	1179.63	96.4929	2320.64	1193.39	73.33	2293.69	1152.57
937	0	632.997	-278.534	1430.77	645.311	-248.581	1413.3	671.49	-267.192	1396.11	659.611	-299.355	1413.62	863.204	-207.421	1707.45	876.609	-171.631	1685.52	908.276	-194.548	1665.49	894.394	-231.268	1685.95	151.71	2249.17	1157.39	67.3083	2272.44	1188.57	103.536	2224.93	1147.4	119.574	2217.25	1188.42	76.2932	2228.82	1180.89	96.0863	2304.97	1183.24	74.5581	2270.91	1146.7
938	0	630.913	-279.865	1425.38	643.496	-250.237	1408.16	669.103	-268.938	1390.98	657.487	-301.126	1407.8	861.966	-214.714	1702.51	875.724	-178.355	1680.55	906.861	-201.76	1660.84	892.931	-238.811	1680.63	152.717	2228.97	1156.74	67.2825	2255.37	1182.74	108.676	2203.5	1148.91	120.194	2202.88	1192.18	77.0433	2211.8	1181.87	95.6654	2287.01	1172.69	76.1937	2247.76	1141.17
939	0	628.753	-281.562	1419.39	642.637	-251.716	1402.79	667.209	-271.392	1384.82	655.147	-302.741	1401.97	860.464	-221.857	1697.31	874.206	-185.634	1676.63	905.859	-209.059	1656	890.976	-245.508	1675.54	152.532	2209.67	1156.36	67.3706	2238.46	1176.66	109.415	2182.56	1152.54	120.367	2188.32	1195.12	77.078	2194.85	1182.5	95.2665	2267.79	1161.93	75.7366	2224.36	1136.46
940	0	626.451	-283.211	1413.76	639.869	-253.374	1397.41	664.62	-272.554	1379.61	652.615	-304.482	1395.86	858.774	-229.62	1692.56	872.654	-192.602	1671.75	904.632	-216.73	1651.26	889.08	-253.437	1670.34	153.966	2190.44	1156.56	67.0283	2220.57	1169.76	110.152	2161.25	1156.1	120.615	2175.06	1197.3	78.3689	2178.97	1183.43	95.474	2248.27	1151.13	75.9695	2200.14	1132.88
941	0	624.108	-284.75	1407.75	637.553	-255.021	1391.81	663.055	-276.264	1373.89	650.214	-306.169	1389.19	856.916	-237.336	1686.97	871.695	-199.949	1666.98	902.806	-223.734	1646.36	887.399	-260.854	1664.24	154.181	2171.55	1156.69	66.8708	2202.5	1163.78	111.089	2141.79	1160.35	121.93	2162.95	1198.25	78.5097	2164.09	1183.12	95.5267	2225.57	1141.2	79.7006	2177.58	1130.97
942	0	621.134	-286.205	1401.38	634.871	-256.353	1386.54	659.82	-276.408	1367.55	646.406	-307.33	1383.23	855.044	-244.484	1680.91	869.879	-207.879	1661.59	900.458	-232.37	1640.4	885.312	-269.243	1657.96	155.412	2154.02	1156.92	67.7217	2183.93	1157.04	111.933	2124.89	1165.28	120.838	2148.38	1198.75	78.6184	2149.22	1182.54	95.9559	2204.53	1131.83	78.6771	2153.67	1128.47
943	0	618.514	-287.706	1395.12	633.277	-257.811	1379.57	657.494	-277.611	1361.21	643.477	-309.103	1376.19	853.406	-254.188	1675.05	868.666	-215.723	1655.67	898.725	-240.025	1634.13	882.732	-277.328	1651.51	156.249	2136.56	1156.6				112.414	2108.6	1168.83	67.8781	2165.14	1150.28	78.938	2135.29	1181.63	94.0396	2186.53	1177.45	80.725	2131.82	1127.24
944	0	615.913	-288.937	1388.57	629.263	-259.796	1373.87	654.562	-278.807	1354.73	640.217	-310.822	1369.66	851.049	-261.447	1668.3	866.735	-223.869	1649.82	896.584	-248.326	1627.57	880.02	-285.335	1644.95	156.636	2118.57	1156.01				112.949	2093.3	1171.42	119.774	2128.64	1195.65	77.59	2121.03	1179.4	93.1958	2169.52	1167.64	81.4706	2106.74	1126.85
945	0	612.358	-290.753	1381.22	627.429	-260.931	1366.98	651.484	-280.097	1348.06	636.888	-311.925	1362.34	848.783	-269.676	1661.89	864.863	-232.279	1643.77	894.824	-257.308	1620.78	877.293	-293.729	1638	156.53	2103.21	1155.51	137.043	2101.81	1107.97	113.629	2077.58	1174.38	68.7057	2125.81	1138.04	75.2833	2105.88	1176.93	92.6946	2154.78	1157.41	82.0236	2085.84	1126.88
946	0	608.991	-291.812	1374.83	624.522	-261.928	1360.82	648.175	-281.284	1341.17	633.393	-313.167	1354.85	845.368	-278.401	1654.65	862.391	-241.117	1637.24	891.779	-265.464	1613.68	874.044	-302.359	1630.12	156.848	2087.74	1154.8	137.948	2078.06	1107.23	113.396	2066.14	1176.87	68.754	2104.75	1131.92	79.5669	2093.24	1173.58	92.3462	2138.09	1146.85	83.4943	2065.11	1127.69
947	0	605.36	-292.773	1367.46	621.115	-263.116	1353.73	644.866	-282.41	1334.39	629.461	-314.445	1347.27	842.54	-287.223	1647.59	859.642	-249.71	1630.03	888.788	-274.239	1606.62	870.577	-311.749	1622.57	157.804	2071.17	1153.71	138.474	2054.7	1107.36	113.387	2054.78	1177.45	70.4629	2084.41	1126.98	77.4976	2079.09	1169.7	92.1237	2119.67	1136.28	83.8896	2043.34	1128.57
948	0	601.873	-294.168	1360.51	617.843	-264.306	1346.86	641.163	-284.149	1326.56	625.585	-315.69	1339.5	839.549	-296.322	1639.48	857.308	-259.024	1622.73	885.689	-283.084	1598.87	867.25	-320.404	1613.96	157.626	2056.51	1151.22				139.543	2032.42	1108.2	70.1006	2063.43	1121.27	76.8633	2065.68	1164.72	92.1251	2099	1125.85	84.8895	2024.76	1130.19
949	0	597.941	-295.359	1352.18	614.277	-265.474	1339.7	637.298	-285.242	1319.01	621.033	-316.75	1331.32	835.983	-305.33	1631.18	854.286	-268.168	1615.83	882.717	-292.91	1590.5	863.087	-329.831	1605.24	158.262	2041.18	1148.29				139.746	2011.41	1109.71	69.1275	2041.89	1116.77	76.3302	2051.24	1159.53	92.2659	2078.54	1115.61	86.246	2005.27	1132.05
950	0	593.386	-295.706	1344.49	610.423	-266.441	1332.71	633.275	-285.824	1311.26	616.738	-317.779	1323.2	832.416	-314.478	1622.29	851.732	-277.159	1606.53	878.517	-301.725	1582.25	859.273	-338.815	1596.42	157.827	2026.28	1145.58				141.443	1990.16	1111.61	115.931	2059.11	1159.54	77.6442	2036.65	1153.93	70.6705	2021.28	1112.52	86.863	1987	1133.69
951	0	589.153	-296.678	1336.55	606.92	-267.05	1324.81	628.262	-286.468	1303.62	611.273	-318.114	1314.67	828.509	-323.861	1613.18	847.598	-286.546	1598.43	874.825	-311.085	1572.99	854.725	-348.623	1586.53	158.644	2011.42	1143.06	72.5234	1999.81	1108.21	143.045	1969.4	1114.25	115.33	2045.51	1150.27	77.0939	2021.99	1146.51	100.374	2014.98	1096.86	87.2839	1969.73	1135.32
952	0	584.558	-297.213	1327.93	602.182	-267.799	1316.86	623.919	-286.518	1295.19	606.612	-318.629	1306.1	824.154	-333.53	1603.43	843.955	-295.975	1589.87	870.911	-321.632	1563.41	849.889	-357.988	1576.38	157	1997.23	1137.98	73.1444	1978.3	1105.2	144.206	1951.46	1116.68	114.747	2030.55	1139.97	77.2197	2005.99	1139.74	107.299	1962.65	1086.14	88.0538	1953.42	1136.5
953	0	579.734	-297.541	1319.53	597.652	-268.482	1309.05	619.181	-287.317	1286.37	601.376	-319.348	1296.7	819.822	-343.56	1593.49	840.07	-306.279	1580.46	866.337	-330.726	1553.94	844.708	-367.646	1565.55	156.432	1982.55	1134.13	74.3472	1957.12	1102.2	144.438	1933.33	1119.08	114.184	2015.6	1129.21	76.1852	1990.6	1132.25	110.127	1945.06	1084.13	88.5828	1937.49	1137.45
954	0	574.609	-297.843	1310.85	592.821	-268.84	1300.17	614.678	-287.774	1277.47	595.989	-319.563	1287.67	814.027	-353.943	1582.99	835.946	-316.445	1570.46	861.771	-340.727	1542.66	839.411	-377.488	1554.46	157.262	1966.83	1128.56				144.661	1916.07	1121.2	75.1839	1936.28	1099.96	75.4805	1973.18	1123.81	109.928	1916.59	1088.06	88.918	1923.1	1137.89
955	0	569.389	-298.112	1301.94	587.875	-269.083	1292.4	609.265	-287.66	1268.77	590.844	-319.234	1277.87	808.994	-364.245	1571.78	831.047	-327.09	1559.87	855.67	-350.447	1531.83	833.521	-387.673	1542.57	157.868	1951.67	1122.75	130.969	1923.84	1152.48	145.224	1899.7	1123.6	113.746	1980.48	1106.37	76.0921	1956.3	1115.96	111.012	1893.9	1090.83	89.5798	1908.83	1137.79
956	0	563.841	-298.077	1292.36	583.699	-269.115	1283.43	603.581	-287.511	1259.9	584.294	-318.94	1267.86	803.394	-373.886	1559.57	825.441	-337.044	1549.07	850.246	-360.901	1519.79	827.328	-396.785	1530.22	157.784	1935.94	1117.19	129.454	1912.28	1149.82	145.213	1884.96	1125.36	113.387	1959.18	1095.12	75.4791	1938.45	1107.68	112.555	1873.39	1093.93	90.2259	1895.04	1137.32
957	0	557.544	-298.009	1283.19	576.974	-269.145	1275.25	597.88	-287.25	1250.36	578.009	-318.618	1257.91	797.19	-384.346	1547.26	819.434	-347.53	1537.51	843.936	-370.697	1507.5	820.617	-407.593	1517.21	157.253	1919.69	1110.07	124.562	1901.54	1144.1	145.921	1870.43	1126.61	113.404	1940.71	1083.69	75.3808	1919.75	1099.22	113.593	1853.39	1096.5	89.0719	1881.26	1134.75
958	0	551.76	-297.841	1273.34	571.591	-268.607	1265.57	592.134	-286.699	1240.7	571.56	-318.023	1247.47	790.379	-395.057	1534.4	813.311	-358.159	1525.06	837.23	-380.975	1495.2	813.405	-417.935	1503.53	157.295	1903.32	1103.33				147.468	1857.21	1126.99	113.913	1918.96	1073.31	75.9354	1900.36	1090.93	114.346	1834.98	1099.5	89.2035	1867.96	1132.15
959	0	545.041	-296.721	1263.47	566.011	-268.226	1257.03	586.015	-285.46	1231.13	564.465	-316.729	1236.9	783.357	-405.55	1520.57	806.609	-369.636	1512.66	830.186	-391.119	1481.82	805.884	-427.776	1489.2	157.143	1886.08	1096.31				146.268	1844.16	1126.35	114.285	1896.28	1062.92	76.3653	1880.02	1082.82	115.056	1816.28	1102.53	85.5561	1853.13	1129.89
960	0	538.447	-295.873	1253.07	559.543	-267.268	1247.53	579.307	-284.225	1220.92	557.475	-315.037	1226.24	775.565	-416.234	1506.04	800.135	-379.932	1498.72	822.703	-402.639	1468.06	797.585	-437.988	1473.51	157.371	1868.9	1088.92				145.786	1832.09	1124.89	115.036	1872.32	1053.99	76.6623	1858.67	1075.24	115.887	1800.42	1105.67	89.763	1842.24	1124.95
961	0	532.007	-294.718	1242.76	552.408	-266.413	1237.68	572.091	-282.549	1211.2	550.144	-313.216	1215.13	767.205	-426.895	1490.91	792.253	-391.588	1484.98	814.766	-412.081	1452.79	788.923	-447.562	1458.05	157.623	1850.56	1081.01	127.129	1855.11	1118.95	139.43	1822.78	1121.19	110.518	1818.31	1053.1	77.406	1838.25	1067.22	117.177	1786.28	1108.04	90.3407	1830.06	1119.57
962	0	524.429	-293.451	1231.71	546.761	-265.012	1228.1	564.903	-280.676	1200.69	542.587	-311.061	1203.8	758.994	-438.001	1475.13	782.687	-400.825	1470.96	805.916	-422.735	1437.35	779.282	-457.905	1441.73	158.1	1833.62	1073.42	126.113	1841.77	1110.22	105.812	1850.53	1071.55	105.875	1770.76	1056.67	82.6348	1819.67	1060.81	116.145	1770.87	1109.99	82.0867	1812.81	1114.8
963	0	516.886	-291.662	1220.92	539.04	-263.654	1217.53	557.802	-278.661	1189.52	534.472	-308.498	1192.29	748.806	-448.4	1458.29	774.585	-412.274	1455.19	796.318	-432.788	1421.15	769.284	-467.608	1423.81	157.835	1812.99	1066.33	125.579	1828.5	1100.5	105.922	1830.09	1060.18	106.406	1747.17	1057.94	81.606	1795.12	1054.09	117.128	1759.46	1110.96	78.1756	1800.67	1105.9
964	0	509.303	-289.379	1210.16	532.117	-261.883	1207.42	549.616	-276.143	1179.27	526.558	-306.288	1180.65	738.285	-458.475	1440.9	765.492	-423.779	1437.6	786.1	-442.544	1404.21	758.429	-476.984	1405.59	158.203	1793.53	1058.84	124.805	1813.64	1089.82	106.161	1807.53	1049.13	107.941	1728.37	1059.47	80.6611	1772.37	1048.98	116.815	1746.68	1110.71	85.9635	1788.06	1099.14
965	0	501.349	-286.619	1198.46	524.623	-259.478	1196.9	542.327	-273.732	1168	518.076	-302.74	1168.51	727.321	-469.066	1422.56	755.738	-434.503	1421.8	775.433	-452.455	1386.01	747.055	-486.873	1386.7	158.512	1772.31	1051.79	124.455	1797.67	1078.5	144.546	1772.58	1102.5	109.023	1707.8	1062.08	81.6269	1749.35	1043.71	81.6755	1731.81	1084.65	86.2287	1772.55	1092.07
966	0	493.064	-283.847	1186.77	517.123	-257.198	1186.14	534.013	-270.733	1156.55	509.268	-298.793	1156.1	715.518	-478.879	1403.45	744.195	-445.114	1403.23	764.055	-462.19	1367.1	734.762	-495.438	1367.24	158.477	1752.62	1045.21	124.23	1778.64	1067.08	144.006	1759.31	1095.7	110.413	1689.34	1065.65	82.0122	1727.13	1039.43	81.1222	1715.36	1082.49	86.2784	1758.7	1083.29
967	0	484.179	-280.016	1175.05	509.021	-254.128	1175.29	525.365	-267.16	1145.17	499.901	-294.881	1143.85	702.986	-488.297	1383.93	732.636	-455.572	1385.01	751.494	-471.447	1347.38	721.604	-504.318	1346.59	159.104	1731.81	1038.97				123.718	1762.2	1055.15	111.487	1672.28	1068.07	82.33	1704.26	1035.79	82.1537	1700.53	1080	86.3911	1742.12	1074.24
968	0	475.466	-276.191	1163.05	501.042	-251.073	1163.53	516.858	-262.957	1133.52	490.987	-290.317	1131.32	689.468	-497.332	1362.87	720.201	-464.772	1365.04	738.159	-480.549	1327.08	707.549	-512.33	1325.2	158.956	1711.3	1033.24				143.112	1732.67	1077.85	111.648	1655.83	1070.38	84.4738	1682.43	1032.7	82.7396	1685.11	1077.51	86.1502	1725.99	1065.2
969	0	466.065	-271.872	1150.66	491.684	-247.01	1152.82	508.389	-258.833	1121.57	481.044	-284.898	1118.63	675.09	-506.248	1341.02	706.508	-474.439	1344.04	724.08	-489.439	1305.8	692.483	-520.222	1302.98	159.377	1691.43	1027.93	123.26	1720.2	1032.13	132.789	1679.45	1016.07	112.027	1639.02	1072.58	85.5607	1660.25	1030.35	82.0846	1669.31	1073.87	86.1697	1708.69	1054.56
970	0	456.752	-266.764	1138.59	483.992	-243.234	1141.24	498.757	-253.503	1109.63	471.038	-279.391	1105.52	659.727	-514	1318.95	691.99	-483.324	1322.54	708.859	-497.479	1283.43	676.325	-527.609	1279.56	159.48	1667.84	1022.43	123.824	1699.92	1021.39	127.564	1631.43	1016.84	111.562	1622.73	1074.36	84.832	1638.16	1027.9	82.5504	1655.06	1070.12	84.8349	1690.57	1045.15
971	0	447.112	-261.018	1126.22	474.535	-237.962	1129.35	488.986	-248.298	1097.17	460.54	-273.081	1092.67	643.293	-521.066	1295.29	677.239	-491.829	1300.61	693.014	-504.936	1260.43	659.425	-533.738	1255.7	158.703	1646.88	1017.89	124.675	1677.83	1011.6	128.858	1602.49	1018.72	112.929	1611.27	1074.82	85.9767	1617.94	1026.84	80.6715	1639.15	1066.12	84.4512	1670.41	1035.74
972	0	436.879	-254.889	1113.62	465.92	-233.225	1117.48	479.784	-242.636	1084.92	449.828	-266.7	1079.44	625.981	-527.312	1271.09	660.273	-499.587	1276.6	675.528	-511.42	1236.55	640.842	-539.181	1230.48	163.342	1624.86	1014.63	140.259	1665.13	1036.61	130.57	1582.79	1020.55	113.315	1599.65	1074.57	87.7202	1596.88	1026.07	112.389	1652.49	1072.48	84.939	1650.88	1026.4
973	0	427.121	-248.065	1100.86	456.375	-227.671	1105.14	469.217	-236.005	1072.28	438.747	-257.989	1066.39	607.764	-532.574	1246.14	643.214	-505.888	1251.89	657.706	-517.591	1211.35	622.426	-543.612	1205.3	162.895	1604.2	1011.21	140.464	1647.74	1025.9	131.148	1561.72	1023.5	112.946	1586.93	1073.01	88.5846	1576.16	1025.99	112.252	1639.91	1063.61	85.389	1630	1017.12
974	0	416.446	-240.728	1088.06	447.744	-221.485	1092.72	459.241	-229.346	1058.92	427.684	-250.185	1053.02	588.742	-537.036	1220.42	624.945	-512.197	1227.72	638.488	-522.381	1185.33	602.071	-546.626	1179.22	163.673	1582.19	1006.56	117.36	1557.75	990.008	132.164	1541.95	1025.81	81.4635	1593.8	1048.76	88.7295	1557.06	1025.62	111.347	1626.73	1053.76	86.5889	1607.88	1008.32
975	0	405.9	-232.992	1075.37	437.149	-214.686	1080.2	448.309	-221.56	1046.2	416.335	-240.832	1039.23	567.902	-540.189	1194.08	605.077	-516.219	1200.58	618.344	-526.328	1158.82	580.479	-548.565	1152.14	165.599	1562.01	1004.37	122.29	1554.52	988.836	133.248	1525.05	1028.82	81.1585	1578.44	1042.34	89.5107	1537.69	1025.32	110.433	1611.64	1042.8	87.688	1586.13	1000.56
976	0	394.501	-224.109	1062.75	426.925	-207.22	1067.34	437.846	-213.527	1032.55	404.826	-231.009	1026.29	546.2	-541.442	1166.65	585.101	-520.316	1174.31	597.035	-529.816	1131.29	558.379	-549.115	1124.06	165.916	1540.82	1001.99	140.289	1586.66	995.157	133.873	1507.99	1031.85	113.252	1553.48	1063.68	90.593	1520.31	1025.04	109.625	1595.72	1031.22	90.2906	1563.98	993.197
977	0	384.029	-214.017	1049.33	416.858	-199.144	1054.9	426.437	-204.35	1020.02	392.768	-219.946	1012.72	523.737	-542.506	1138.51	563.473	-522.473	1146.26	574.524	-529.44	1102.62	534.221	-547.77	1095.76	166.641	1520.93	1000.32	119.277	1488.05	992.966	134.263	1492.19	1034.44	81.4935	1546.68	1028.14	91.5412	1502.84	1024.67	109.451	1578.11	1019.01	88.8327	1540.01	986.338
978	0	372.832	-203.695	1036.62	406.655	-190.541	1041.17	414.589	-194.373	1006.91	381.01	-208.568	999.61	499.71	-540.792	1109.67	539.954	-521.944	1117.66	550.294	-527.923	1073.88	510.125	-544.969	1066.59	166.862	1502.2	998.433	122.515	1474.31	993.419	134.928	1478.24	1036.31	82.11	1529.47	1020.28	91.3779	1485.93	1024.05	109.019	1559.8	1007.02	91.0284	1516.89	980.393
979	0	361.513	-192.462	1023.21	395.586	-180.783	1028.4	403.589	-183.726	993.859	369.095	-196.492	986.238	474.472	-536.797	1080.33	516.419	-520.947	1088.08	527.145	-527.749	1043.92	484.585	-540.905	1036.76	168.279	1482.03	996.971	124.306	1455.06	995.438	134.707	1464.88	1036.96	81.7896	1511.66	1012.51	92.209	1470.14	1023.16	109.11	1540.46	995.61	92.6414	1494.22	974.78
980	0	350.212	-181.447	1010.36	384.595	-170.949	1015.51	392.633	-173.583	980.343	356.54	-183.255	972.796	449.626	-531.625	1050.91	491.976	-518.853	1058.48	500.551	-522.148	1014.49	458.04	-533.846	1006.92	168.837	1463.62	995.711	125.174	1435	998.088	134.916	1452.61	1037.06	110.054	1503.38	1036.07	92.2029	1454.67	1022.14	109.37	1519.9	984.638	93.6506	1470.66	970.276
981	0	338.544	-168.073	997.149	373.474	-159.736	1002.93	381.431	-161.019	966.886	344.683	-169.105	959.548	422.068	-524.345	1020.17	465.039	-512.978	1028.57	473.653	-514.644	984.165	430.357	-524.741	976.067	168.962	1445.46	994.636	125.835	1416.81	1000.77	133.963	1441.57	1035.97	108.685	1491.61	1026.88	92.8697	1439.8	1020.55	109.909	1498.16	973.195	93.7253	1447.83	966.621
982	0	327.352	-154.737	983.916	362.108	-147.759	990.099	370.015	-147.134	953.896	332.832	-154.066	946.017	394.542	-516.232	990.091	437.062	-505.818	998.081	446.556	-506.273	954.174	402.078	-513.714	945.843	170.068	1428.11	993.018	126.751	1400.44	1003.3	133.868	1428.76	1034.33	108.435	1477.41	1016.12	92.6905	1425.5	1018.07	132.794	1444.38	950.3	93.6024	1423.61	964.146
983	0	315.364	-139.579	970.88	351.084	-135.673	976.839	357.782	-133.204	940.881	320.636	-137.786	933.491	365.639	-503.727	959.248	409.575	-497.643	968.228	417.642	-494.351	923.62	373.551	-500.125	915.313	170.522	1411.85	990.788	127.032	1385.09	1006.04	138.728	1387.07	963.671	107.838	1462.65	1005.77	92.6727	1411.48	1015.32	79.6258	1437.1	981.033	93.6898	1400.93	962.345
984	0	303.542	-124.72	958.291	339.564	-122.075	963.49	346.548	-118.529	928.134	308.944	-121.116	920.817	336.261	-489.076	929.13	379.953	-484.518	937.144	388.599	-481.587	893.009	343.591	-483.662	884.767	171.2	1394.53	988.949	127.118	1369.45	1008.21	140.201	1366.05	964.994	107.162	1447.05	994.784	92.2887	1397.02	1011.64	122.487	1394.98	944.375	94.9781	1379.77	960.22
985	0	291.698	-108.063	945.055	327.355	-107.474	950.311	334.611	-102.662	915.524	297.099	-102.855	907.687	306.137	-471.968	898.493	349.659	-469.43	906.391	359.288	-468.88	862.908	313.859	-464.957	854.967	171.344	1378.77	986.285	126.871	1355.06	1009.58	141.668	1345.55	967.209	106.464	1429.53	983	94.1845	1384.41	1007.03	137.141	1377.81	939.761	96.3657	1357.91	959.642
986	0	280.094	-90.4137	932.68	315.567	-92.0262	937.745	322.975	-85.59	902.85	285.659	-83.8369	895.374	275.527	-452.535	868.982	319.462	-452.695	876.428	327.602	-446.041	832.752	283.351	-443.247	824.626	173.486	1363.37	984.488	126.373	1343.32	1008.49	142.547	1326.58	969.447	106.726	1412.61	970.891	91.7876	1370.12	1001.75	81.5536	1377.25	959.018	97.062	1337.39	958.721
987	0	268.216	-71.6426	920.076	303.822	-75.4908	925.493	311.557	-69.614	891.05	274.262	-63.7727	883.722	244.845	-429.219	839.176	288.347	-432.305	846.677	297.227	-424.154	803.367	252.838	-418.777	795.973	173.13	1347.34	980.414	125.311	1331.21	1006.77	143.414	1309.44	971.46	106.46	1392.04	957.99	91.6335	1356.51	996.181	84.4753	1357.43	951.818	97.8795	1317.2	958.548
988	0	256.591	-51.7206	908.258	291.757	-58.3485	913.163	299.664	-49.4472	878.998	262.873	-42.6985	871.578	213.821	-404.14	810.513	256.701	-409.248	817.902	266.35	-399.177	775.154	222.203	-391.771	767.488	173.041	1332.79	977.105	155.517	1304.91	936.74	143.856	1293.19	973.386	131.587	1361.9	998.405	91.3773	1342.44	989.335	106.604	1372.35	946.241	98.9334	1297.86	959.109
989	0	244.84	-30.9639	896.603	279.647	-39.5041	901.115	289.099	-30.1989	867.609	252.065	-20.1779	860.85	182.075	-374.582	782.417	224.748	-383.317	789.619	235.375	-372.553	747.69	191.402	-360.787	739.809	174.447	1317.11	973.231	154.619	1284.1	937.372	144.93	1277.78	975.756	85.0371	1314.91	939.865	90.8234	1328.48	981.876	106.897	1350.09	935.413	99.3748	1279.66	959.573
990	0	233.46	-9.61689	885.619	267.54	-19.4986	889.949	277.4	-8.21607	856.623	242.8	3.15337	850.091	150.853	-342.331	755.522	192.681	-353.587	762.647	204.512	-341.487	721.228	161.988	-327.603	713.797	172.617	1303.1	968.853	155.553	1263.33	938.176	144.825	1262.93	976.475	130.052	1336.66	979.34	91.2833	1313.43	974.462	107.166	1328.9	924.626	100.179	1262.11	959.793
991	0	222.469	14.8533	874.577	255.764	2.07413	879.086	267.316	12.3786	846.684	233.403	27.5517	839.974	120.165	-306.759	729.301	161.05	-321.521	736.72	174.256	-308.081	696.408	133.026	-291.591	689.034	172.014	1288.54	963.754	156.486	1243.95	938.892	145.105	1249.03	976.714	129.289	1323.35	967.321	90.9526	1298.53	965.695	107.227	1305.53	914.529	100.813	1245.56	959.566
992	0	211.62	40.3094	864.37	243.959	24.3597	868.789	256.733	35.138	837.058	224.287	52.9223	830.697	89.3217	-267.746	705.305	129.433	-285.515	712.602	144.292	-271.795	673.068	104.442	-251.849	665.198	171.327	1274.07	957.722	157.474	1225.37	940.029	144.807	1237.32	976.073	128.517	1308.14	954.559	90.8255	1283.01	956.96	104.595	1283.59	910.839	102.052	1229.64	959.374
993	0	201.469	66.0668	854.333	232.368	47.6652	859.478	247.159	59.2513	828.68	214.947	79.5087	821.565	60.7206	-225.591	682.747	98.1679	-247.046	690.21	114.931	-232.382	651.154	77.2829	-209.445	643.43	172.414	1258.67	951.283	157.979	1208.22	941.251	145.172	1225.37	975.201	88.5516	1231.25	922.023	90.6589	1266.76	947.339	129.224	1230.98	906.849	102.308	1214.5	958.104
994	0	192.278	94.0611	845.724	221.127	73.7208	850.341	237.776	83.0257	820.332	207.081	107.314	813.174	32.4662	-180.557	661.798	68.3517	-204.834	669.249	86.9585	-190.629	631.272	51.9252	-164.724	623.904	170.241	1244.59	944.141	159.027	1191.44	941.953	144.532	1214.57	972.442	127.807	1274.87	929.05	90.1219	1249.75	938.018	123.41	1186.53	908.617	102.45	1200.42	956.686
995	0	183.803	123.455	837.961	210.897	100.019	842.569	228.499	112.015	812.798	200.428	136.086	806.067	5.96426	-132.362	643.154	39.5724	-159.996	650.407	60.0512	-145.933	613.522	26.8807	-116.844	605.421	171.673	1228.26	936.299	159.803	1177.1	942.559	144.855	1202.69	969.002	127.635	1256.93	916.552	90.3946	1232.19	928.854	125.19	1165.12	909.74	102.291	1186.27	954.513
996	0	175.876	153.267	830.867	201.085	127.984	835.316	219.828	139.058	806.428	195.041	165.894	799.546	-19.0198	-81.4709	626.211	11.9053	-111.558	633.886	34.2473	-98.3516	597.68	4.14453	-66.2909	590.091	171.475	1212.3	928.675	158.925	1162.55	942.518	139.274	1192.96	963.337	127.415	1236.4	903.921	90.3615	1213.26	918.407	126.444	1144.84	911.354	102.868	1173.06	951.92
997	0	169.237	184.929	824.706	191.995	157.122	828.961	212.304	167.347	800.679	189.949	196.382	794.053	-41.5743	-26.5832	611.819	-13.181	-60.391	619.129	10.6299	-48.3164	584.129	-16.8409	-13.7942	576.417	171.762	1196.31	920.971	159.528	1149.09	941.874	146.168	1181.81	958.697	127.96	1215.92	891.771	90.7158	1194.21	908.002	127.778	1126.77	913.237	103.001	1160.21	947.965
998	0	163.951	217.422	819.79	183.957	187.699	823.696	205.397	195.731	795.924	185.733	227.417	789.484	-61.9329	29.2579	599.957	-37.595	-6.84755	607.398	-11.6829	3.28912	572.812	-35.5618	41.2584	564.894	171.494	1179.52	912.586	160.358	1135.16	939.803	120.789	1197.16	923.868	128.696	1192.98	880.406	91.2194	1174.94	899.102	129.113	1110.76	915.028	102.369	1147.49	943.79
999	0	160.75	250.986	815.734	177.501	219.268	819.795	199.695	225.444	791.972	183.153	258.81	785.918	-79.888	88.0888	591.367	-58.36	50.461	597.83	-32.1848	58.4844	563.648	-52.1128	97.4239	556.821	171.481	1162.24	903.878	159.539	1123.53	937.478	120.228	1182.37	911.13	130.055	1166.59	870.063	91.6561	1153.87	889.555	128.679	1092.45	916.462	102.473	1133.96	938.275
1000	0	157.458	284.992	813.288	171.774	252.731	816.306	194.653	256.54	789.012	181.197	291.415	783.767	-95.2552	148.147	585.024	-77.5427	108.576	591.014	-50.3465	114.811	557.061	-65.8111	155.926	550.398	170.846	1144.27	895.304	162.49	1111.17	935.334	120.285	1164.85	898.142	128.695	1124.5	863.638	92.6975	1133.15	880.812	129.121	1076.74	917.836	102.382	1121.24	932.727
1001	0	156.387	319.467	811.835	167.203	285.604	814.482	190.676	288.851	787.616	180.339	324.623	782.589	-107.337	210.373	581.26	-93.4453	168.924	586.961	-65.7131	172.136	552.883	-77.8303	215.153	546.925	170.919	1126.29	885.382	159.711	1100.14	930.227	120.202	1145.12	885.25	161.714	1090.99	856.407	92.7402	1112.31	872.513	130.108	1063.7	918.634	102.713	1108.14	925.873
1002	0	156.386	354.43	811.41	164.645	319.943	813.986	188.144	320.738	787.224	180.713	357.409	782.262	-117.48	272.789	580.69	-106.44	230.768	585.775	-78.3096	231.881	551.432	-86.7898	275.841	546.02	171.854	1107.57	876.909	159.704	1088.21	924.896	120.594	1124.5	872.247	161.404	1066.99	854.185	93.6936	1089.95	864.297	130.538	1049.32	918.024	99.8191	1094.65	917.044
1003	0	158.079	389.573	812.735	163.346	354.24	814.866	186.613	353.725	787.777	182.984	390.78	783.239	-122.45	336.846	583.002	-116.288	293.633	587.219	-88.7461	292.303	553.254	-92.9977	337.904	548.331	173.343	1088.63	868.491	160.593	1076.78	919.212	120.925	1101.96	859.935	163.228	1044.29	851.586	95.419	1068.24	856.748	131.521	1038.79	917.527	103.449	1080.95	908.65
1004	0	161.915	425.302	815.222	163.629	389.476	816.889	186.351	387.246	789.241	186.329	424.514	785.654	-124.487	401.056	588.103	-122.843	357.935	591.918	-95.4448	354.618	557.173	-96.2465	400.174	552.812	171.743	1068.69	859.605	158.705	1064.23	910.094	121.784	1079.32	847.867	163.554	1022.12	849.849	95.528	1045.8	850.678	130.225	1024.28	915.206	100.499	1066.89	899.705
1005	0	167.186	460.322	819.01	165.809	424.872	819.989	187.883	419.647	792.066	191.278	457.829	788.964	-123.708	465.264	595.769	-125.323	421.934	599.128	-99.025	417.1	563.826	-95.6429	462.437	560.53	171.82	1048.21	851.33	158.052	1051.75	901.959	123.434	1053.99	836.371	166.202	1000.7	849.345	94.7757	1023.63	844.329	130.694	1015.88	912.484	99.6437	1052	890.042
1006	0	174.018	495.212	824.123	169.762	460.508	824.553	190.497	454.61	795.876	197.67	491.535	793.38	-118.835	529.624	606.781	-124.616	486.921	609.225	-99.0367	479.885	573.613	-91.6896	524.16	571.284	173.559	1028.13	843.629	157.387	1039.07	892.742	138.13	1057.59	861.9	167.504	980.275	848.34	96.9011	1000.42	838.716	95.5561	993.743	882.849	99.7806	1036.51	879.73
1007	0	182.874	529.676	830.382	175.609	495.044	829.948	195.623	488.039	801.153	205.393	523.518	799.312	-110.865	593.359	620.474	-120.075	550.899	622.182	-95.6785	542.961	585.979	-85.1136	585.67	584.057	173.708	1006.73	835.935	156.579	1025.58	881.891	138.252	1039.99	848.887	168.162	960.458	848.435	97.0911	978.429	834.668	95.7896	978.479	878.76	99.4615	1020.16	868.787
1008	0	193.541	563.511	838.137	182.703	529.767	837.185	201.385	521.648	807.623	213.903	557.01	806.224	-99.7014	655.76	636.665	-111.99	613.944	637.545	-89.3207	605.066	600.815	-75.2155	646.683	599.896	170.986	985.717	829.177	155.992	1010.82	871.243	136.392	1023.77	836.014	169.046	941.748	847.771	98.8232	956.207	830.314	96.2001	963.372	874.402	99.529	1002.8	858.091
1009	0	204.859	596.572	847.222	191.853	563.357	845.295	208.92	554.958	815.186	224.013	589.244	814.159	-84.2926	716.598	655.46	-99.6942	676.253	655.852	-78.6604	666.145	618.058	-60.8502	707.317	617.815	175.149	964.161	822.611	155.04	995.51	860.333	141.187	922.959	814.49	169.961	924.052	848.094	99.4183	933.909	826.969	96.7742	948.505	868.948	99.3066	984.812	847.085
1010	0	218.469	628.587	856.826	202.81	596.518	854.48	218.347	586.735	823.837	236.32	620.557	823.831	-65.1559	775.919	676.487	-84.2697	736.831	676.624	-64.9699	726.289	638.03	-44.1306	765.971	638.172	175.505	943.952	816.666	155.5	979.6	848.147	142.481	900.833	814.302	170.829	906.99	847.909	99.8614	912.79	824.18	94.325	933.502	863.632	99.323	966.165	835.821
1011	0	233.878	658.707	867.499	215.074	628.307	865.332	229.238	619.582	833.549	250.022	651.179	833.753	-42.8381	833.198	700.251	-64.9244	795.162	699.121	-47.3604	785.138	659.71	-23.6526	823.125	660.481	176.839	922.001	810.931	155.995	961.505	836.047	144.147	882.29	813.962	171.635	891.062	847.605	101	892.368	821.378	127.119	943.631	871.242	98.7517	946.044	824.811
1012	0	249.734	688.302	879.652	228.377	658.673	876.52	241.574	649.583	844.107	264.269	680.345	845.041	-17.1423	887.877	725.748	-42.0442	851.393	724.015	-26.085	842.095	683.883	0.46377	878.041	685.547	177.888	900.711	805.943	155.158	943.715	823.583	145.848	858.364	816.45	171.938	875.126	846.382	102.024	871.736	819.312	125.421	934.065	861.018	99.3074	926.057	814.307
1013	0	266.933	716.122	892.002	244.505	688.042	888.469	255.964	679.761	855.305	280.471	708.486	857.128	11.48	939.739	753.662	-15.5242	905.884	750.703	-1.43967	896.319	709.915	27.2814	930.975	712.316				97.2127	889.509	843.583	127.315	867.497	864.909	171.727	861.232	844.947	102.963	852.351	817.995	125.27	919.523	850.294	100.607	904.938	804.053	178.35	878.976	800.966
1014	0	279.231	730.529	899.259	255.046	702.606	894.373	267.045	696.199	861.086	292.014	723.966	864.105	30.069	967.088	769.698	1.10954	932.468	764.653	16.1244	925.523	724.006	45.5642	958.624	727.818				204.25	912.763	823.694	129.517	903.787	835.94	195.875	892.736	867.164	128.309	943.729	828.717	121.678	925.007	866.89	154.185	953.743	874.709	150.574	901.048	887.029
1015	0	290.084	740.722	905.253	266.138	714.537	898.831	277.295	708.527	865.96	303.645	735.452	869.759	46.1867	986.904	782.439	17.2881	953.117	777.182	32.1062	946.971	735.4	61.7077	979.663	740.899				234.48	958.626	852.671	157.07	941.406	867.216	183.623	945.226	915.07	162.215	994.501	861.523	189.741	998.7	908.015	155.355	973.472	897.932
1016	0	301.555	750.192	911.506	277.059	724.686	904.657	288.483	719.28	871.052	315.025	745.642	875.891	64.6759	1006.26	796.423	35.0166	973.85	789.278	49.4656	968.187	747.982	79.9855	999.886	754.022	255.238	1051.08	903.115	266.652	1004.41	881.354	187.934	992.061	896.462	214.987	991.169	943.221	197.787	1045.16	894.935	226.846	968.481	890.471	187.825	1021.32	929.404
1017	0	314.902	760.008	917.99	288.399	735.334	910.786	300.281	730.07	876.817	327.217	755.903	882.148	83.6711	1024.24	809.374	53.1228	993.128	802.56	67.055	987.945	760.622	99.021	1018.24	767.222	291.735	1097.2	934.872	298.06	1050.7	910.131	218.503	1042.77	925.467	299.632	1059.84	962.942	232.089	1094.76	928.465	245.74	1035.25	972.038	223.49	1069.22	961.135
1018	0	327.947	768.765	923.51	301.05	744.655	916.906	311.323	739.561	882.544	339.609	764.669	887.592	104.635	1042.41	823.4	72.5449	1011.8	816.555	85.5669	1007.24	774.26	119.606	1036.25	780.746	326.141	1140.65	968.404	331.495	1097.22	939.05	250.239	1093.95	954.258	332.94	1101.06	992.479	267.251	1144.37	961.126	276.548	1079.88	1000.1	257.797	1117.65	991.729
1019	0	341.401	777.066	929.704	313.891	754.109	923.712	322.92	749.044	889.27	352.481	773.136	893.84	125.897	1058.59	836.537	92.7338	1030.19	830.612	104.372	1025.14	788.01	138.591	1053.29	793.854	360.818	1184.7	1000.81	363.861	1143.7	967.015	282.379	1145.2	983.727	364.998	1142.98	1021	302.248	1192.82	995.085	306.205	1124.64	1028	290.594	1164.43	1023.14
1020	0	355.541	785.064	935.315	326.714	762.917	930.269	334.936	757.736	895.283	364.652	780.597	899.032	148.224	1075.36	850.493	113.588	1048.1	845.307	123.816	1042.66	802.7	159.264	1069.28	807.58	395.833	1228.34	1032.78	393.44	1190.05	995.769	314.278	1197.08	1013.8	397.024	1185	1049.44	337.963	1242.87	1028.19	337.492	1170.07	1054.9	323.811	1211.71	1054.6
1021	0	369.517	792.563	940.878	339.914	771.732	937.24	346.195	767.339	901.966	377.988	787.758	904.196	171.441	1091.22	864.014	135.464	1065.21	860.353	143.109	1059.25	817.153	180.311	1084.34	820.262	429.831	1271.09	1064.2	423.6	1236.54	1024.46	346.801	1248.4	1043.58	427.822	1226.14	1076.09	373.504	1289.64	1062.17	368.813	1218.17	1083.39	356.53	1258.24	1085.91
1022	0	384.687	799.705	946.42	353.656	780.029	944.142	357.833	774.55	908.827	390.951	794.463	909.585	194.981	1106.31	877.571	157.491	1081.61	875.915	162.928	1075.7	832.355	201.766	1099.04	833.826	463.612	1314.16	1095.44	454.803	1283.73	1053.09	379.695	1299.26	1074.17	458.968	1268.64	1103.71	409.32	1337.6	1096.03	398.176	1262.39	1110.55	390.133	1304.93	1116.82
1023	0	399.839	806.499	952.001	367.816	788.063	951.287	369.696	782.108	915.763	403.979	800.686	914.524	219.34	1120.46	891.386	180.612	1096.84	892.092	183.933	1090.61	847.719	223.121	1112.59	847.142	497.771	1356.75	1127.05	482.679	1331.68	1081.91	410.712	1350.34	1105.75	488.067	1311.21	1131.27	445.303	1384.43	1130.03	428.441	1308.58	1138.21	425.429	1352.47	1148.5
1024	0	414.846	812.598	957.11	382.216	795.706	958.613	381.907	789.32	922.807	416.045	806.558	919.378	244.41	1133.35	904.503	205.062	1111.8	907.71	205.114	1104.85	863.825	245.12	1125	860.222	531.442	1398.97	1156.63	516.61	1378.27	1110.08	443.724	1401.25	1137.37	518.397	1354.14	1157.87	514.142	1423.84	1131.81	459.316	1356.72	1165.17	461.963	1397.99	1177.18
1025	0	429.568	818.287	962.017	397.575	802.935	966.022	394.061	796.365	930.116	428.525	811.864	924.364	269.82	1145.52	917.442	229.994	1125.07	924.058	226.518	1118.03	880.287	266.989	1136.52	873.417	564.646	1441.02	1186.19	525.231	1424.95	1141.93	516.736	1476.9	1196.47	548.115	1397.66	1184.17	548.208	1468.33	1161.75	488.73	1403.45	1192.26	490.703	1443.33	1208.99
1026	0	444.668	823.389	966.72	412.827	809.198	973.926	406.841	802.638	939.352	440.457	816.621	929.608	295.721	1155.97	930.731	255.671	1137.96	940.354	248.825	1130.67	897.287	289.163	1147.11	886.657	596.289	1483.56	1216.53	559.666	1475.54	1173.53	552.16	1520.01	1229.44	577.572	1441.73	1210.27	584.349	1513.94	1193.6	519.026	1451.46	1219.63	520.198	1489.19	1241.59
1027	0	460.199	827.812	970.995	428.783	814.858	981.699	418.32	807.997	947.577	452.867	820.036	934.957	321.344	1165.2	942.965	282.877	1149.97	956.582	271.812	1141.51	914.523	310.461	1156.09	899.89	630.141	1525.05	1245.19	543.766	1551.29	1232.45	588.208	1562.74	1262.19	606.863	1485.82	1236.2	618.097	1559.57	1226.47	549.228	1499.51	1247.16
1028	0	476.12	831.064	975.778	444.487	819.825	989.846	431.492	812.707	956.948	463.733	823.087	940.074	348.661	1173.51	955.13	310.419	1159.59	973.274	294.798	1151.31	932.438	333.174	1164.4	913.622	660.953	1567.56	1273.46	578.474	1601.85	1265.13	593.269	1579.74	1301.41	635.428	1530.03	1261.32	586.892	1578.78	1226.14	579.966	1546.56	1275.33	625.111	1554.1	1304.2
1029	0	491.562	833.481	980.074	462.065	824.207	997.678	444.023	816.865	967.283	475.141	826.264	946.393	375.265	1180.89	966.302	339.468	1168.71	989.42	317.475	1160.44	950.657	354.723	1171.63	926.99	694.216	1609.17	1301.58	613.144	1650.25	1296.78	626.199	1625.55	1331.43	664.354	1575.66	1287.52	619.338	1630.7	1256.89	609.758	1595.72	1302.96	656.772	1597.73	1331.6
1030	0	506.487	834.947	984.618	479.432	827.405	1006.03	457.113	820.065	978.009	485.44	827.761	953.326	402.079	1186.73	977.148	368.942	1176.36	1004.57	342.732	1167.97	969.296	376.343	1177.72	940.918	725.39	1651.11	1329.63	647.971	1698.68	1328.52	692.661	1692.78	1358.34	692.958	1621.71	1312.64	653.215	1682.55	1288.65	640.209	1644.03	1330.75	687.045	1639.04	1358
1031	0	521.464	836.7	989.081	497.403	830.895	1014.09	471.565	823.796	989.062	496.035	830.074	960.683	428.322	1191.73	987.897	399.219	1183.27	1019.34	368.052	1175.12	988.307	397.873	1183	955.037	754.831	1694.71	1356.74	683.38	1747.2	1362.13	700.181	1719.06	1389.56	721.769	1669.18	1338.33	686.668	1733.94	1319.11	671.038	1693.46	1358.47	717.701	1682.51	1385.82
1032	0	535.445	838.102	993.838	514.731	833.105	1021.55	485.754	826.113	1000.44	506.517	831.71	969.253	454.388	1195.56	997.292	429.24	1188.51	1033.14	393.939	1180.93	1006.49	420.134	1187.42	969.951	785.734	1736.71	1383.94	755.095	1804.98	1369.55	749.916	1774.83	1416.26	750.648	1715.38	1363.14	719.489	1784.53	1350.24	702.648	1742.75	1387.3	747.877	1726.28	1411.55
1033	0	549.633	839.09	998.71	532.374	834.908	1029.07	500.151	829	1011.77	517.452	833.222	978.285	480.464	1199.01	1008.08	459.021	1192.84	1046.6	420.807	1186.01	1024.08	441.413	1191.43	985.422	815.948	1779.98	1410.18	790.881	1851.46	1402.59	786.82	1818.93	1447.6	778.236	1763.72	1389.3	754.164	1835.51	1382.74	733.279	1791.94	1415.32	777.192	1770.3	1438.03
1034	0	562.964	839.315	1004.03	548.934	835.964	1036.25	515.28	830.875	1022.82	528.302	834.212	987.978	505.626	1201.44	1018.45	488.874	1196.06	1059.26	447.749	1190.33	1041.31	463.843	1194.53	999.971	846.647	1822.94	1437.08	826.33	1896.61	1435.33	823.136	1864.11	1479.41	807.545	1812.17	1414.98	788.54	1885.7	1414.09	765.104	1841.48	1444.22	806.898	1812.6	1464.34
1035	0	576.154	839.652	1009.84	565.58	836.942	1043.44	529.434	832.322	1033.36	540.256	835.202	997.55	530.099	1203.24	1028.84	517.965	1198.24	1071.17	475.295	1193.6	1058.05	487.349	1197.61	1015.4	876.248	1866.75	1462.71	862.15	1941.97	1468.25	862.309	1901.78	1510.28	836.565	1860.95	1440.7	823.176	1935.59	1446.56	796.161	1889.98	1473.2	836.826	1859.16	1489.93
1036	0	589.215	839.727	1016.01	581.859	837.12	1050.55	545.828	833.189	1044.25	552.075	836.296	1007.5	554.776	1204.34	1039.42	546.966	1199.73	1083.11	502.834	1195.89	1074.36	510.623	1199.59	1030.35	906.038	1911.51	1488.85	897.111	1986.03	1500.66	897.747	1941.09	1540.43	865.484	1911.2	1467.75	857.967	1987.49	1478.59	830.003	1940.25	1501.83	865.554	1903.26	1516.1
1037	0	602.413	839.489	1022.47	598.348	836.681	1057.81	561.38	833.663	1054.7	564.435	836.661	1017.18	579.222	1204.42	1050.83	574.79	1199.74	1094.59	529.841	1196.93	1089.98	534.024	1200.91	1045.48	935.249	1956.18	1514.93	932.771	2032.08	1533.71	927.547	1983.75	1567.67	895.246	1961.15	1494.27	893.337	2034.73	1511.67	860.816	1989.91	1531.73	894.748	1948.58	1541.25
1038	0	615.822	838.778	1029.32	614.837	836	1064.5	577.491	833.693	1064.77	577.778	837.308	1027.43	603.461	1203.85	1062.29	602.182	1198.74	1105.77	556.697	1197.28	1104.8	558.133	1201.51	1060.85	964.522	2001.26	1540.76	968.91	2073.92	1564.59	963.918	2023.87	1596.61	924.44	2010.5	1520.69	928.773	2082.67	1544.55	891.321	2039.03	1560.72	923.562	1994.82	1566.93
1039	0	630.08	837.428	1036.33	629.927	834.422	1071.85	593.209	832.535	1073.95	591.039	836.782	1036.61	627.167	1202.38	1073.89	628.789	1196.8	1117.72	583.274	1196.31	1119.16	581.82	1200.84	1075.22	994.59	2046.71	1566.33	1003.61	2117.14	1595.58	990.976	2066.01	1622.19	953.918	2059.78	1547.94	964.404	2129.72	1576.89	924.318	2087.74	1591.32	952.474	2041.01	1592.21
1040	0	643.318	835.482	1043.38	644.724	831.968	1078.99	608.086	831.687	1083.12	604.69	835.982	1045.68	651.025	1199.83	1085.76	654.609	1194.19	1129.1	609.98	1194.59	1133.21	606.045	1199.42	1089.31	1023.4	2092.89	1591.55	1038.52	2159.27	1627.38	1020.89	2107.3	1649.06	983.504	2111.36	1574.96	1000.78	2176.12	1611.16	958.102	2137.35	1620.96	982.117	2088.61	1618.19
1041	0	656.726	833.222	1050.81	659.758	829.22	1086.29	623.604	829.533	1091.55	618.8	834.488	1054.56	675.282	1196.51	1097.69	680.259	1190.04	1141.05	635.523	1191.54	1146.91	630.091	1197.45	1103.22	1051.39	2140.26	1617.79	1072.51	2201.57	1657.28	1051.44	2148.09	1675.22	1014.19	2161.61	1602.86	1036.35	2221.85	1643.8	991.101	2186.12	1650.76	1010.68	2135.22	1643.96
1042	0	670.696	830.644	1058.2	674.343	825.772	1093.57	638.363	826.633	1099.85	632.356	832.506	1063	699.135	1192.62	1110.31	705.056	1185.07	1153.28	660.592	1187.64	1160.41	653.707	1193.78	1117.19	1082.56	2186.61	1643.13	1105.69	2243.01	1687.89	1082.51	2190.39	1701.7	1043.51	2212.17	1630.41	1072.21	2267.96	1676.34	1023.6	2235.3	1681.73	1039.56	2183.03	1668.98
1043	0	684.289	827.378	1065.68	688.859	822.052	1100.75	652.871	824.098	1107.81	646.344	830.21	1071.15	722.903	1188.06	1123.02	729.183	1179.45	1165.5	685.073	1182.81	1173.34	678.297	1190.53	1130.11	1110.83	2234.37	1669.22	1139.65	2284.67	1717.86	1113.58	2233.47	1727.48	1071.73	2262.54	1658.33	1108.11	2312.38	1708.98	1057.7	2282.71	1712.07	1070.46	2232.26	1695.34
1044	0	697.724	823.805	1073.14	702.201	817.966	1108.2	666.746	820.522	1115.31	660.099	827.597	1079.31	746.614	1182.08	1135.81	753.307	1172.92	1178.25	709.406	1177.26	1186.37	702.27	1185.97	1143.69	1140.13	2282.57	1695.05	1171.97	2325.63	1747.86	1143.08	2278.25	1754.66	1109.77	2316.55	1689.09				1090.94	2330.85	1742.68	1099.56	2280.65	1721.64
1045	0	711.193	820.463	1080.58	715.861	813.345	1115.2	680.259	816.775	1122.89	673.897	824.66	1087.21	769.888	1175.74	1148.46	776.824	1165.83	1190.49	733.44	1171.49	1199.36	725.772	1180.58	1156.61	1168.29	2327.88	1720.91	1206.36	2366.46	1776.06	1172.61	2319.72	1779.6							1127.26	2379.1	1772.49	1128.52	2330.04	1747.95
1046	0	724.905	816.03	1087.88	729.261	808.525	1122.2	694.422	812.783	1130.45	687.474	821.315	1095.05	793.5	1168.9	1161.1	800.616	1157.81	1202.95	756.531	1164.73	1212.18	749.291	1174.64	1169.86	1198.49	2380.28	1747.9	1239.37	2407.05	1804.42	1201.73	2363.53	1804.09							1159.26	2425.53	1804.04	1159.11	2379.56	1774.27
1047	0	738.09	811.535	1095.12	742.295	803.338	1129.45	707.952	808.407	1138.21	700.46	817.822	1101.98	816.226	1161.03	1173.63	823.357	1149.53	1214.93	779.959	1157.3	1225.3	772.349	1167.93	1182.9				1270.91	2447.82	1832.26	1230.72	2403.18	1828.73							1192.66	2472.92	1835.04	1188.36	2428.61	1802.07
1048	0	750.977	806.635	1102.19	755.611	797.97	1136.31	721.277	803.274	1145.62	713.419	814.007	1110.32	838.233	1153.32	1185.6	845.719	1140.34	1226.86	803.226	1148.73	1238.03	795.282	1160.67	1195.99				1303.87	2489.17	1859.45	1259.35	2449.38	1853.71							1227.22	2519.35	1865.86	1219.45	2478.89	1829.24
1049	0	762.912	801.966	1109.12	767.964	792	1143.3	734.208	798.722	1153.14	726.162	809.133	1118.3	859.925	1144.18	1198.19	868.206	1130.54	1238.89	825.705	1139.39	1250.73	817.274	1152.46	1209.42				1334.06	2528.86	1886.64	1288.2	2495.75	1877.92							1260.42	2566.46	1895.81	1250.18	2528.88	1856.95
1050	0	775.034	796.621	1115.85	780.745	786.049	1149.48	747.477	792.815	1160.65	738.697	804.511	1126.48	881.456	1135.03	1210.04	889.971	1120.48	1250.39	848.088	1129.06	1263.34	839.038	1143.59	1222.37				1362.59	2569.63	1913.63	1317.08	2542.72	1902.91							1295.85	2611.13	1927.27	1282.03	2579.43	1884.99
1051	0	786.89	791.205	1122.79	792.935	779.889	1155.95	760.634	786.241	1168.39	751.59	799.731	1134.05	902.704	1124.94	1221.93	911.693	1108.8	1261.63	870.303	1118.98	1276	860.914	1133.74	1235.61							1345.21	2588.94	1927.61										1311.65	2629.76	1913.49
1052	0	798.375	785.006	1129.21	804.95	772.67	1162.2	772.669	779.977	1175.37	763.184	794.7	1141.65	923.166	1114.53	1233.65	932.946	1096.92	1272.86	891.805	1107.44	1288.37	881.707	1123.72	1248.56				1424.35	2652.69	1965.09	1373.97	2635.09	1952.33										1344.54	2680.27	1942.52
1053	0	809.567	778.723	1136.42	816.966	765.647	1168.43	785.608	772.79	1182.52	775.096	788.657	1149.43	942.943	1102.93	1245.39	953.401	1084.67	1283.83	912.971	1095.48	1300.72	902.608	1112.59	1261.47				1454.92	2694.77	1990.69	1402.03	2682.55	1977.1										1374.46	2729.75	1971.42
1054	0	820.492	772.121	1142.61	828.576	758.214	1174.52	797.011	766.111	1189.26	786.535	781.837	1156.81	962.703	1090.55	1257	973.176	1071.56	1294.93	933.912	1082.8	1312.67	922.575	1101.21	1274.24
1055	0	831.402	765.294	1149.09	839.699	750.49	1180.46	808.314	758.803	1195.39	797.995	775.712	1164.33	982.403	1078.32	1268.84	993.086	1057.74	1305.75	953.856	1069.47	1324.58	942.449	1088.91	1286.57
1056	0	842.354	758.156	1155.57	850.611	742.344	1186.31	820.059	750.7	1202.77	808.783	768.528	1171.33	1001.28	1065.14	1280.04	1012.14	1043.56	1316.28	973.279	1055.61	1335.79	962.38	1076.51	1298.68
1057	0	853.162	750.924	1161.96	861.438	734.022	1192.68	830.315	742.502	1209.08	819.703	761.508	1178.36	1019.64	1051.36	1291.13	1030.66	1028.87	1327	992.279	1041.03	1346.98	981.67	1062.77	1310.58
1058	0	863.833	743.263	1168.29	871.455	725.8	1198.32	841.356	734.503	1215.17	830.581	754.013	1185.2	1037.9	1037.43	1301.93	1048.64	1013.5	1337.42	1011.2	1026.08	1358.08	1000.4	1050.65	1322.22
1059	0	874.17	735.392	1174.74	881.89	716.785	1203.99	851.673	726.232	1221.64	840.861	746.507	1191.68	1055.49	1022.25	1312.66	1066.23	997.799	1347.77	1029.37	1010.85	1369.04	1017.65	1035.09	1333.32
1060	0	883.815	727.127	1180.52	891.015	707.962	1209.62	862.19	717.263	1227.57	852.092	738.605	1198.7	1073.14	1007.1	1323.55	1083.24	981.573	1357.75	1047.08	994.981	1379.42	1035.17	1020.01	1344.62
1061	0	893.676	718.58	1186.65	901.175	698.283	1215.33	872.272	708.167	1233.98	862.432	730.384	1205.22	1090.47	991.217	1333.87	1099.8	964.899	1367.53	1064.13	978.335	1389.54	1052.63	1005.33	1355.94
[truncated: 6 more columns]

## Sheet: 02
Trajectories
500
		BAT:mid_1			BAT:mid_2			BAT:mid_3			BAT:mid_4			BAT:top_1			BAT:top_2			BAT:top_3			BAT:top_4			BALL:ball_1			BALL:ball_2			BALL:ball_3			BALL:ball_4			BALL:ball_5			BALL:ball_6			BALL:ball_7			BALL:ball_8
Frame	Sub Frame	X	Y	Z	X	Y	Z	X	Y	Z	X	Y	Z	X	Y	Z	X	Y	Z	X	Y	Z	X	Y	Z	X	Y	Z	X	Y	Z	X	Y	Z	X	Y	Z	X	Y	Z	X	Y	Z	X	Y	Z	X	Y	Z
		mm	mm	mm	mm	mm	mm	mm	mm	mm	mm	mm	mm	mm	mm	mm	mm	mm	mm	mm	mm	mm	mm	mm	mm	mm	mm	mm	mm	mm	mm	mm	mm	mm	mm	mm	mm	mm	mm	mm	mm	mm	mm	mm	mm	mm	mm	mm	mm
448	0	620.036	1.24474	1532.99	623.479	-19.9783	1560.16	593.245	-10.6148	1576.65	586.445	14.4698	1549.55	809.912	255.107	1718.73	815.704	225.984	1750.82	778.377	238.783	1771.14	770.984	268.665	1738.15
449	0	619.933	1.06338	1533.23	623.56	-20.2491	1560.16	593.243	-10.8849	1576.68	586.467	14.3081	1549.56	809.968	254.737	1718.96	815.798	225.526	1750.98	778.472	238.356	1771.31	771.243	268.35	1738.48
450	0	620.039	0.864895	1533.15	623.595	-20.4919	1560.16	593.271	-11.125	1576.71	586.479	14.1013	1549.56	810.413	254.202	1719.46	815.899	225.033	1751.18	778.602	237.928	1771.66	771.263	267.814	1738.51
451	0	620.076	0.685377	1533.14	624.342	-21.1065	1560.07	593.302	-11.4033	1576.71	586.526	13.9003	1549.6	810.261	253.714	1719.83	816.001	224.562	1751.42	778.659	237.305	1771.83	771.357	267.248	1738.77
452	0	620.046	0.569656	1533.15	623.787	-21.0196	1560.12	593.33	-11.6855	1576.69	586.547	13.7183	1549.66	810.415	253.251	1720.01	816.082	224.131	1751.68	778.801	236.837	1772.04	771.392	266.807	1738.96
453	0	620.057	0.450711	1533.18	623.671	-21.1842	1560.14	593.329	-11.9708	1576.73	586.551	13.5017	1549.68	810.577	252.791	1720.28	816.168	223.593	1751.93	778.963	236.435	1772.27	771.393	266.433	1739.12
454	0	620.058	0.300378	1533.18	623.714	-21.4651	1560.14	593.331	-12.2653	1576.75	586.597	13.3189	1549.71	810.676	252.402	1720.51	816.237	223.118	1752.16	779.077	236.016	1772.54	772.516	265.366	1739.95
455	0	620.072	0.161403	1533.18	623.756	-21.792	1560.15	593.35	-12.5272	1576.78	586.61	13.0852	1549.75	810.742	251.959	1720.75	816.275	222.607	1752.4	779.128	235.629	1772.77	772.934	264.783	1740.34
456	0	620.057	0.026609	1533.22	623.76	-22.1025	1560.17	593.316	-12.8137	1576.8	586.619	12.8394	1549.8	810.747	251.573	1720.99	816.326	222.102	1752.6	779.138	235.185	1772.88	772.96	264.371	1740.64
457	0	620.019	-0.119974	1533.22	623.771	-22.3956	1560.19	593.339	-13.0545	1576.85	586.585	12.5685	1549.88	810.782	251.155	1721.25	816.368	221.689	1752.77	779.218	234.686	1773.12	772.947	263.975	1740.91
458	0	619.999	-0.3007	1533.26	623.882	-22.9312	1560.26	593.312	-13.3196	1576.85	586.546	12.2963	1549.97	810.856	250.686	1721.53	816.457	221.19	1753.02	779.306	234.208	1773.37	772.996	263.564	1741.2
459	0	619.977	-0.471326	1533.29	623.794	-22.8964	1560.21	593.328	-13.5966	1576.86	586.585	12.076	1550.02	810.888	250.237	1721.8	816.525	220.727	1753.25	779.385	233.779	1773.59	772.993	263.093	1741.47
460	0	619.936	-0.645433	1533.34	623.782	-23.0447	1560.22	593.328	-13.8296	1576.88	586.573	11.8596	1550.08	810.924	249.852	1722.01	816.567	220.21	1753.46	779.45	233.289	1773.84	772.441	262.88	1741.99
461	0	619.696	-0.732332	1533.49	623.776	-23.2927	1560.23	593.308	-14.1167	1576.91	586.553	11.6307	1550.14	810.961	249.455	1722.24	816.354	219.891	1753.76	779.524	232.817	1774.08	772.248	262.532	1742.25
462	0	619.633	-0.880347	1533.53	623.769	-23.5622	1560.26	593.29	-14.3778	1576.95	586.538	11.3902	1550.21	811.005	249.045	1722.5	816.348	219.464	1753.96	779.59	232.27	1774.45	772.281	262.149	1742.46
463	0	619.635	-1.0616	1533.59	624.102	-24.0141	1560.23	593.244	-14.6063	1577	586.525	11.1944	1550.25	811.056	248.643	1722.77	816.412	218.964	1754.15	779.59	231.857	1774.61	772.394	261.595	1742.69
464	0	619.583	-1.2343	1533.61	624.108	-24.3482	1560.28	593.218	-14.861	1577.05	586.535	10.9626	1550.31	811.104	248.253	1723.03	816.688	218.383	1754.2	779.612	231.424	1774.85	772.418	261.159	1742.92
465	0	619.57	-1.39749	1533.64	624.042	-24.62	1560.31	593.199	-15.1082	1577.09	586.542	10.7737	1550.35	811.102	247.877	1723.28	816.733	217.904	1754.41	779.683	230.947	1775.11	772.469	260.514	1743.23
466	0	619.539	-1.61713	1533.7	623.713	-24.721	1560.39	593.164	-15.3759	1577.14	586.546	10.5406	1550.43	811.18	247.42	1723.53	816.705	217.268	1754.67	779.697	230.443	1775.35	772.571	260.006	1743.44
467	0	619.504	-1.81192	1533.74	623.646	-24.9094	1560.43	593.122	-15.6407	1577.15	586.504	10.3132	1550.5	811.223	246.98	1723.8	816.697	216.849	1754.9	779.718	229.982	1775.59	772.588	259.52	1743.63
468	0	619.495	-2.06752	1533.81	623.592	-25.145	1560.47	593.095	-15.4505	1577.17	586.43	10.0315	1550.54	811.229	246.577	1724.1	816.51	216.473	1755.36	779.561	229.394	1775.89	772.692	259.038	1743.92
469	0	619.474	-2.28899	1533.87	623.574	-25.3265	1560.52	593.085	-16.1004	1577.23	586.421	9.78256	1550.62	811.222	246.167	1724.43	816.517	216.032	1755.59	779.688	228.98	1776.23	772.752	259.009	1743.89
470	0	619.435	-2.50287	1533.94	623.517	-25.568	1560.55	593.062	-16.3912	1577.29	586.365	9.53727	1550.66	811.218	245.819	1724.75	816.546	215.574	1755.82	779.746	228.534	1776.51	772.738	258.735	1744.19
471	0	619.392	-2.71118	1533.99	623.481	-25.8922	1560.63	593.038	-16.6003	1577.36	586.359	9.31911	1550.72	811.191	245.449	1725.06	816.611	215.091	1756.07	779.715	228.076	1776.73	772.671	258.183	1744.86
472	0	619.335	-2.89073	1534.06	623.449	-26.1619	1560.68	593.004	-16.8322	1577.39	586.344	9.10176	1550.8	811.223	245.06	1725.36	816.639	214.634	1756.32	779.692	227.619	1776.92	772.661	257.825	1745.13
473	0	619.268	-3.07804	1534.13	623.389	-26.3717	1560.73	592.953	-17.1062	1577.45	586.314	8.89891	1550.9	811.175	244.69	1725.8	816.637	214.146	1756.58	779.625	226.984	1777	772.672	257.454	1745.34
474	0	619.531	-3.37855	1534.08	623.347	-26.6364	1560.77	592.916	-17.3818	1577.49	586.291	8.70536	1550.98	811.161	244.362	1726.08	816.698	213.557	1756.97	779.453	226.208	1777.44	772.741	256.993	1745.57
475	0	619.51	-3.59988	1534.15	623.295	-26.8713	1560.83	592.888	-17.6493	1577.53	586.285	8.52107	1551.06	811.154	243.931	1726.3	816.626	213.299	1757.02	779.45	225.634	1777.74	772.755	256.629	1745.84
476	0	619.434	-3.83329	1534.22	623.232	-27.0946	1560.88	592.808	-17.8938	1577.59	586.259	8.32506	1551.14	811.237	243.395	1726.43	816.616	212.88	1757.22	779.429	225.294	1777.99	772.727	256.316	1746.05
477	0	619.365	-4.09666	1534.27	623.19	-27.2916	1560.92	592.756	-18.1474	1577.63	586.168	8.11292	1551.22	811.245	242.96	1726.67	816.626	212.4	1757.48	779.385	224.964	1778.21	772.774	255.879	1746.31
478	0	619.283	-4.33896	1534.32	623.116	-27.4998	1560.97	592.714	-18.3892	1577.67	586.143	7.87806	1551.3	811.441	241.901	1726.81	816.609	211.876	1757.75	779.317	224.589	1778.45	772.785	255.419	1746.57
479	0	619.227	-4.56419	1534.4	623.06	-27.7114	1561.03	592.641	-18.6591	1577.72	586.093	7.65969	1551.38	811.487	241.37	1727.09	816.68	211.454	1757.99	779.498	224.154	1778.77	772.766	255.091	1746.85
480	0	619.176	-4.76054	1534.45	623.005	-27.9701	1561.05	592.61	-18.8753	1577.75	586.03	7.4306	1551.46	811.506	241.042	1727.4	816.731	211.073	1758.16	779.549	223.684	1779.04	772.684	254.709	1747.15
481	0	619.083	-4.97459	1534.53	622.917	-28.2231	1561.09	592.555	-19.0901	1577.79	586.003	7.21684	1551.51	811.514	240.668	1727.73	816.709	210.707	1758.34	779.519	223.23	1779.33	772.838	253.84	1747.72
482	0	619.028	-5.17913	1534.6	622.86	-28.4618	1561.12	592.492	-19.2767	1577.84	585.956	6.98457	1551.57	811.49	240.193	1728.04	816.733	210.014	1758.71	779.501	222.827	1779.59	772.865	253.425	1747.97
483	0	618.974	-5.35556	1534.69	622.789	-28.6849	1561.18	592.39	-19.1707	1577.94	585.927	6.79657	1551.65	811.474	239.743	1728.35	816.734	209.339	1759.18	779.491	222.389	1779.84	772.835	253.138	1748.33
484	0	618.919	-5.52713	1534.74	622.824	-29.1859	1561.23	592.336	-19.3882	1577.98	585.871	6.57394	1551.7	811.502	238.888	1728.65	816.717	208.891	1759.48	779.468	221.942	1780.11	772.764	252.758	1748.6
485	0	618.854	-5.7458	1534.8	622.77	-29.3785	1561.3	592.29	-19.6404	1578.01	585.809	6.35188	1551.77	811.504	238.252	1728.96	816.681	208.492	1759.76	779.423	221.497	1780.34	772.667	252.36	1748.86
486	0	618.781	-5.96146	1534.86	622.7	-29.5308	1561.35	592.237	-19.8558	1578.07	585.747	6.14263	1551.83	811.538	237.771	1729.18	816.69	208.118	1759.99	779.314	220.975	1780.37	772.644	251.834	1749.15
487	0	618.727	-6.15986	1534.93	622.53	-29.4335	1561.33	592.177	-20.1144	1578.12	585.684	5.93731	1551.92	811.536	237.324	1729.41	816.646	207.602	1760.37	779.41	220.679	1780.82	772.628	251.389	1749.41
488	0	618.316	-6.23451	1535.08	622.454	-29.6175	1561.35	592.128	-20.3281	1578.15	585.662	5.7678	1551.97	811.53	236.99	1729.68	816.574	207.126	1760.65	779.436	220.318	1781.11	772.588	250.99	1749.71
489	0	618.601	-6.59448	1535.04	622.381	-29.8789	1561.39	592.06	-20.5566	1578.18	585.633	5.56057	1552.02	811.46	236.766	1729.88	816.553	206.689	1760.93	779.346	219.75	1781.23	772.65	250.636	1749.97
490	0	618.617	-6.85038	1535.08	622.294	-30.1214	1561.42	591.999	-20.7581	1578.24	585.544	5.37344	1552.08	811.448	236.418	1730.12	816.573	206.262	1761.2	779.303	219.233	1781.44	772.585	250.384	1750.17
491	0	618.556	-7.02438	1535.15	622.222	-30.358	1561.44	591.946	-20.9668	1578.27	585.496	5.1697	1552.16	811.418	236.032	1730.42	816.545	205.82	1761.46	779.25	218.749	1781.69	772.574	250.032	1750.49
492	0	618.494	-7.24802	1535.19	622.181	-30.5493	1561.47	591.889	-21.196	1578.31	585.425	4.97244	1552.2	811.365	235.629	1730.7	816.502	205.361	1761.75	779.239	218.336	1781.98	772.556	249.516	1750.85
493	0	618.44	-7.42251	1535.25	622.192	-31.0613	1561.57	591.791	-21.4223	1578.36	585.329	4.7478	1552.28	811.307	235.334	1730.95	816.458	204.977	1762.01	779.242	217.992	1782.23	772.561	249.038	1751.16
494	0	618.372	-7.57977	1535.29	622.028	-31.002	1561.53	591.699	-21.6617	1578.4	585.31	4.54891	1552.36	811.244	235.075	1731.21	816.396	204.589	1762.24	779.144	217.643	1782.82	772.458	248.779	1751.45
495	0	618.317	-7.7596	1535.37	622.038	-31.4287	1561.57	591.636	-21.9012	1578.43	585.473	4.32538	1552.31	811.199	234.79	1731.48	816.377	204.186	1762.46	779.097	217.171	1783.09	772.337	248.577	1751.75
496	0	618.258	-7.94514	1535.4	621.978	-31.6825	1561.62	591.561	-22.1381	1578.47	585.45	4.09323	1552.36	811.163	234.451	1731.77	816.353	203.742	1762.67	778.913	216.674	1783.04	772.581	247.979	1752.01
497	0	618.183	-8.13015	1535.43	621.908	-31.885	1561.65	591.493	-22.36	1578.51	585.195	3.91857	1552.54	811.093	234.153	1732.02	816.297	203.34	1762.89	779.068	216.272	1783.47	772.784	247.533	1752.27
498	0	618.136	-8.33563	1535.48	621.752	-31.7769	1561.65	591.415	-22.5761	1578.56	585.07	3.71283	1552.62	811.026	233.799	1732.25	816.261	202.929	1763.14	778.915	215.926	1783.89	772.686	247.174	1752.53
499	0	617.71	-8.40633	1535.62	621.652	-31.9832	1561.65	591.35	-22.8148	1578.59	585.02	3.52491	1552.66	810.933	233.49	1732.46	816.217	202.531	1763.39	778.839	215.537	1784.21	772.578	246.781	1752.89
500	0	617.572	-8.58587	1535.7	621.599	-32.3039	1561.68	591.284	-23.0099	1578.62	584.994	3.37013	1552.69	810.838	233.105	1732.67	816.169	202.145	1763.62	778.855	215.192	1784.46	772.564	246.256	1753.08
501	0	617.505	-8.80256	1535.73	621.551	-32.6015	1561.69	591.221	-23.2127	1578.64	584.927	3.17502	1552.71	810.769	232.853	1732.89	816.125	201.814	1763.84	778.84	214.821	1784.7	772.551	245.879	1753.33
502	0	617.438	-9.01691	1535.79	621.472	-32.871	1561.68	591.162	-23.4332	1578.68	584.865	2.97091	1552.77	810.769	232.546	1733.2	816.083	201.441	1764.04	778.799	214.482	1784.91	772.531	245.514	1753.6
503	0	617.367	-9.19619	1535.82	621.416	-33.1125	1561.7	591.088	-23.6096	1578.7	584.807	2.81398	1552.8	810.907	232.099	1733.59	816.058	201.094	1764.24	778.758	214.102	1785.16	772.484	245.143	1753.87
504	0	617.308	-9.34847	1535.84	621.364	-33.375	1561.69	591.045	-23.7908	1578.72	584.782	2.65267	1552.84	810.877	231.713	1733.87	816.001	200.699	1764.49	778.708	213.727	1785.4	772.427	244.784	1754.12
505	0	617.232	-9.49389	1535.87	621.277	-33.67	1561.7	590.986	-24.0166	1578.75	584.713	2.40846	1552.85	810.824	231.396	1734.14	815.951	200.303	1764.73	778.706	213.189	1785.68	772.401	244.464	1754.36
506	0	617.13	-9.65443	1535.9	621.221	-33.955	1561.7	590.923	-24.2471	1578.76	584.632	2.22421	1552.9	810.797	231.037	1734.46	815.911	199.989	1764.99	778.672	212.837	1785.89	772.364	244.027	1754.65
507	0	617.08	-9.81742	1535.93	621.27	-34.4642	1561.76	590.856	-24.4492	1578.78	584.578	2.03714	1552.96	810.769	230.665	1734.71	815.878	199.691	1765.21	778.609	212.538	1786.11	772.332	243.705	1754.85
508	0	617.05	-9.98502	1535.96	621.131	-34.4465	1561.73	590.803	-24.6583	1578.8	584.491	1.86471	1552.98	810.691	230.334	1734.99	815.834	199.341	1765.45	778.539	212.198	1786.32	772.253	243.472	1755.08
509	0	616.995	-10.2064	1536	621.053	-34.6154	1561.73	590.736	-24.9085	1578.84	584.424	1.67152	1553.03	810.687	229.961	1735.25	815.787	199.002	1765.64	778.519	211.845	1786.52	772.196	243.26	1755.35
510	0	616.988	-10.394	1536.04	620.983	-34.8617	1561.73	590.664	-25.1047	1578.86	584.343	1.4559	1553.08	810.663	229.575	1735.46	815.699	198.628	1765.84	778.494	211.552	1786.76	772.019	242.51	1755.51
511	0	616.921	-10.5685	1536.08	620.921	-35.1013	1561.75	590.603	-25.2999	1578.89	584.304	1.29698	1553.09	810.646	229.211	1735.65	815.674	198.229	1766.07	778.496	211.282	1786.96	771.958	241.996	1755.76
512	0	616.889	-10.7391	1536.08	620.826	-35.2976	1561.74	590.556	-25.5015	1578.91	584.256	1.12139	1553.14	810.607	228.824	1735.84	815.624	197.871	1766.24	778.472	210.961	1787.16	772.042	241.626	1755.99
513	0	616.866	-10.9597	1536.11	620.769	-35.5116	1561.73	590.49	-25.718	1578.93	584.221	0.93524	1553.15	810.61	228.406	1736	815.587	197.531	1766.43	778.452	210.668	1787.33	772.073	241.281	1756.21
514	0	616.815	-11.126	1536.1	620.698	-35.7042	1561.73	590.437	-25.8632	1578.94	584.167	0.764476	1553.19	810.552	228.106	1736.16	815.533	197.123	1766.66	778.43	210.328	1787.53	772.075	240.925	1756.43
515	0	616.774	-11.2591	1536.13	620.617	-35.8886	1561.72	590.379	-26.0257	1578.96	584.13	0.605256	1553.2	810.495	227.816	1736.3	815.437	196.629	1766.84	778.387	209.967	1787.7	772.061	240.559	1756.63
516	0	616.726	-11.3968	1536.14	620.55	-36.0621	1561.72	590.291	-26.2385	1578.96	584.084	0.412658	1553.23	810.46	227.55	1736.48	815.359	196.229	1767.05	778.356	209.663	1787.89	772.045	240.23	1756.79
517	0	616.652	-11.5677	1536.14	620.497	-36.2263	1561.74	590.199	-26.4677	1578.97	584.07	0.236735	1553.27	810.414	227.21	1736.63	815.286	195.845	1767.25	778.341	209.336	1788.08	771.994	239.901	1756.98
518	0	616.612	-11.7101	1536.16	620.456	-36.3707	1561.75	590.145	-26.6493	1578.97	583.979	0.0391686	1553.27	810.35	226.89	1736.79	815.173	195.471	1767.44	778.374	208.854	1788.33	771.972	239.454	1757.22
519	0	616.54	-11.8362	1536.17	620.381	-36.5021	1561.74	590.092	-26.8211	1578.98	583.926	-0.14341	1553.29	810.301	226.546	1736.96	815.126	195.115	1767.61	778.378	208.179	1788.39	771.919	239.037	1757.45
520	0	616.511	-12.0077	1536.16	620.32	-36.6736	1561.76	590.031	-27.0253	1578.97	583.859	-0.375121	1553.32	810.346	226.219	1737.14	815.092	194.757	1767.78	778.379	207.496	1788.46	771.811	238.644	1757.66
521	0	616.468	-12.1933	1536.18	620.282	-36.8294	1561.74	589.962	-27.208	1578.95	583.809	-0.561827	1553.34	810.36	225.875	1737.33	815.033	194.406	1767.95	778.325	206.815	1788.49	771.536	238.573	1757.31
522	0	616.392	-12.3893	1536.16	620.223	-37.0327	1561.76	589.899	-27.3861	1578.94	583.76	-0.730452	1553.35	810.353	225.516	1737.51	815.012	194.096	1768.13	778.294	206.275	1788.66	771.697	238.064	1758.04
523	0	616.343	-12.5482	1536.17	620.178	-37.2389	1561.74	589.848	-27.5669	1578.94	583.722	-0.870041	1553.37	810.337	225.198	1737.66	814.966	193.796	1768.36	778.274	205.841	1788.81	771.852	237.858	1758.01
524	0	616.296	-12.7103	1536.16	620.098	-37.3701	1561.72	589.82	-27.741	1578.94	583.67	-1.03106	1553.34	810.316	224.866	1737.84	814.919	193.528	1768.56	778.265	205.513	1788.9	771.765	237.394	1758.43
525	0	616.272	-12.8674	1536.16	620.066	-37.5065	1561.71	589.745	-27.9192	1578.92	583.611	-1.20958	1553.38	810.256	224.574	1738.02	814.869	193.209	1768.7	778.286	205.174	1789.07	771.699	236.996	1758.66
526	0	616.212	-13.0244	1536.17	620.022	-37.6681	1561.69	589.716	-28.1019	1578.9	583.558	-1.38985	1553.38	810.208	224.203	1738.22	815.017	192.715	1768.78	778.281	204.828	1789.23	771.832	236.259	1759.17
527	0	616.172	-13.1682	1536.14	619.969	-37.8167	1561.66	589.686	-28.2626	1578.89	583.533	-1.4865	1553.38	810.186	223.761	1738.47	815.048	192.378	1768.88	778.259	204.467	1789.37	771.846	235.749	1759.4
528	0	616.108	-13.3035	1536.14	619.933	-37.9288	1561.65	589.633	-28.4234	1578.87	583.503	-1.62761	1553.37	810.186	223.301	1738.74	815.053	192.072	1769	778.228	204.117	1789.49	771.762	235.442	1759.55
529	0	616.08	-13.4272	1536.15	619.891	-38.0682	1561.63	589.615	-28.5942	1578.85	583.472	-1.78255	1553.37	810.339	222.88	1739.12	815.055	191.735	1769.11	778.22	203.784	1789.6	771.686	235.166	1759.68
530	0	616.03	-13.571	1536.14	619.838	-38.1937	1561.62	589.597	-28.7615	1578.85	583.469	-1.91196	1553.4	810.451	222.426	1739.43	815.039	191.308	1769.24	778.244	203.547	1789.72	771.652	234.891	1759.83
531	0	616.007	-13.6914	1536.12	619.819	-38.3227	1561.59	589.554	-28.9376	1578.82	583.416	-2.05573	1553.39	810.512	222.012	1739.65	815.053	190.874	1769.36	778.33	203.314	1789.9	771.639	234.616	1760.01
532	0	615.973	-13.8029	1536.13	619.788	-38.4686	1561.57	589.53	-29.0914	1578.8	583.377	-2.20362	1553.42	810.525	221.696	1739.85	815.079	190.479	1769.47	778.356	202.972	1790.06	771.708	234.319	1760.16
533	0	615.955	-13.9461	1536.1	619.76	-38.6287	1561.53	589.534	-29.2341	1578.79	583.353	-2.36617	1553.4	810.552	221.388	1739.98	815.085	190.18	1769.6	778.367	202.558	1790.15	771.483	233.577	1760.3
534	0	615.925	-14.0827	1536.1	619.74	-38.7781	1561.51	589.522	-29.3875	1578.76	583.331	-2.53976	1553.38	810.559	221.106	1740.1	815.086	189.947	1769.73	778.335	202.096	1790.23	771.427	233.257	1760.41
535	0	615.912	-14.2676	1536.05	619.708	-38.9479	1561.46	589.511	-29.5236	1578.75	583.335	-2.66981	1553.38	810.562	220.683	1740.37	815.114	189.589	1769.84	778.228	201.472	1790.37	771.491	232.979	1760.54
536	0	615.902	-14.4228	1536.04	619.688	-39.0989	1561.43	589.502	-29.6486	1578.74	583.307	-2.83024	1553.38	810.69	220.549	1740.42	815.091	189.248	1769.94	778.225	201.062	1790.49	771.563	232.707	1760.69
537	0	615.904	-14.5515	1536.02	619.662	-39.2206	1561.39	589.515	-29.784	1578.7	583.258	-2.98502	1553.39	810.737	220.357	1740.6	815.127	188.852	1770.06	778.251	200.774	1790.63	771.628	232.458	1760.75
538	0	615.932	-14.7159	1536	619.654	-39.364	1561.36	589.49	-29.9508	1578.68	583.276	-3.11549	1553.36	810.504	220.317	1740.51	815.15	188.441	1770.17	778.294	200.496	1790.79	771.727	232.252	1760.91
539	0	615.893	-14.8041	1535.97	619.633	-39.5027	1561.33	589.488	-30.08	1578.65	583.268	-3.26165	1553.38	810.731	219.81	1741.03	815.182	188.076	1770.3	778.291	200.191	1790.94	771.769	232.06	1761
540	0	615.916	-14.9398	1535.96	619.63	-39.6152	1561.29	589.499	-30.2151	1578.62	583.261	-3.38407	1553.37	810.822	219.457	1741.24	815.226	187.81	1770.4	778.353	199.936	1791.08	771.961	232.037	1761.23
541	0	615.929	-15.0785	1535.96	619.61	-39.7613	1561.26	589.484	-30.39	1578.58	583.277	-3.53103	1553.36	810.819	219.142	1741.34	815.263	187.584	1770.5	778.407	199.674	1791.2	771.93	231.592	1761.28
542	0	615.926	-15.1649	1535.95	619.621	-39.8637	1561.24	589.493	-30.5078	1578.58	583.28	-3.66684	1553.38	810.832	218.829	1741.48	815.297	187.312	1770.63	778.458	199.34	1791.32	771.906	231.159	1761.43
543	0	616.248	-15.478	1535.82	619.634	-40.0015	1561.2	589.5	-30.6456	1578.54	583.302	-3.81544	1553.35	810.829	218.598	1741.57	815.353	187.064	1770.69	778.48	199.04	1791.44	771.969	230.857	1761.57
544	0	616.335	-15.6236	1535.77	619.637	-40.1138	1561.18	589.511	-30.8149	1578.5	583.311	-3.92439	1553.35	810.862	218.387	1741.69	815.403	186.701	1770.81	778.576	198.702	1791.57	772.019	230.57	1761.74
545	0	616.325	-15.7144	1535.76	619.648	-40.2391	1561.16	589.534	-30.952	1578.46	583.306	-4.06596	1553.36	810.883	218.186	1741.81	815.598	186.351	1770.94	778.647	198.383	1791.67	772.126	230.317	1761.85
546	0	616.332	-15.8154	1535.75	619.661	-40.3584	1561.13	589.532	-31.1178	1578.43	583.342	-4.18296	1553.34	810.925	218.002	1741.93	815.727	186.116	1771.06	778.71	198.08	1791.79	772.224	230.051	1761.99
547	0	616.351	-15.9202	1535.7	619.678	-40.4974	1561.09	589.565	-31.2508	1578.4	583.368	-4.27415	1553.33	810.979	217.718	1742.06	815.819	185.923	1771.14	778.772	197.781	1791.88	772.33	229.797	1762.12
548	0	616.35	-16.0177	1535.69	619.687	-40.6325	1561.04	589.597	-31.3644	1578.38	583.42	-4.40214	1553.3	811.054	217.472	1742.15	815.899	185.666	1771.2	778.845	197.491	1791.98	772.424	229.56	1762.26
549	0	616.372	-16.1143	1535.68	619.696	-40.7627	1561.02	589.621	-31.5259	1578.34	583.464	-4.47751	1553.31	811.11	217.187	1742.25	816.005	185.29	1771.31	778.898	197.213	1792.07	772.507	229.372	1762.37
550	0	616.385	-16.1956	1535.64	619.719	-40.8773	1560.99	589.638	-31.6618	1578.29	583.513	-4.604	1553.3	811.253	216.586	1742.36	816.06	184.918	1771.35	778.989	196.919	1792.17	772.641	229.114	1762.52
551	0	616.1	-16.1683	1535.74	619.737	-40.9957	1560.95	589.675	-31.7918	1578.26	583.58	-4.66593	1553.29	811.35	216.277	1742.45	816.182	184.631	1771.45	779.089	196.654	1792.27	772.712	228.858	1762.61
552	0	616.405	-16.396	1535.62	619.776	-41.1146	1560.91	589.704	-31.9468	1578.24	583.625	-4.80488	1553.29	811.424	216.037	1742.49	816.34	183.94	1771.62	779.17	196.357	1792.36	772.832	228.554	1762.74
553	0	616.192	-16.4384	1535.71	619.808	-41.2442	1560.88	589.745	-32.0929	1578.21	583.673	-4.90383	1553.28	811.464	215.83	1742.6	816.482	183.524	1771.69	779.261	196.065	1792.46	772.939	228.19	1762.85
554	0	616.186	-16.5177	1535.69	619.85	-41.3217	1560.83	589.783	-32.063	1578.19	583.701	-5.03448	1553.26	811.553	215.629	1742.71	816.562	183.314	1771.76	779.369	195.772	1792.58	773.004	227.897	1762.98
555	0	616.227	-16.6453	1535.67	619.894	-41.4468	1560.8	589.822	-32.1444	1578.17	583.705	-5.14401	1553.22	811.613	215.367	1742.79	816.65	183.124	1771.84	779.432	195.472	1792.68	773.142	227.655	1763.09
556	0	616.618	-16.9161	1535.53	619.923	-41.5445	1560.75	589.895	-32.5074	1578.11	583.784	-5.25212	1553.21	811.746	215.109	1742.89	816.773	182.879	1771.94	779.548	195.207	1792.76	773.203	227.386	1763.19
557	0	616.704	-17.0419	1535.48	620.002	-41.6429	1560.72	589.943	-32.703	1578.07	583.828	-5.37253	1553.2	811.868	214.861	1742.95	816.872	182.66	1771.99	779.645	194.919	1792.82	773.297	227.164	1763.28
558	0	616.718	-17.1626	1535.46	620.052	-41.7593	1560.67	589.991	-32.8692	1578.01	583.884	-5.50901	1553.18	811.982	214.614	1743.01	817.001	182.42	1772.06	779.739	194.71	1792.9	773.406	226.943	1763.38
559	0	616.828	-17.2789	1535.41	620.117	-41.8531	1560.64	590.067	-33.0128	1577.98	583.942	-5.62339	1553.16	812.094	214.366	1743.1	817.125	182.181	1772.11	779.861	194.468	1792.94	773.531	226.724	1763.47
560	0	616.876	-17.37	1535.41	620.201	-41.9742	1560.59	590.152	-33.139	1577.94	584.012	-5.75901	1553.15	812.205	214.106	1743.15	817.209	181.981	1772.18	779.946	194.198	1792.99	773.641	226.501	1763.58
561	0	616.944	-17.4704	1535.34	620.297	-42.1072	1560.53	590.215	-33.3359	1577.88	584.067	-5.88393	1553.1	812.336	213.835	1743.24	817.331	181.752	1772.23	780.085	193.889	1793.05	773.781	226.25	1763.65
562	0	616.994	-17.5641	1535.34	620.398	-42.1997	1560.48	590.305	-33.4972	1577.84	584.143	-5.99534	1553.08	812.48	213.623	1743.28	817.459	181.518	1772.25	780.209	193.59	1793.09	773.945	225.977	1763.75
563	0	617.103	-17.6809	1535.29	620.461	-42.3506	1560.41	590.397	-33.637	1577.82	584.212	-6.1038	1553.07	812.62	213.414	1743.33	817.588	181.331	1772.3	780.336	193.276	1793.15	774.103	225.682	1763.84
564	0	616.902	-17.6288	1535.36	620.534	-42.467	1560.36	590.526	-33.7838	1577.76	584.299	-6.21615	1553.04	812.756	213.217	1743.37	817.734	181.122	1772.33	780.455	193	1793.23	774.227	225.402	1763.94
565	0	616.941	-17.6839	1535.34	620.617	-42.5691	1560.3	590.625	-33.95	1577.72	584.398	-6.34086	1553.01	812.894	212.977	1743.43	817.866	180.938	1772.37	780.593	192.749	1793.28	774.385	225.158	1764
566	0	617.036	-17.7618	1535.31	620.695	-42.6732	1560.24	590.711	-34.12	1577.65	584.507	-6.46373	1553	813.042	212.708	1743.47	818	180.771	1772.42	780.768	192.496	1793.34	774.495	224.886	1764.07
567	0	617.114	-17.8403	1535.26	620.791	-42.8011	1560.19	590.826	-34.2603	1577.59	584.617	-6.58576	1553.01	813.181	212.462	1743.5	818.148	180.567	1772.44	780.93	192.262	1793.38	774.655	224.629	1764.11
568	0	617.214	-17.9073	1535.22	620.888	-42.9248	1560.11	590.93	-34.3618	1577.55	584.732	-6.65609	1552.96	813.346	212.232	1743.56	818.325	180.335	1772.47	781.065	192.058	1793.44	774.781	224.431	1764.2
569	0	617.292	-17.965	1535.19	620.982	-43.0392	1560.04	591.053	-34.4853	1577.49	584.854	-6.77297	1552.94	813.534	211.998	1743.62	818.494	180.116	1772.5	781.225	191.821	1793.49	774.949	224.211	1764.27
570	0	617.422	-18.062	1535.14	621.096	-43.1464	1559.97	591.167	-34.6233	1577.43	584.951	-6.90731	1552.91	813.685	211.771	1743.64	818.668	179.874	1772.52	781.346	191.567	1793.52	775.08	223.986	1764.31
571	0	617.533	-18.1546	1535.1	621.207	-43.2838	1559.9	591.286	-34.7218	1577.39	585.083	-6.987	1552.88	813.885	211.551	1743.7	818.859	179.619	1772.56	781.526	191.355	1793.52	775.249	223.762	1764.39
572	0	617.672	-18.222	1535.09	621.324	-43.378	1559.83	591.446	-35.2945	1577.31	585.197	-7.10023	1552.84	814.061	211.336	1743.74	819.076	179.394	1772.59	781.709	191.109	1793.55	775.44	223.495	1764.45
573	0	617.813	-18.3452	1535.03	621.445	-43.4974	1559.75	591.595	-35.4791	1577.26	585.32	-7.1895	1552.79	814.21	211.126	1743.75	819.251	179.173	1772.62	781.929	190.781	1793.56	775.622	223.214	1764.53
574	0	617.952	-18.4177	1534.98	621.585	-43.6031	1559.67	591.75	-35.5861	1577.22	585.504	-7.27397	1552.77	814.382	210.921	1743.81	819.442	178.909	1772.62	782.154	190.508	1793.58	775.808	223.002	1764.58
575	0	618.118	-18.5313	1534.93	621.689	-43.6907	1559.6	591.911	-35.6903	1577.15	585.642	-7.37953	1552.73	814.564	210.697	1743.82	819.567	177.658	1772.56	782.152	190.452	1793.61	775.971	222.733	1764.63
576	0	618.281	-18.6403	1534.89	621.853	-43.7844	1559.53	592.054	-35.7676	1577.1	585.783	-7.46834	1552.71	814.765	210.467	1743.84	819.685	176.807	1772.44	782.33	190.287	1793.62	776.189	222.493	1764.69
577	0	618.444	-18.7275	1534.85	621.999	-43.8875	1559.45	592.212	-35.8844	1577.06	585.907	-7.53731	1552.65	814.973	210.26	1743.85	819.865	176.595	1772.38	782.742	189.907	1793.62	776.456	222.29	1764.71
578	0	618.589	-18.8076	1534.8	622.158	-43.9831	1559.37	592.368	-35.9798	1577.02	586.063	-7.66255	1552.61	815.2	210.002	1743.87	820.14	176.528	1772.45	783.05	189.608	1793.65	776.673	222.064	1764.77
579	0	618.716	-18.8886	1534.76	622.318	-44.0785	1559.29	592.52	-36.0829	1576.94	586.238	-7.79106	1552.57	815.432	209.751	1743.88	820.413	176.377	1772.48	783.955	188.86	1793.73	776.96	221.88	1764.81
580	0	618.861	-18.9518	1534.72	622.479	-44.1798	1559.2	592.689	-36.1834	1576.88	586.422	-7.87488	1552.5	815.669	209.538	1743.91	820.677	176.22	1772.49	784.345	188.498	1793.74	777.22	221.615	1764.89
581	0	619.002	-19.0338	1534.67	622.674	-44.2604	1559.12	592.857	-36.2871	1576.83	586.596	-7.95842	1552.49	815.917	209.306	1743.94	820.961	176.094	1772.47	784.625	188.248	1793.76	777.486	221.378	1764.91
582	0	619.138	-19.0996	1534.59	622.859	-44.3858	1559.03	593.063	-36.3741	1576.76	586.902	-8.0486	1552.31	816.154	209.097	1743.96	821.213	175.938	1772.47	784.905	188.046	1793.78	777.791	221.103	1764.95
583	0	619.304	-19.1751	1534.52	623.056	-44.4851	1558.94	593.224	-36.4919	1576.71	586.979	-8.16549	1552.37	816.423	208.885	1743.96	821.46	175.791	1772.45	785.204	187.842	1793.79	778.098	220.844	1764.96
584	0	619.461	-19.2287	1534.45	623.242	-44.5918	1558.87	593.414	-36.5878	1576.65	587.138	-8.25146	1552.32	816.699	208.656	1743.98	821.74	175.625	1772.4	785.472	187.635	1793.79	778.324	220.587	1764.97
585	0	619.627	-19.3201	1534.37	623.423	-44.7185	1558.77	593.653	-36.6422	1576.6	587.306	-8.33605	1552.25	816.976	208.429	1743.97	822.012	175.349	1772.39	785.761	187.426	1793.79	778.606	220.328	1764.98
586	0	619.846	-19.3922	1534.31	623.596	-44.8311	1558.66	593.852	-36.6987	1576.56	587.484	-8.4321	1552.19	817.277	208.222	1744	822.295	175.124	1772.37	786.108	187.246	1793.82	778.892	220.096	1765.03
587	0	620.014	-19.4633	1534.21	623.802	-44.9541	1558.57	594.067	-36.7804	1576.52	587.674	-8.52288	1552.11	817.616	208.044	1743.98	822.611	174.935	1772.34	786.467	187.053	1793.83	779.203	219.918	1765.04
588	0	620.173	-19.5312	1534.11	624.015	-45.0507	1558.44	594.266	-36.8492	1576.47	587.897	-8.61474	1552.06	817.919	207.833	1743.95	822.939	174.759	1772.28	786.789	186.816	1793.84	779.426	219.7	1765.07
589	0	620.377	-19.5934	1534.04	624.246	-45.1553	1558.33	594.482	-36.9206	1576.4	588.223	-8.73703	1551.92	818.206	207.612	1743.95	823.244	174.568	1772.25	787.077	186.622	1793.85	779.68	219.483	1765.05
590	0	620.542	-19.643	1533.93	624.458	-45.2296	1558.22	594.702	-36.9738	1576.33	588.311	-8.81859	1551.98	818.469	207.412	1743.9	823.535	174.373	1772.2	787.38	186.442	1793.82	779.948	219.255	1765.06
591	0	620.77	-19.7088	1533.85	624.792	-45.5166	1558.18	594.938	-37.0755	1576.27	588.516	-8.94386	1551.92	818.757	207.186	1743.87	823.856	174.19	1772.17	787.709	186.244	1793.8	780.258	219.053	1765.08
592	0	620.981	-19.7675	1533.74	625.061	-45.6958	1558.06	595.147	-37.1683	1576.19	588.769	-9.03348	1551.84	819.019	206.946	1743.82	824.183	174.015	1772.11	788.067	186.062	1793.8	780.529	218.794	1765.06
593	0	621.24	-19.823	1533.68	625.312	-45.7868	1557.9	595.396	-37.2546	1576.1	589.036	-9.10879	1551.75	819.311	206.742	1743.8	824.51	173.798	1772.04	788.382	185.815	1793.76	780.816	218.556	1765.04
594	0	621.484	-19.856	1533.56	625.6	-45.8778	1557.74	595.662	-37.3393	1575.98	589.261	-9.18717	1551.66	819.665	206.497	1743.76	824.828	173.628	1771.98	788.696	185.592	1793.73	781.143	218.326	1765.01
595	0	621.788	-19.9209	1533.47	625.858	-45.9646	1557.62	595.926	-37.4429	1575.86	589.474	-9.27282	1551.57	820	206.248	1743.73	825.138	173.419	1771.89	789.033	185.348	1793.66	781.479	218.153	1765.01
596	0	622.094	-19.9865	1533.35	626.108	-46.0508	1557.5	596.223	-37.4954	1575.75	589.713	-9.37113	1551.48	820.334	206.001	1743.66	825.474	173.166	1771.8	789.341	185.073	1793.6	781.96	218.017	1764.97
597	0	622.385	-20.0506	1533.23	626.361	-46.155	1557.39	596.486	-37.586	1575.62	589.926	-9.48726	1551.42	820.655	205.788	1743.58	825.843	172.87	1771.7	789.675	184.766	1793.51	782.429	217.867	1764.93
598	0	622.636	-20.1309	1533.11	626.625	-46.2146	1557.27	596.746	-37.6777	1575.5	590.314	-9.61325	1551.26	821.032	205.574	1743.52	826.187	172.595	1771.6	790.039	184.576	1793.45	782.873	217.7	1764.9
599	0	622.889	-20.1956	1533	626.848	-46.0593	1557.08	596.988	-37.7736	1575.39	590.466	-9.70842	1551.22	821.384	205.338	1743.46	826.532	172.361	1771.48	790.418	184.372	1793.38	783.181	217.452	1764.85
600	0	623.437	-20.432	1532.84	627.127	-46.1275	1556.96	597.244	-37.881	1575.25	590.722	-9.80001	1551.14	821.73	205.108	1743.4	826.908	172.119	1771.38	790.769	184.169	1793.33	783.504	217.214	1764.79
601	0	623.802	-20.5509	1532.68	627.417	-46.2202	1556.83	597.472	-37.9666	1575.14	590.978	-9.88907	1551.02	822.089	204.882	1743.27	827.255	171.875	1771.26	791.12	183.889	1793.23	783.861	216.953	1764.74
602	0	623.785	-20.4914	1532.59	627.708	-46.3577	1556.69	597.736	-38.0876	1575.01	591.225	-10.0001	1550.89	822.427	204.638	1743.15	827.639	171.643	1771.12	791.501	183.585	1793.17	784.219	216.755	1764.7
603	0	624.342	-20.7121	1532.38	628.01	-46.4632	1556.54	597.988	-38.2159	1574.86	591.476	-10.0842	1550.75	822.778	204.387	1742.99	828.07	171.455	1771	791.868	183.334	1793.07	784.59	216.221	1764.57
604	0	624.683	-20.8173	1532.2	628.283	-46.5773	1556.41	598.302	-38.3537	1574.7	591.776	-10.1824	1550.64	823.168	204.176	1742.87	828.46	171.257	1770.9	792.294	183.124	1792.97	784.936	215.923	1764.48
605	0	624.951	-20.938	1532.02	628.53	-46.7021	1556.24	598.614	-38.4638	1574.58	592.047	-10.322	1550.52	823.51	203.954	1742.75	828.856	171.012	1770.78	792.759	182.878	1792.84	785.332	215.719	1764.41
606	0	625.263	-21.0573	1531.84	628.814	-46.8108	1556.06	598.91	-38.5983	1574.47	592.349	-10.44	1550.41	823.778	203.765	1742.65	829.262	170.763	1770.65	793.094	182.403	1792.53	785.787	215.445	1764.34
607	0	625.24	-20.9665	1531.78	629.115	-46.937	1555.92	599.18	-38.6802	1574.34	592.622	-10.5723	1550.28	824.086	203.514	1742.56	829.734	170.522	1770.48	793.57	182.288	1792.54	786.255	215.161	1764.25
608	0	625.805	-21.2286	1531.52	629.379	-47.0427	1555.75	599.47	-38.7666	1574.21	592.9	-10.7	1550.16	824.41	203.296	1742.45	830.231	170.246	1770.33	793.965	182.094	1792.42	786.415	214.796	1764.11
609	0	625.866	-21.2592	1531.49	629.668	-47.1559	1555.59	599.76	-38.8761	1574.07	593.182	-10.7739	1550.04	824.828	203.08	1742.3	830.639	169.976	1770.17	794.395	181.895	1792.26	787.039	214.688	1764.07
610	0	626.081	-21.3546	1531.31	629.938	-47.283	1555.43	600.047	-38.9785	1573.92	593.402	-10.8723	1549.9	825.31	202.87	1742.2	831.088	169.691	1769.99	794.888	181.517	1792.11	787.542	214.499	1763.99
611	0	626.355	-21.5271	1531.09	630.182	-47.407	1555.25	600.364	-39.0671	1573.75	593.711	-10.962	1549.76	825.704	202.678	1742.04	831.621	169.426	1769.78	795.325	181.154	1791.96	788.03	214.312	1763.88
612	0	626.678	-21.7236	1530.86	630.456	-47.5532	1555.06	600.724	-39.1539	1573.55	593.992	-11.0667	1549.63	826.085	202.474	1741.87	832.14	169.189	1769.59	795.718	180.768	1791.82	788.39	214.016	1763.76
613	0	627.277	-22.035	1530.55	630.743	-47.6786	1554.84	601.187	-39.8191	1573.16	594.309	-11.2044	1549.47	826.464	202.22	1741.59	832.553	168.962	1769.42	796.116	180.293	1791.7	788.74	213.715	1763.63
614	0	627.572	-22.2092	1530.38	631.033	-47.7986	1554.67	601.495	-40.0941	1572.99	594.629	-11.2877	1549.33	826.901	201.984	1741.39	832.982	168.701	1769.24	796.563	180.039	1791.57	789.106	213.443	1763.53
615	0	627.487	-22.1841	1530.32	631.305	-47.8946	1554.48	601.773	-40.2754	1572.78	594.717	-11.3226	1549.29	827.343	201.763	1741.15	833.428	168.44	1769.03	797.063	179.869	1791.31	789.516	213.122	1763.42
616	0	627.723	-22.2928	1530.12	631.564	-47.9738	1554.29	602.036	-40.4234	1572.63	594.99	-11.4378	1549.19	827.85	200.8	1740.8	833.849	168.136	1768.85	797.518	179.544	1791.17	789.942	212.884	1763.27
617	0	628.402	-22.6516	1529.83	631.847	-48.0802	1554.09	602.313	-40.5719	1572.42	595.305	-11.5611	1549.03	828.474	200.264	1740.62	834.204	167.879	1768.67	797.991	178.594	1791.04	790.493	212.722	1763.12
618	0	628.713	-22.8464	1529.61	632.127	-48.2102	1553.88	602.676	-40.6759	1572.19	595.637	-11.6816	1548.87	828.915	200	1740.48	834.595	167.605	1768.47	798.456	178.18	1790.81	791.069	212.574	1762.95
619	0	628.583	-22.8118	1529.5	632.422	-48.4033	1553.68	603.039	-40.7741	1571.98	595.956	-11.817	1548.7	829.49	199.753	1740.28	834.956	167.333	1768.28	798.926	177.907	1790.68	791.554	212.332	1762.83
620	0	628.814	-22.8934	1529.3	632.783	-48.5801	1553.44	603.371	-40.9117	1571.8	596.231	-11.9664	1548.51	830.045	199.482	1740.14	835.302	167.092	1768.06	799.401	177.628	1790.64	792.059	212.086	1762.68
621	0	629.169	-23.056	1529.04	633.149	-48.7603	1553.2	603.73	-41.0661	1571.64	596.497	-12.1181	1548.32	830.444	199.274	1739.91	835.663	166.864	1767.83	799.913	177.339	1790.52	792.485	211.791	1762.53
622	0	629.691	-23.3898	1528.66	633.48	-48.9387	1552.93	604.086	-41.2239	1571.46	596.731	-12.2337	1548.1	830.983	198.988	1739.76	835.998	166.66	1767.6	800.35	177.075	1790.37	792.86	211.525	1762.38
623	0	630.189	-23.5516	1528.46	633.823	-49.0784	1552.66	604.418	-41.381	1571.28	596.996	-12.3763	1547.89	831.428	198.697	1739.58	836.356	166.432	1767.38	800.876	176.78	1790.18	793.204	210.99	1762.11
624	0	630.187	-23.4883	1528.37	634.128	-49.2326	1552.38	604.761	-41.4963	1571.07	597.353	-12.5803	1547.68	831.89	198.845	1739.47	836.843	166.13	1767.16	801.414	176.328	1789.91	793.615	210.913	1762.05
625	0	630.8	-23.6956	1528.02	634.462	-49.3534	1552.07	605.072	-41.6599	1570.78	597.812	-12.7508	1547.45	832.258	198.637	1739.3	837.972	165.264	1766.86	801.856	176.106	1789.71	794.124	210.773	1761.83
626	0	631.147	-23.8599	1527.77	634.827	-49.4238	1551.75	605.378	-41.8209	1570.58	598.183	-12.8919	1547.24	832.744	198.281	1739.09	838.67	164.756	1766.62	802.331	175.842	1789.53	794.633	210.495	1761.61
627	0	631.046	-23.8079	1527.61	635.229	-49.5406	1551.38	605.717	-41.9612	1570.34	598.509	-13.0454	1547.06	833.188	198.008	1738.83	839.201	164.435	1766.37	802.836	175.571	1789.31	795.139	210.091	1761.45
628	0	631.611	-24.0314	1527.23	635.628	-49.6452	1551.06	605.995	-42.0887	1570.1	598.803	-13.1429	1546.88	833.668	197.768	1738.59	839.742	164.113	1766.12	803.309	175.352	1789.11	795.841	209.349	1761.29
629	0	631.642	-23.9961	1527.1	636.029	-49.7981	1550.75	606.279	-42.246	1569.84	599.092	-13.2894	1546.66	834.059	197.501	1738.42	840.237	163.902	1765.85	803.75	175.123	1788.91	796.821	208.447	1761.05
630	0	631.893	-24.0644	1526.87	636.397	-49.9481	1550.44	606.652	-42.3665	1569.52	599.473	-13.4016	1546.49	834.576	197.169	1738.21	840.659	163.68	1765.62	804.162	174.844	1788.73	797.646	207.733	1760.91
631	0	632.549	-24.3058	1526.54	636.7	-50.0778	1550.12	607	-42.4764	1569.29	599.836	-13.5509	1546.32	835.077	196.876	1738	841.12	163.37	1765.38	804.63	174.517	1788.51	798.134	207.251	1760.8
632	0	632.57	-24.2513	1526.36	637.049	-50.2067	1549.82	607.348	-42.5699	1569.05	600.263	-13.6834	1546.08	835.554	196.601	1737.81	841.576	163.003	1765.12	805.156	174.245	1788.29	798.591	206.849	1760.67
633	0	633.15	-24.4814	1525.97	637.424	-50.3545	1549.54	607.69	-42.7147	1568.78	600.618	-13.8503	1545.8	835.997	196.371	1737.59	841.981	162.7	1764.86	805.647	174.026	1788.05	798.614	206.73	1760.73
634	0	633.272	-24.4762	1525.75	637.828	-50.5136	1549.27	608.019	-42.8666	1568.47	600.987	-14.001	1545.53	836.479	196.084	1737.43	842.439	162.378	1764.58	806.064	173.777	1787.84	798.871	206.567	1760.46
635	0	633.574	-24.5825	1525.49	638.214	-50.7024	1548.99	608.32	-43.0298	1568.21	601.305	-14.1311	1545.3	836.93	195.688	1737.26	842.928	162.035	1764.29	806.527	173.454	1787.62	799.766	206.014	1760
636	0	634.26	-24.849	1525.15	638.574	-50.8849	1548.69	608.656	-43.1693	1567.93	601.648	-14.3164	1545.01	837.365	195.385	1737.1	843.394	161.768	1764.08	807.36	172.883	1787.44	799.95	205.929	1759.94
637	0	634.688	-25.0475	1524.84	638.908	-51.0802	1548.36	608.957	-43.3045	1567.72	602.053	-14.5099	1544.76	837.79	195.127	1736.87	843.884	161.519	1763.83	807.983	172.449	1787.22	800.278	205.67	1759.79
638	0	635.033	-25.1898	1524.53	639.254	-51.2519	1548.01	609.213	-43.3981	1567.41	602.475	-14.6064	1544.56	838.294	194.813	1736.65	844.374	161.16	1763.58	808.714	171.862	1786.96	800.771	205.354	1759.61
639	0	635.325	-25.3047	1524.24	639.621	-51.3859	1547.69	609.494	-43.5125	1567.09	602.818	-14.756	1544.36	838.825	194.438	1736.41	844.855	160.798	1763.32	809.302	171.446	1786.72	801.286	205.077	1759.42
640	0	635.342	-25.2783	1524.04	640.004	-51.4986	1547.38	609.906	-43.6406	1566.74	603.228	-14.9526	1544.14	839.334	194.125	1736.18	845.345	160.432	1763.03	809.858	171.031	1786.47	801.741	204.787	1759.27
641	0	635.656	-25.3914	1523.75	640.376	-51.6254	1547.05	610.264	-43.8664	1566.38	603.645	-15.1577	1543.85	839.825	193.822	1735.92	845.869	160.066	1762.74	810.403	170.636	1786.23	802.15	204.468	1759.14
642	0	636.34	-25.6652	1523.38	640.717	-51.7759	1546.71	611.15	-44.2357	1566.13	603.976	-15.3556	1543.61	840.368	193.449	1735.66	846.433	159.717	1762.47	810.903	170.26	1785.98	802.595	204.06	1758.98
643	0	636.735	-25.8347	1523.07	641.076	-51.9184	1546.33	612.057	-44.6198	1565.81	604.258	-15.5477	1543.32	840.862	193.108	1735.46	846.935	159.395	1762.22	811.379	169.923	1785.74	803.055	203.617	1758.81
644	0	636.778	-25.826	1522.82	641.445	-52.0616	1545.93	612.526	-44.8545	1565.39	604.555	-15.7605	1543.03	841.318	192.859	1735.28	847.405	159.079	1761.95	811.891	169.604	1785.54	803.67	203.243	1758.65
645	0	637.369	-26.005	1522.48	641.862	-52.2301	1545.56	612.924	-45.0392	1565.09	605.004	-15.9262	1542.53	841.742	192.555	1735.11	847.969	158.668	1761.66	812.435	169.21	1785.32	804.282	202.942	1758.46
646	0	637.831	-26.1335	1522.19	642.3	-52.4113	1545.21	613.325	-45.275	1564.84	605.571	-15.8602	1542.4	842.187	192.193	1734.89	848.506	158.287	1761.38	812.924	168.795	1785.08	804.751	202.634	1758.29
647	0	638.075	-26.1619	1521.92	642.69	-52.6182	1544.85	613.985	-45.6361	1564.43	605.861	-16.184	1542.04	842.732	191.864	1734.66	849.004	157.869	1761.04	813.427	168.428	1784.86	805.228	202.203	1758.07
648	0	638.468	-26.2804	1521.61	643.061	-52.7891	1544.51	614.495	-45.8469	1564.02	606.191	-16.3971	1541.73	843.263	191.523	1734.38	849.473	157.501	1760.77	813.939	168.109	1784.66	805.822	201.812	1757.82
649	0	638.863	-26.4346	1521.31	643.485	-52.9642	1544.16	614.928	-46.1068	1563.61	606.569	-16.5507	1541.46	843.777	191.102	1734.1	849.994	157.165	1760.49	814.499	167.717	1784.44	806.363	201.493	1757.66
650	0	639.248	-26.42	1520.82	643.948	-53.0911	1543.79	615.295	-46.38	1563.27	607.073	-16.6648	1541.15	844.261	190.718	1733.83	850.558	156.819	1760.22	815.012	167.317	1784.2	806.802	201.177	1757.55
651	0	639.613	-26.5395	1520.49	644.395	-53.2289	1543.37	615.548	-46.6164	1562.99	607.527	-16.8187	1540.86	844.761	190.397	1733.58	851.102	156.392	1759.94	815.564	166.991	1783.98	807.256	200.738	1757.38
652	0	639.885	-26.6623	1520.29	644.803	-53.3922	1542.97	616.044	-46.7765	1562.59	607.938	-16.9815	1540.56	845.28	190.071	1733.35	851.56	155.974	1759.67	816.143	166.654	1783.8	807.647	200.634	1756.9
653	0	640.356	-26.9652	1519.91	645.178	-53.5041	1542.59	616.467	-46.8891	1562.17	608.335	-17.1553	1540.26	845.81	189.739	1733.17	852.048	155.534	1759.38	816.69	166.211	1783.54	808.139	200.412	1756.7
654	0	640.778	-27.109	1519.44	645.604	-53.6532	1542.25	616.862	-47.0426	1561.76	608.703	-17.3893	1539.93	846.212	189.227	1733.06	852.578	155.132	1759.09	817.195	165.768	1783.31	808.671	200.02	1756.87
655	0	641.174	-27.219	1518.99	646.09	-53.7979	1541.9	617.275	-47.1988	1561.38	609.301	-17.6338	1539.22	846.591	188.838	1732.87	853.142	154.778	1758.8	817.734	165.389	1783.09	809.282	199.756	1756.43
656	0	641.555	-27.3228	1518.57	646.571	-53.9902	1541.5	617.701	-47.377	1560.99	609.677	-17.7096	1539.24	847.091	188.404	1732.68	853.701	154.398	1758.53	818.336	164.819	1782.81	809.846	199.417	1756.2
657	0	642.021	-27.2912	1518.11	646.99	-54.197	1541.07	618.105	-47.5605	1560.6	610.139	-17.828	1538.98	847.607	188.024	1732.43	854.195	154.003	1758.25	818.891	164.423	1782.69	810.35	199.044	1755.99
658	0	642.418	-27.384	1517.68	647.408	-54.4388	1540.63	618.554	-47.7299	1560.23	610.668	-17.9312	1538.66	848.094	187.638	1732.17	854.755	153.579	1757.96	819.39	163.868	1782.34	810.861	198.644	1755.77
659	0	642.814	-27.4982	1517.3	647.891	-54.6631	1539.96	618.995	-47.9157	1559.87	611.142	-18.0478	1538.35	848.593	187.284	1732	855.347	153.177	1757.66	820.009	163.192	1782.14	811.343	198.212	1755.49
660	0	643.08	-27.5338	1516.9	648.393	-54.7094	1539.66	619.47	-48.1184	1559.43	611.616	-18.1763	1537.96	849.118	186.917	1731.79	855.93	152.797	1757.36	820.635	162.51	1781.77	811.776	197.773	1755.32
661	0	643.496	-27.7422	1516.65	648.895	-54.8454	1539.12	619.922	-48.3336	1558.98	612.135	-18.4327	1537.26	849.695	186.536	1731.58	856.541	152.427	1757.09	821.138	162.09	1781.51	812.286	197.35	1755.16
662	0	644.138	-27.9564	1515.96	649.333	-54.9888	1538.63	620.388	-48.5264	1558.58	612.369	-18.5722	1536.54	850.203	186.119	1731.35	857.168	152.126	1756.8	821.713	161.651	1781.29	812.786	196.749	1754.91				45.3448	3811.31	1210.63	64.4373	3740.17	1247.78	45.4691	3815.62	1257.28	25.7109	3750.21	1268.65	7.8397	3746.95	1229.4
663	0	644.654	-28.1081	1515.47	649.8	-55.1565	1537.96	620.889	-48.7262	1558.14	612.86	-18.6869	1536.03	851.008	185.743	1731.22	857.738	151.715	1756.52	822.307	161.216	1781.06	813.346	196.543	1754.85				73.6857	3751.98	1215.91	64.5921	3725.14	1253	49.3628	3807.23	1249.56	26.5034	3742.32	1271.19	8.94237	3728.7	1233.71	39.4532	3731.54	1202.62
664	0	645.033	-28.2524	1515.07	650.322	-55.3128	1537.49	621.336	-48.9548	1557.73	613.297	-18.8742	1535.85	851.092	185.403	1731.01	858.327	151.283	1756.25	822.83	160.823	1780.83	813.922	196.278	1754.68				74.8524	3726.93	1217.95	64.4077	3710.18	1258.12							9.28084	3709.96	1238.6	40.1706	3709.22	1206.81
665	0	645.59	-28.4296	1514.72	650.848	-55.4513	1537.05	621.836	-49.1253	1557.31	613.815	-19.0223	1535.54	851.418	184.758	1730.85	858.974	150.817	1755.95	823.357	160.335	1780.55	814.504	195.712	1754.5				80.1798	3702.41	1222.28	64.6671	3695.47	1262.43	31.7893	3728.85	1206.56				9.93723	3692.05	1243.33	41.2547	3682.45	1212.75
666	0	646.142	-28.5305	1514.32	651.302	-55.6304	1536.57	622.316	-49.3558	1556.84	614.339	-19.1164	1535.22	852.355	184.447	1730.63	859.459	150.397	1755.7	823.918	159.852	1780.29	815.149	194.916	1754.06				80.2255	3682.39	1224.97	65.1815	3681.42	1265.39	36.0984	3709.13	1271.07	-1.74387	3727.01	1244.61	9.8747	3674.81	1247.79	41.3098	3662.81	1219.21
667	0	646.532	-28.6746	1514.02	651.752	-55.8825	1536.07	622.81	-49.5736	1556.37	614.847	-19.1839	1534.73	853.014	184.021	1730.39	859.978	149.992	1755.44	824.497	159.429	1780.04	815.799	193.917	1753.85				80.5188	3663.41	1228.52							0.0715959	3709.97	1240.46	10.1644	3658.69	1251.96	41.8629	3642.1	1226.21	9.3001	3667.87	1207.56
668	0	647.036	-28.7257	1513.39	652.236	-56.0755	1535.61	623.307	-49.7868	1555.91	615.373	-19.396	1534.4	853.46	183.597	1730.17	860.567	149.541	1755.17	825.083	158.937	1779.8	816.267	193.511	1754.01				81.0009	3644.45	1231.81				49.5232	3708.44	1256.19	-0.155249	3691.75	1235.83	9.46777	3643.32	1255.44	41.9783	3621.88	1232.49	10.3502	3645.27	1209.67
669	0	647.648	-28.733	1512.87	652.776	-56.2488	1535.15	623.812	-49.9913	1555.48	615.881	-19.5939	1533.92	853.878	183.294	1729.95	861.085	149.093	1754.9	825.561	158.363	1779.55	816.68	193.055	1753.9				81.3655	3625.96	1234.56				49.4606	3693.21	1248.77	-0.905758	3672.89	1231.25	10.6643	3628.64	1258.25	42.2397	3604.49	1238.64	9.54105	3622.77	1213.3
670	0	648.064	-29.1196	1512.52	653.261	-56.4643	1534.68	624.328	-50.1894	1555.01	616.283	-19.7771	1533.52	854.361	182.957	1729.71	861.53	148.615	1754.62	826.088	157.77	1779.31	817.225	192.608	1753.37				82.2106	3607.86	1237.44				49.265	3677.08	1240.87	-1.10572	3653.57	1226.68	11.3809	3614.17	1260.42	42.5715	3586.96	1245.63	9.22283	3600.9	1216.87
671	0	648.476	-29.3362	1512.13	653.782	-56.6741	1534.2	624.889	-50.3968	1554.5	616.681	-20.0449	1533.15	854.861	182.53	1729.44	862.029	148.157	1754.33	826.625	157.283	1779.05	817.819	191.978	1753.09				83.0811	3589.6	1239.55							-0.779593	3633.52	1222.04	11.6826	3601.26	1261.83	42.6133	3571.87	1251.52
672	0	648.897	-29.495	1511.69	654.279	-56.8627	1533.73	625.454	-50.6196	1553.97	617.115	-20.3046	1532.81	855.373	182.128	1729.17	862.578	147.67	1754.04	827.162	156.794	1778.8	818.269	191.457	1753.24				84.0307	3572.49	1242.34	48.3563	3639.38	1224.21	61.2186	3559.15	1202.95	-0.757998	3613.04	1218.08	9.37098	3587.26	1262.35	43.177	3557.04	1256.89	9.28594	3560.06	1225.19
673	0	649.434	-29.5952	1511.34	654.836	-57.025	1533.19	625.976	-50.8575	1553.46	617.565	-20.4732	1532.4	855.768	181.853	1728.95	863.141	147.217	1753.77	827.643	156.262	1778.57	818.767	190.954	1753.19				81.4545	3558.66	1244.48	44.1996	3611.37	1216.77	61.1401	3538.4	1207.49	-0.623207	3592.23	1213.99				43.4374	3544.9	1261.28	9.38351	3541.2	1229.74
674	0	649.893	-29.7454	1510.91	655.311	-57.1735	1532.67	626.547	-51.0658	1552.93	618.042	-20.7504	1531.96	856.186	181.498	1728.78	863.686	146.729	1753.5	828.166	155.739	1778.31	819.353	190.508	1752.99				79.7783	3544.38	1245.94	83.4593	3568.39	1211.28	61.2334	3517.36	1211.97	-0.192147	3570.93	1210.4	22.4199	3529.81	1193.89	43.6928	3532.54	1264.52	9.42089	3523.12	1234.13
675	0	650.323	-29.8868	1510.47	655.795	-57.3287	1532.09	627.135	-51.3386	1552.3	618.444	-21.1758	1531.15	856.624	181.107	1728.62	864.17	146.195	1753.25	828.584	155.218	1778.05	819.877	190.144	1752.82				79.6002	3529.03	1246.16	61.6569	3552.15	1201.88	62.329	3498.16	1217.75	0.319754	3549.39	1207.22	22.2193	3505.7	1197.7	46.0788	3532.34	1256.29	10.075	3505.8	1238.65
676	0	650.838	-30.0576	1509.94	656.347	-57.4953	1531.56	627.706	-51.6202	1551.82	618.912	-21.4668	1530.65	857.071	180.543	1728.34	864.678	145.706	1752.96	829.077	154.695	1777.79	820.386	189.73	1752.69				81.5068	3513.48	1247.4	49.0765	3552.83	1193.31	62.2735	3477.49	1223.78	0.534971	3527.49	1204.54	22.1384	3482.22	1201.92				10.2018	3489.14	1241.81
677	0	651.336	-30.2397	1509.34	656.885	-57.7293	1531	628.296	-51.8483	1551.25	619.321	-21.7688	1530.27	857.598	180.265	1728.28	865.209	145.209	1752.63	829.569	154.129	1777.54	820.842	189.355	1752.5				81.6609	3498.55	1247.11	63.7795	3538.28	1240.24	81.7701	3504.84	1203.92	1.40881	3505.44	1201.78	61.998	3460.92	1228.88				21.8204	3460.86	1206.5
678	0	651.775	-30.3848	1508.82	657.385	-58.0025	1530.42	628.853	-52.06	1550.71	619.783	-22.0522	1529.86	858.121	179.868	1728.23	865.781	144.691	1752.36	830.045	153.588	1777.24	821.369	188.913	1752.37				82.2187	3484.63	1245.67	63.1967	3521.15	1233.48	80.8934	3484.44	1202.28	1.783	3483.22	1199.97	62.1413	3442.9	1235.24				22.5986	3440.54	1212.23
679	0	652.214	-30.5918	1508.33	657.864	-58.2444	1529.85	629.39	-52.3316	1550.18	620.236	-22.343	1529.4	858.565	179.514	1727.99	866.316	144.123	1752.07	831.08	152.616	1776.97	821.35	188.674	1752.61													2.02659	3460.83	1198.84
680	0	652.751	-30.8133	1507.79	658.355	-58.4158	1529.33	629.869	-52.8205	1549.84	620.755	-22.5321	1528.84	859.189	178.808	1727.28	866.823	143.58	1751.78	831.607	151.837	1776.64	821.708	188.12	1752.53				10.3684	3430.35	1250.74				62.7961	3488.04	1218.43	1.25848	3438.02	1199.35							51.779	3411.07	1190.04
681	0	653.292	-30.9919	1507.26	658.895	-58.61	1528.66	630.415	-53.0723	1549.28	621.319	-22.7722	1528.37	859.767	178.184	1727.04	867.353	143.031	1751.46	832.034	151.228	1776.39	822.372	187.681	1752.25				10.635	3417.19	1251.37	32.5533	3404.58	1235.19	60.4515	3472.26	1210.98	1.11718	3415.36	1198.62	82.6455	3419.48	1201.5				52.7573	3389.34	1194.42
682	0	653.774	-31.179	1506.72	659.347	-58.8391	1528.06	630.921	-53.3228	1548.68	621.902	-23.0156	1527.88	860.26	177.737	1726.78	867.86	142.466	1751.15	832.595	150.707	1776.15	822.92	187.245	1751.91				43.0011	3432.28	1254.08				48.5932	3416.45	1205.13	2.67997	3394.3	1198.24	84.6117	3400.63	1206.7				52.4318	3366.34	1199.17
683	0	654.258	-31.3574	1506.15	659.825	-58.9994	1527.53	631.524	-53.8014	1548.25	623.561	-23.7208	1527.55	860.731	177.422	1726.51	868.398	141.845	1750.83	833.233	150.079	1775.9	823.277	186.697	1751.61										56.6627	3410.89	1196.46	4.55816	3372.99	1198.73	95.7867	3371.47	1201.03				53.1658	3344.57	1205.14
684	0	654.709	-31.5331	1505.66	660.28	-59.2183	1526.94	632.078	-54.1369	1547.65	623.997	-24.0159	1527.08	861.189	177.081	1726.27	868.892	141.29	1750.51	833.952	149.453	1775.6	823.825	185.988	1751.44				11.0301	3396.08	1211.27				44.0224	3401.33	1208.58	2.79225	3351.07	1200.6							53.1702	3325	1210.4
685	0	655.153	-31.7272	1505.13	660.788	-59.4969	1526.28	632.692	-54.6844	1546.93	624.203	-24.1381	1526.46	861.648	176.672	1726.08	869.396	140.684	1750.19	834.518	148.348	1775.46	824.337	185.305	1751.18							20.5882	3355.14	1205.17	48.1401	3348	1183.65	2.74031	3330.13	1202.08	86.9933	3336.15	1204.84				53.4592	3304.97	1216.32
686	0	655.741	-32.0161	1504.46	661.375	-59.7621	1525.59	633.234	-54.991	1546.26	624.577	-24.3707	1525.84	862.109	176.208	1725.91	869.87	140.071	1749.89	835.107	147.583	1775.24	824.814	184.76	1751.03							9.05739	3348.96	1240.41	54.0747	3366.54	1213.24	3.03042	3309.49	1203.82	83.5396	3318.14	1207.22	52.5417	3302.42	1178.99	53.939	3289.34	1222.69
687	0	656.265	-32.2701	1503.79	662.005	-60.0435	1524.83	633.745	-55.2512	1545.67	625.108	-24.7354	1525.3	862.536	175.801	1725.72	870.365	139.457	1749.57	835.404	146.97	1774.93	825.438	183.332	1750.73				-1.68795	3361.96	1190.3	7.93757	3335.26	1236.05				2.53944	3289.57	1205.9	81.7574	3300.33	1208.32	52.962	3278.35	1183.52	53.8418	3273.25	1227.89
688	0	656.71	-32.5181	1503.16	662.983	-60.7112	1524.18	634.277	-55.5995	1545.01	625.528	-24.9683	1524.71	862.754	175.447	1725.9	870.795	138.857	1749.21	835.858	146.336	1774.65	825.902	182.993	1750.76													2.97524	3270.58	1208.32
689	0	657.221	-32.7477	1502.55	663.611	-60.8475	1523.05	634.921	-55.9531	1544.26	626.023	-25.1792	1524.13	863.422	175.001	1725.3	871.136	138.273	1748.86	836.601	145.649	1774.39	826.435	182.078	1750.35				7.39283	3304.03	1225.32	53.364	3242.91	1236.87	-4.65952	3325.15	1178.16	3.34652	3251.95	1210.31							65.6915	3267.5	1202.28
690	0	657.767	-32.9821	1501.8	664.117	-61.0626	1522.28	635.503	-56.2436	1543.63	626.514	-25.3789	1523.54	863.984	174.416	1724.92	871.856	137.464	1748.44	837.103	144.913	1774.09	826.823	181.241	1750.05				8.92208	3287.81	1218.63	53.915	3228.51	1240.53	40.2436	3301.74	1188.69	3.84386	3233.44	1212.15	81.8813	3282.81	1196.33	10.1941	3272.46	1176.59
691	0	658.283	-33.2684	1501.1	664.859	-61.5268	1521.58	636.052	-56.5529	1542.93	626.959	-25.6195	1522.91	864.404	173.805	1724.68	872.43	136.746	1748.06	837.595	144.106	1773.75	827.259	180.569	1749.85				9.18109	3270.38	1211.88	29.0516	3211.03	1174.56	40.4889	3278.85	1180.07	3.4032	3215.74	1214.31	81.571	3262.6	1191.74
692	0	658.798	-33.5108	1500.35	665.435	-61.9049	1520.84	636.709	-56.9361	1542.14	627.426	-25.9501	1522.21	864.883	173.137	1724.42	872.96	135.978	1747.68	838.129	143.228	1773.41	827.788	180.004	1749.69				8.10176	3252.63	1205.22	25.8906	3185.71	1177.41	40.3698	3254.34	1172.48	3.86388	3198.88	1215.59	81.7639	3241.55	1186.6	18.762	3228.85	1171.38
693	0	659.236	-33.7655	1499.66	665.923	-62.1422	1520.17	637.32	-57.3219	1541.34	627.894	-26.315	1521.55	865.734	170.457	1724.04	873.488	135.262	1747.28	838.673	142.327	1773.07	828.246	179.449	1749.47				7.52859	3234.15	1199	25.2306	3163.1	1181.67	20.778	3205.16	1171.29	3.22915	3182.54	1216.8	81.9252	3220.64	1181.96
694	0	659.721	-34.0659	1498.98	666.358	-62.3767	1519.32	637.883	-57.6785	1540.55	628.3	-26.6021	1520.93	866.336	169.011	1723.62	874.284	134.354	1746.87	839.148	141.445	1772.72	828.743	178.449	1749.2				7.35842	3214.22	1192.14	26.1285	3141.84	1186.13	39.5432	3210.05	1160.93	2.33912	3166.13	1217.94	81.807	3198.99	1177.97	65.4298	3159.22	1167.46
695	0	660.332	-34.4004	1498.21	666.811	-62.6656	1518.47	638.467	-58.1352	1539.63	628.839	-26.9076	1520.17	866.69	168.714	1723.39	874.87	133.478	1746.46	839.682	140.541	1772.37	829.204	177.738	1748.99				14.6649	3176.73	1186.66	26.9943	3121.24	1190.88	8.88827	3151.08	1165.79	2.70325	3150.61	1218.26	81.6549	3177.15	1174.54	67.7026	3134.69	1170.62
696	0	660.83	-34.753	1497.33	667.363	-63.0345	1517.53	639.043	-58.5132	1538.75	629.413	-27.6451	1519.52	866.995	168.552	1723.18	875.345	132.721	1746.11	840.201	139.571	1771.94	829.386	176.261	1748.75				7.7554	3171.85	1178.38	27.4028	3102.16	1195.92				2.40954	3135.1	1218.66	78.8653	3155.82	1171.31	68.0749	3112.62	1174	91.1846	3143.21	1214.09
697	0	661.233	-35.0019	1496.61	667.838	-63.3515	1516.59	639.569	-58.9959	1537.94	629.969	-28.5337	1518.85	867.302	167.851	1722.86	875.84	131.894	1745.68	840.64	138.265	1771.54	829.771	175.212	1748.52				21.1312	3165.6	1207.82	27.8761	3084.53	1201	10.2794	3104.09	1167.01	2.77258	3120.16	1217.75	79.4124	3133.28	1168.74	67.9062	3090.88	1177.38	90.479	3127.66	1212.3
698	0	661.782	-35.3071	1495.76	668.249	-63.667	1515.63	640.07	-59.7273	1536.66	630.589	-28.9036	1517.82	867.761	166.908	1722.47	876.334	131.077	1745.24	841.164	137.237	1771.16	830.287	173.656	1748.12				21.6443	3133.2	1168.82				23.4139	3091.34	1169.38	3.71624	3105.93	1216.22				28.586	3068	1206	68.1625	3071.24	1180.97
699	0	662.352	-35.7044	1494.93	668.805	-63.9965	1514.66	640.588	-60.2935	1535.84	631.155	-29.3841	1517.22	868.278	165.655	1721.93	876.826	130.161	1744.86	841.732	136.441	1770.71	830.72	173.163	1747.85													2.95171	3090.45	1214.65
700	0	662.817	-36.1703	1494.1	669.334	-64.3816	1513.75	641.112	-60.9138	1534.84	631.751	-29.8527	1516.43	868.447	164.728	1721.83	877.273	129.255	1744.44	842.246	135.385	1770.24	831.246	172.063	1747.58	77.9519	3066.79	1163.23	81.7213	3084.03	1201.13	51.265	3107.34	1216.2	11.5337	3038.21	1173.95	2.32373	3076.37	1212.31	59.1942	3104.91	1160.64	20.6039	3112.08	1183.81
701	0	663.288	-36.5324	1493.24	669.992	-64.8716	1512.84	641.61	-61.6223	1533.91	632.189	-30.2616	1515.61	869.351	163.107	1720.99	877.708	128.304	1744	842.734	134.293	1769.77	831.717	170.728	1747.3	80.7317	3043.69	1162.97	80.8582	3068.34	1199.13	51.1975	3093.55	1208.61	13.0648	3017.96	1176.99	3.35322	3060.61	1209.16	49.5738	3060.81	1153.5
702	0	663.699	-36.6552	1492.33	670.686	-65.3915	1511.94	642.146	-62.3263	1532.92	632.699	-30.5649	1514.48	869.887	162.287	1720.61	878.18	127.32	1743.51	843.232	133.161	1769.31	832.131	169.845	1746.94	81.6876	3021.59	1163.04	86.5537	3049.84	1194.98	50.9947	3078.59	1200.13	13.7114	2997.92	1180.4	4.1928	3045.96	1204.94	43.9689	3005.75	1149.18
703	0	664.23	-37.1132	1491.33	671.315	-65.7452	1510.9	642.696	-62.958	1531.88	633.254	-30.8397	1513.29	870.187	161.684	1720.27	878.587	126.302	1743	843.77	132.028	1768.83	832.692	168.917	1746.69	83.06	3000.69	1163.64	86.6216	3032.79	1191.17	50.7863	3062.77	1190.69	14.3596	2978.59	1184.01	3.69396	3030	1200.57	44.0456	2981.78	1152.81	13.4128	3011.48	1150.88
704	0	664.811	-37.6461	1490.31	671.903	-66.4105	1509.8	643.225	-63.5152	1530.91	633.788	-31.4335	1512.51	870.542	160.986	1719.88	878.942	125.289	1742.42	844.194	130.737	1768.33	833.151	167.818	1746.31	82.8752	2978.64	1164.71	86.5942	3015.66	1186.55	50.654	3044.62	1180.97	14.1962	2961.52	1187.91	3.22047	3013.62	1196.19	44.6561	2955.43	1156.93	33.6129	2995.93	1153.05
705	0	665.306	-38.1298	1489.23	672.476	-67.2147	1508.56	643.812	-64.0845	1529.84	634.356	-32.004	1511.66	870.937	160.207	1719.43	879.257	123.973	1741.38	844.7	129.493	1767.78	833.647	166.644	1745.89	85.0389	2957.89	1166.09	86.741	2998.73	1181.4	50.4399	3025.25	1171.34	14.7506	2944.48	1191.39	2.88765	2996.98	1191.12	45.6719	2936.72	1160.88	12.4599	2963.75	1150.19
706	0	665.796	-38.614	1488.2	672.946	-68.0252	1507.49	644.376	-64.6197	1528.97	634.871	-32.682	1510.83	871.29	159.33	1718.96	879.685	122.899	1740.84	845.19	128.286	1767.25	834.062	165.366	1745.49	83.2636	2937.96	1166.94	23.7099	2972.18	1139.92	45.7142	2975.81	1206.81	15.0487	2928.68	1194.25	2.72582	2979.88	1185.55	45.6733	2915.8	1165.69	13.6892	2940.55	1150.11
707	0	666.311	-39.1434	1487.38	673.491	-68.7329	1506.28	644.931	-65.0227	1527.7	635.388	-33.3861	1509.92	871.754	158.316	1718.58	880.143	121.708	1740.36	845.713	126.935	1766.69	834.451	164.204	1744.94	83.4605	2919.13	1168.7	86.4708	2961.8	1171.43	53.3335	2980	1199.07	16.0798	2913.53	1196.81	2.73763	2962.26	1179.95	46.3396	2896.67	1170.66	9.5808	2915.75	1152.24
708	0	666.976	-39.6743	1486.19	674.022	-69.4397	1505.35	645.453	-65.5731	1526.59	635.766	-34.1591	1508.73	872.209	157.313	1718.18	881.339	120.162	1739.62	846.157	125.666	1766.12	834.82	162.799	1744.45	83.4244	2900.15	1170.37							16.0826	2898.98	1198.46	2.74733	2944.34	1174.03	46.3591	2877.79	1176.18	8.76791	2891.63	1153.96
709	0	667.358	-40.2504	1485.04	674.656	-69.8925	1504.08	646.066	-66.1246	1525.38	636.144	-35.0687	1507.65	872.334	156.145	1717.86	882.035	118.903	1738.76	846.62	124.3	1765.55	835.027	161.448	1744.02	84.5754	2882.13	1172.05	50.2193	2938.21	1136.32	57.9733	2884	1131.98	16.1302	2885.06	1199.26	2.69678	2925.77	1168.17	46.6993	2860.73	1181.5	9.27288	2870.92	1155.92
710	0	667.91	-40.8427	1484.02	675.151	-70.3781	1502.91	646.71	-66.8002	1524.03	636.609	-35.9093	1506.63	872.941	154.942	1717.08	882.465	117.701	1737.98	847.013	122.832	1764.91	835.773	160.058	1743.23	84.3224	2864.08	1173.73	50.3994	2913.17	1129.62	61.0035	2858.73	1133.34	9.61376	2870.47	1199.35	2.69984	2906.44	1162.31	46.3261	2846.05	1185.69	12.0514	2852.85	1158.2
711	0	668.399	-41.4442	1482.66	675.924	-70.8035	1501.26	647.296	-67.471	1522.75	637.137	-36.2134	1505.05	873.155	153.711	1716.7	882.852	116.486	1737.4	847.498	121.5	1764.25	836.126	158.45	1742.73	85.375	2847.21	1174.74	52.7338	2913.71	1161.63	63.1551	2834.17	1135.09	38.7463	2870.13	1196.53	2.70002	2886.82	1156.57	46.7433	2831.42	1189.8	13.0985	2833.8	1160.93
712	0	668.976	-42.0988	1481.31	676.398	-71.3553	1499.89	647.768	-68.2406	1521.53	637.712	-36.8266	1503.92	873.803	152.416	1715.96	883.15	115.119	1736.79	847.883	119.801	1763.58	837.181	156.731	1742.47	85.8772	2830.84	1175.33	40.5291	2836.17	1128.65	63.16	2811.65	1139.16	15.1016	2844.48	1198.04	2.92779	2866.72	1150.82	48.214	2814.08	1193.31	12.8439	2814.42	1163.67
713	0	669.455	-42.8044	1480.09	676.759	-72.0252	1498.69	648.388	-68.7918	1520.2	638.279	-37.6377	1502.89	873.935	151.124	1715.55	883.511	113.703	1736.17	848.349	118.294	1762.89	837.663	155.452	1741.74	85.6313	2814.7	1176.23	23.902	2805.52	1125.5	62.6862	2790.38	1143.47	17.32	2834.13	1194.54	2.99341	2845.63	1145.75	48.1463	2802.49	1195.7	13.8145	2796.46	1166.71
714	0	670.007	-43.4372	1478.79	677.158	-72.813	1497.03	648.953	-69.5739	1518.58	638.676	-38.476	1501.44	874.344	149.726	1714.87	883.859	112.267	1735.09	848.807	116.72	1762.13	838.113	154.311	1741.36	84.9419	2799.46	1175.71	52.5749	2851.53	1133.29	63.4746	2770.13	1146.81	13.3893	2817.07	1193.07	4.13486	2824.98	1139.22	47.2805	2791.71	1197.08	13.3756	2779.46	1169.23
715	0	670.472	-44.056	1477.43	677.827	-73.5608	1495.69	649.471	-70.7524	1517.02	639.272	-39.1783	1500.23	874.789	148.277	1714.2	884.167	110.827	1734.85	849.23	115.005	1761.35	838.221	152.601	1740.6	85.145	2784.52	1175.5	24.5019	2758.91	1130.85	63.6337	2749.93	1150.89	26.4221	2833.51	1160.77	-1.40768	2800.84	1134.98				13.5319	2762.91	1171.46
716	0	671.023	-44.7165	1476.11	678.345	-74.256	1494.25	649.929	-71.8221	1515.52	639.753	-40.0763	1498.8	875.233	146.859	1713.56	884.568	109.313	1734.14	849.676	113.502	1760.56	838.514	150.893	1739.93	85.2172	2769.74	1173.57	22.744	2735.04	1134.63	62.6383	2732.29	1155.1	12.5749	2792.76	1182.57	4.74945	2781.72	1131.42	69.0638	2809.74	1170.17	13.6103	2747.94	1173.3
717	0	671.337	-45.3948	1474.9	678.825	-75.121	1492.71	650.369	-72.7022	1514.07	640.196	-40.9748	1497.45	875.605	145.364	1712.96	885.095	107.743	1732.74	850.094	111.842	1759.77	838.831	149.257	1739.36	84.6692	2755.21	1172.21	23.2944	2714.95	1137.54	63.2738	2714.84	1159.86	26.5983	2797.53	1141.11	9.52857	2760.95	1127.54	68.6663	2793.64	1162.32	13.1303	2731.91	1174.5
718	0	671.933	-46.18	1473.46	679.403	-76.2696	1491.06	650.799	-73.6815	1512.76	640.704	-41.813	1496.05	875.951	143.825	1712.17	885.487	106.132	1731.8	850.544	110.192	1758.94	839.244	147.727	1738.7	86.4186	2739.39	1170.54	24.2126	2694.6	1141.08	63.7372	2699.01	1164.13				12.313	2717.69	1174.84	68.5172	2776.75	1153.56	12.707	2764.12	1170.57
719	0	672.591	-46.9695	1471.93	679.884	-77.1853	1489.49	651.203	-74.7113	1511.28	641.255	-42.6331	1494.68	876.341	142.224	1711.41	885.889	104.494	1730.94	850.76	108.31	1757.87	839.579	146.057	1737.88	85.2556	2725.34	1167.33	25.1345	2677.04	1145.15	53.3683	2688.38	1112.13	7.54826	2716.01	1121.2	11.5817	2703.45	1175	68.4335	2756.64	1144.8	63.2882	2683.51	1167.51
720	0	673.007	-47.7054	1470.32	680.309	-77.8856	1487.97	651.642	-75.9462	1509.68	641.806	-43.484	1493.16	876.657	140.571	1710.73	886.209	102.833	1729.88	851.004	106.383	1757.21	839.897	144.247	1737.15	84.1289	2710.85	1163.69	25.1772	2658.73	1148.91	53.5972	2664.3	1115.63	10.1977	2696.07	1119.07	12.3837	2690.56	1174.12	68.7571	2738.34	1135.94	63.3975	2669.49	1170.41
721	0	673.361	-48.5133	1468.91	680.783	-78.5673	1486.31	652.12	-77.0393	1508.08	642.36	-44.1865	1491.69	877.045	138.782	1709.93	886.607	101.12	1729	851.423	104.6	1756.33	840.186	142.046	1736.55	83.6751	2695.69	1158.82	25.0058	2641.67	1152.61	54.2182	2641.03	1118.69	4.94882	2671.68	1118.87	13.2683	2677.36	1172.5	68.9294	2720.94	1126.81	63.3715	2655.71	1172.6
722	0	673.86	-49.4124	1467.21	681.302	-79.4716	1484.55	652.684	-78.0231	1506.1	642.959	-44.9163	1490.09	877.353	136.905	1709.18	887.044	99.5166	1728.09	851.817	102.748	1755.4	840.385	139.706	1735.49	85.4745	2679.95	1154.2	25.3107	2625.93	1156.32	55.0303	2619.52	1123.21	2.31633	2648.39	1118.33	14.384	2664.19	1169.99	71.5212	2704.32	1117.97	64.299	2643.27	1172.92
723	0	674.456	-50.3499	1465.44	681.786	-80.3378	1482.74	653.555	-78.9333	1504.29	643.482	-46.2935	1488.19	877.657	135.15	1708.54	887.443	97.9212	1727.22	852.311	100.164	1754.51	840.881	137.96	1734.57	85.5561	2664.13	1148.76	25.6379	2611.53	1159	55.1627	2599.71	1127.59	2.44659	2627.01	1117.24	9.87047	2650.25	1165.42	72.7012	2685.57	1109.4	33.0493	2651.61	1161.86
724	0	674.745	-51.1861	1463.85	682.264	-81.2959	1480.94	654.331	-79.9764	1502.66	643.675	-47.9017	1486.33	877.926	133.238	1707.66	887.905	95.587	1726.09	853.155	97.8685	1753.39	841.035	136.197	1733.39	85.5495	2648.36	1142.67	26.1817	2597.2	1161.34	55.0082	2581.03	1131.77	5.4564	2606.71	1116.57	12.4101	2637.17	1161	73.2405	2665	1101.45	45.4646	2667.89	1152.48
725	0	675.225	-52.057	1461.9	682.751	-82.2426	1479.05	654.817	-81.0622	1500.81	644.029	-48.952	1484.83	878.213	131.236	1706.66	888.17	92.471	1724.65	853.636	96.0567	1752.44	841.34	134.303	1732.31	85.5388	2631.28	1137	25.5882	2584.09	1162.46	55.5748	2562.38	1136.81	7.09221	2586.7	1116.5	12.73	2623.63	1156.19				45.7815	2653.6	1142.68
726	0	675.682	-52.86	1460.19	683.219	-83.2593	1476.93	655.334	-82.6961	1498.22	644.416	-49.9788	1483.14	878.457	129.319	1705.79	888.439	90.4485	1723.52	853.882	94.4639	1751.45	841.6	132.33	1731.7	85.5452	2614.04	1130.55	24.8277	2572.03	1163.3	55.4514	2545.95	1141.76	7.5702	2566.66	1116.6	12.258	2608.58	1150.83				45.6475	2637.89	1132.42
727	0	676.26	-53.7741	1458.23	683.73	-84.196	1474.99	655.73	-83.7344	1496.21	644.894	-51.0169	1481.41	878.507	127.382	1704.85	888.856	88.9132	1722.4	854.151	91.8867	1749.33	841.74	130.099	1730.97	85.0018	2596.07	1123.75	24.4056	2557.4	1163.59	55.1749	2531.16	1144.7	6.98082	2546.71	1117.37	11.6842	2594.16	1143.93	65.3377	2571.39	1086.16	45.1129	2618.91	1121.92
728	0	676.801	-54.7639	1456.33	684.203	-85.2287	1472.51	656.094	-84.6708	1494.3	645.265	-52.1587	1479.67	878.983	125.394	1703.77	889.28	87.1023	1721.21	854.605	89.0425	1747.9	842.068	127.706	1730.09	85.2825	2577.79	1117.08				55.4982	2516.81	1148.14	7.04907	2527.31	1118.44	11.106	2578.42	1137.24	13.0613	2574.93	1090.3	44.8119	2599.69	1111.3
729	0	676.718	-55.7164	1454.33	684.628	-86.1564	1470.25	656.411	-85.8266	1492.2	645.697	-53.2308	1477.71	879.332	123.389	1702.72	889.678	85.0494	1719.87	854.922	86.2486	1746.68	842.412	125.423	1729.23	85.5804	2558.88	1110.35				56.2119	2503.82	1150.11	7.57147	2508.69	1118.95	10.4835	2562.44	1129.95	29.1998	2510.32	1079.95	44.7194	2579.46	1100.93
730	0	677.098	-56.5881	1452.54	685.096	-87.1017	1467.95	656.94	-87.5178	1489.44	646.151	-54.327	1474.8	879.621	121.24	1701.61	889.926	83.2572	1718.44	855.19	84.0073	1745.67	842.815	123.214	1728.14	85.5212	2539.32	1103.63	62.6311	2545.39	1144.51	56.3322	2486.06	1151.35	7.83072	2490.96	1119.8	10.7972	2545.09	1121.39				44.8541	2557.27	1090.79
731	0	677.447	-57.4646	1450.73	685.591	-88.1395	1465.64	657.409	-88.8616	1487.33	646.646	-55.2856	1472.67	879.987	119.003	1700.59	890.514	80.6968	1717.21	855.478	81.6496	1744.32	842.95	121.073	1726.81	85.3944	2520.15	1097.16	62.3848	2531.2	1136.86	55.4449	2478.16	1151.89	7.27866	2473.95	1120.58	10.6389	2527.66	1113.03	31.7284	2464.05	1082.36	45.0536	2533.65	1081.78
732	0	677.954	-58.1902	1447.47	685.982	-89.5481	1463.15	657.861	-90.0548	1485.11	646.938	-56.5735	1470.85	880.069	116.653	1699.62	890.835	78.2422	1715.73	855.713	79.1506	1742.92	843.143	117.778	1725.71	85.5598	2498.39	1090.9	62.0243	2516.77	1127.92	23.6836	2497.7	1142.87	7.55221	2457.08	1120.26	10.5876	2509.25	1104.72	32.0293	2441.44	1084.48	45.3654	2510.38	1073.43
733	0	678.027	-58.8184	1445.27	686.309	-90.7801	1460.7	658.32	-91.3608	1482.72	647.263	-57.7897	1468.78	880.451	114.328	1698.41	890.912	75.2958	1713.97	855.863	76.1991	1741.17	843.394	115.159	1724.4	85.7129	2477.59	1085.11	61.8286	2501.67	1118.49	23.3767	2484.71	1136.5	8.28649	2441.26	1119.63	10.4181	2489.24	1097.1	31.9757	2418.2	1087.89	34.9436	2468.06	1073.58
734	0	678.055	-59.5439	1443.15	686.735	-91.7975	1458.02	658.7	-92.8148	1480.08	647.541	-59.1242	1466.54	880.143	112.356	1696.61	891.122	72.8758	1712.23	856.85	73.0686	1739.64	843.548	112.472	1723.28	85.0914	2456.8	1080.25	61.915	2483.94	1108.48	22.8054	2470.89	1129.08	7.61275	2425.06	1119.2	10.5639	2469.89	1089.03	32.2825	2397.63	1092	13.5095	2428.39	1066.95
735	0	679.024	-61.8361	1440.08	687.279	-93.3851	1454.86	659.011	-94.1576	1477.25	647.689	-60.5736	1464.2	879.766	110.311	1695.74	891.381	70.6169	1710.56	857.26	70.2001	1738.11	843.682	109.683	1721.95	88.3364	2433.29	1074.05	61.4705	2467.17	1098.25	23.5824	2455.59	1120.91	5.12263	2409.2	1118.78	10.9757	2446.78	1080.16	32.5322	2378.24	1094.98	15.2565	2404.38	1066.17
736	0	679.408	-63.0938	1437.74	687.519	-94.7382	1451.94	659.409	-95.3412	1474.18	647.779	-62.3384	1461.73	880	108.371	1694.24	891.741	67.9146	1708.53	857.472	67.3367	1736.52	843.864	106.976	1720.61	84.4669	2413.52	1070.41	61.4866	2448.38	1087.93				6.88907	2394.28	1116.66	11.1348	2425.27	1073.1	32.8054	2360.36	1098.78	16.1184	2381.28	1065.75
737	0	679.426	-63.8175	1435.42	687.859	-95.6903	1449.12	659.758	-97.1201	1471.28	647.984	-63.8406	1459.08	880.72	103.396	1692.04	892.03	65.1323	1706.48	857.598	64.3647	1734.86	843.94	104.062	1719.16	84.2272	2390.41	1065.92	61.2624	2428.02	1077.79	22.18	2424.11	1102.41	7.42627	2379.59	1114.56	11.9033	2404.2	1067.04	33.2094	2342.76	1102.82	16.3371	2358.8	1066.35
738	0	679.1	-64.5658	1432.42	688.262	-96.7252	1446.26	659.927	-98.781	1468.32	648.297	-65.2956	1456.4	880.832	100.933	1690.47	892.287	62.2084	1704.45	858	61.1942	1732.29	843.94	100.223	1717.66	84.4502	2368.01	1062.25	61.2669	2407.39	1068.03	22.3254	2406.57	1092.48	7.96044	2364.43	1112.06	12.0878	2381.34	1060.84	32.9907	2326.71	1106.07	17.0203	2336.43	1067.1
739	0	679.098	-65.935	1429.48	688.494	-97.7287	1443	660.052	-100.137	1465.29	648.504	-66.6829	1453.66	880.339	98.8364	1688.73	892.535	59.2358	1702.44	858.341	57.4967	1730.12	844.027	96.7314	1716.03	84.8918	2345.76	1059.53	61.1752	2385.57	1058.7	53.4159	2383	1114.83	7.2797	2349.69	1108.52	12.54	2358.82	1055.39	33.7836	2311.41	1108.06	17.2531	2315.3	1068.49
740	0	679.526	-67.5541	1426.42	688.627	-98.8389	1439.63	660.247	-101.592	1462.08	648.648	-68.0552	1450.85	879.921	96.318	1687.14	892.655	56.1904	1700.35	858.581	54.3041	1728.14	844.104	93.6651	1714.31	85.6935	2323.72	1057.31	60.9663	2362.65	1049.77	53.3595	2368.97	1105.76	5.33126	2333.84	1104.89	12.6426	2335.69	1050.2	33.9297	2298.69	1110.37	19.039	2295.53	1070.63
741	0	679.58	-68.7942	1423.49	688.615	-100.171	1436.03	660.815	-103.248	1458.65	648.71	-69.4827	1447.89	879.86	91.9134	1684.95	892.769	53.0364	1698.12	858.769	50.9511	1726.09	844.143	90.5565	1712.63	85.8727	2302.26	1055.26				52.9945	2354.99	1095.79	4.25492	2318.84	1100.43	12.3329	2311.77	1046.89	34.8837	2283.94	1111.54	19.9091	2275.13	1073.09
742	0	679.434	-69.9291	1420.46	688.791	-101.529	1432.77	661.326	-105.052	1455.05	648.653	-71.078	1444.78	879.735	89.0952	1683.28	892.842	49.7999	1695.8	858.854	47.0582	1723.78	844.126	86.824	1710.84	87.9914	2279.63	1054.06	57.4813	2296.2	1042	52.7863	2339.42	1085.15	3.15057	2304.01	1094.34	10.5919	2287.11	1042.79	35.9235	2272.6	1111.79	19.5284	2256.21	1074.94
743	0	678.746	-70.9042	1417.45	688.879	-102.799	1429.1	661.407	-106.626	1451.47	648.492	-72.5277	1441.61	879.6	86.1815	1681.41	892.814	46.4685	1693.37	858.987	43.1017	1721.26	844.06	82.758	1708.76	88.1469	2258.02	1053.09	48.5151	2233.15	1046.02				3.09659	2288.45	1089.41	10.5055	2263.6	1040.49	36.1183	2260.3	1111.4	20.3968	2238.37	1077.03
744	0	679.056	-72.0701	1413.68	688.836	-104.119	1425.49	661.571	-108.042	1447.66	648.36	-73.9604	1438.03	879.317	83.2403	1679.18	892.803	43.264	1690.9	858.811	38.566	1718.42	843.89	78.9671	1706.61	88.6264	2237.59	1052.56	50.0408	2215.53	1047.61				6.59344	2272.57	1083.43	12.4449	2240.39	1039.28	36.077	2248.66	1110.25	20.3817	2221.21	1079.55
745	0	678.833	-73.3658	1410.52	688.749	-105.415	1421.39	661.61	-110.189	1443.72	648.407	-75.1764	1434.17	879.168	79.6356	1677.09	892.853	39.0568	1688.34	858.805	34.8698	1716.23	844.003	74.7739	1704.49	87.5243	2217.16	1052.23	50.6033	2196.13	1050.71	23.6427	2255.76	1029.56	7.24623	2256.41	1076.58	14.638	2218.14	1038.41	36.186	2238.16	1107.6	19.5927	2204.74	1081.75
746	0	678.32	-74.56	1406.89	688.786	-106.831	1417.61	661.478	-111.901	1439.78	648.175	-76.9588	1430.52	878.99	75.4848	1674.9	892.551	35.6731	1685.51	858.867	31.1274	1713.54	843.669	70.7335	1702.25	88.5435	2197.62	1052.24	50.7627	2175.63	1054.33				6.67879	2239.66	1069.56	16.5423	2195.62	1037.87	70.5612	2223.52	1088.71	21.0666	2189.08	1082.94
747	0	677.896	-75.8245	1403.14	688.601	-108.096	1413.14	661.333	-113.795	1435.6	647.439	-79.4016	1427	878.495	71.7908	1672.6	892.254	31.5769	1682.19	858.927	25.8721	1710.53	843.286	66.393	1699.96	90.6869	2177.84	1052.74	51.1985	2156.61	1058.5				6.31669	2222.2	1062.54	15.2686	2174.23	1038.35	57.4055	2242.05	1077.09	20.623	2175.48	1083.95
748	0	677.459	-76.9659	1399.27	687.949	-109.503	1408.4	661.097	-115.553	1431.22	646.688	-81.3576	1423.41	877.899	67.9899	1670.34	892.739	27.0918	1679.19	858.781	21.8226	1707.26	842.956	61.8488	1697.42	89.3459	2159.84	1052.59	51.5426	2138.97	1062.14	17.6372	2183.36	1013.23	6.15497	2204.25	1055.33	15.0325	2152.81	1039.12	57.1767	2226.73	1066.76	20.8781	2161.92	1083.86
749	0	676.874	-78.5753	1395.1	687.625	-110.891	1403.97	660.651	-117.346	1426.56	646.396	-82.5302	1418.47	877.924	63.5893	1666.92	892.401	23.7733	1676.11	858.678	16.433	1703.88	842.622	57.4353	1694.73	88.8048	2142.29	1052.57	51.3876	2122.66	1065.18	45.6401	2176.03	1012.7	6.21106	2185.89	1048.04	15.1233	2132.24	1040.34	56.975	2210.71	1055.95	20.6649	2149.13	1083.07
750	0	676.291	-79.6918	1390.9	687.306	-112.295	1399.18	660.141	-119.065	1421.98	645.752	-84.0674	1414.14	877.413	59.2334	1664.28	892.018	19.1829	1672.74	858.557	12.1721	1700.44	842.071	52.8388	1691.81	89.1028	2124.97	1052.37	51.9254	2107.79	1068.3	18.6244	2133.84	1007.02	6.25165	2166.88	1040.75	15.5017	2112.85	1041.58	56.7712	2191.81	1044.81	20.7815	2135.8	1081.35
751	0	675.47	-80.9376	1386.52	686.504	-113.678	1394.46	659.938	-121.073	1416.9	645.495	-87.0962	1410.13	876.877	54.8808	1661.4	891.171	14.431	1668.91	858.219	6.86028	1696.85	841.351	47.3636	1688.84	89.2371	2107.7	1052.19	52.0698	2093.66	1070.33	24.2444	2112.71	1005.65	6.14375	2147.29	1033.77	14.7868	2093.99	1043.21	56.7067	2173.07	1033.65	20.4527	2122.58	1079
752	0	674.673	-82.1087	1381.87	685.951	-115.135	1389.02	659.753	-123.934	1412.07	645.326	-89.1251	1405.95	875.525	50.1857	1658.25	890.779	9.82723	1664.73	857.895	1.32454	1693.06	841.565	41.7879	1685.93	90.8272	2091.35	1051.91	52.0843	2078.92	1072.01	24.1128	2086.52	1004.07	6.27272	2127.25	1026.72	15.7924	2075.71	1044.49	56.7459	2153.45	1022.39	20.5128	2110.09	1075.11
753	0	673.617	-83.1277	1377.39	684.857	-116.482	1383.85	658.429	-125.484	1406.4	643.788	-91.1502	1401.11	875.184	44.6859	1654.52	890.578	4.84609	1660.87	857.45	-3.95755	1689.1	840.701	36.2953	1682.66	91.7716	2074.76	1051.01	51.8995	2066.82	1072.46	24.4361	2063.55	1004.13	8.47385	2107.93	1020.73	15.921	2058.7	1045.53	56.6334	2131.27	1011.72	8.58219	2097.11	1074.62
754	0	671.99	-84.8262	1372.81	683.756	-117.939	1378.38	657.526	-127.551	1400.66	641.891	-92.5986	1396.19	874.196	40.2289	1651.29	889.532	-0.105577	1656.55	856.979	-9.68969	1684.99	839.891	31.0832	1678.99	90.0029	2060.28	1049.11	66.048	2029.21	1023.6	24.5882	2040.28	1004.97	3.37224	2084.23	1013.6	16.1739	2042.5	1046.44	22.1	2084.6	1064.4	52.3796	2055.08	1072.35
755	0	671.302	-86.5527	1366.89	682.949	-120.445	1372.21	656.198	-129.163	1394.99	641.065	-94.3359	1390.9	873.413	35.1846	1647.51	888.922	-5.30325	1652.13	856.477	-15.635	1680.29	839.099	25.2398	1675.1	89.444	2045.51	1046.91	66.0037	2009.91	1026.6	25.0268	2016.9	1006.21	2.31313	2062.54	1007.65	16.24	2026.82	1046.86	22.0225	2071.74	1057.45	52.5007	2044	1070.81
756	0	669.686	-87.6519	1361.68	681.606	-121.382	1366.26	655.05	-131.241	1388.66	639.705	-96.4816	1385.6	872.31	29.6796	1643.74	888.412	-10.7293	1647.33	855.721	-21.7769	1675.26	838.066	18.2103	1671.06	89.6121	2030.57	1044.17	66.2684	1992.19	1029.53	25.1008	1996.19	1007.76	4.2635	2041.39	1002.33	16.4424	2012.01	1046.63	22.4714	2057.91	1050.45
757	0	668.114	-89.0825	1356.15	680.244	-122.446	1360.09	653.744	-132.887	1382.43	637.847	-98.6143	1379.91	870.838	24.1155	1639.24	887.389	-17.7353	1642.03	854.883	-27.5762	1670.11	836.918	12.3741	1667.26	89.6494	2015.7	1040.8	66.3033	1975.49	1032.16	25.2747	1976.26	1009.99	7.0901	2020.51	997.265	15.9279	1997.57	1045.87
758	0	665.506	-90.6085	1350.28	678.546	-123.957	1353.73	652.253	-135.854	1376.13	636.102	-100.875	1374.23	870.323	17.9658	1634.77	886.257	-22.7049	1637.02	853.861	-34.7475	1665.19	835.586	5.14098	1662.24	88.7197	2001.29	1036.99	66.2953	1960.28	1034.67	25.3612	1957	1012.12	9.28988	1998.61	992.417	17.1902	1983.77	1044.65				18.1025	2027.96	1035.02
759	0	663.514	-92.1345	1344.25	676.651	-125.577	1347.12	650.36	-137.197	1369.61	634.421	-102.814	1368.19	868.912	11.8627	1630.17	885.266	-28.8404	1631.44	853.507	-41.7635	1659.28	834.623	-1.47127	1657.25	89.2054	1986.94	1032.47	66.7011	1945.47	1036.58	25.4329	1938.47	1014.69	7.53136	1975.19	988.796	15.8695	1970.35	1042.46				17.4595	2012.1	1025.02
760	0	661.219	-93.6696	1338.02	674.552	-127.191	1340.14	648.679	-138.773	1361.86	632.534	-104.648	1361.65	867.451	5.37404	1625.23	883.957	-35.3166	1625.74	852.164	-48.7352	1653.25	833.384	-8.53213	1652.42	88.2656	1971.58	1027	65.9417	1931.76	1037.32	26.283	1922.25	1017.31	8.09268	1953.8	985.311	15.3939	1957.41	1039.33				18.0577	1995.85	1015.75
761	0	658.887	-95.2662	1331.76	672.341	-128.784	1333.05	646.192	-140.638	1355.1	630.446	-106.445	1355.05	865.874	-1.52052	1619.81	882.625	-42.3109	1619.42	850.526	-55.7348	1646.9	831.996	-15.8996	1646.58	88.1659	1956.86	1021.74	67.0123	1918.4	1037.2	26.8377	1905.79	1019.29	8.87663	1932.5	982.119	15.0633	1943.69	1034.63				18.7998	1977.96	1006.15
762	0	656.7	-96.6623	1324.41	670.082	-130.633	1325.43	643.791	-142.016	1347.14	628.063	-108.458	1348.37	864.521	-8.70768	1613.94	881.548	-48.8114	1612.93	849.143	-63.7057	1640.1	830.595	-23.3276	1640.71	89.9033	1941.42	1014.88	66.7731	1907.13	1036.93	27.6601	1891.24	1020.81	9.66342	1910.91	979.722	15.7784	1930.56	1030.19	75.9618	1957.06	977.841	18.1749	1959.85	996.158
763	0	653.692	-98.2307	1317.99	667.184	-131.92	1317.55	641.351	-144.124	1339.56	625.581	-110.501	1341.06	862.802	-16.3444	1608	879.41	-56.5561	1606.18	847.664	-71.6247	1633.36	828.995	-30.9079	1634.9	89.5232	1925.9	1008.56	65.6514	1894.8	1034.39	28.089	1877.49	1022.03	10.4783	1890.07	977.348	15.3865	1917.48	1025.05	75.3245	1935.56	968.062	18.9678	1940.43	985.904
764	0	650.642	-99.9876	1310.7	664.137	-133.345	1310.18	638.229	-146.89	1331.36	622.787	-112.166	1333.52	861.134	-23.7754	1601.65	877.61	-64.5306	1599.1	845.73	-79.5973	1626.18	827.342	-38.7424	1628.37	89.325	1909.86	1001.41	63.6918	1885.2	1031.56	27.4635	1863.17	1021.64	9.54132	1868.49	976.113	14.9376	1903.1	1018.04	74.5711	1914.92	958.522	19.82	1919.95	976.18
765	0	647.579	-101.216	1303.11	661.147	-134.99	1301.91	635.207	-148.983	1322.96	619.743	-113.634	1325.64	859.175	-31.6887	1595.1	875.642	-72.8843	1591.32	843.462	-88.0276	1618.19	825.531	-47.0392	1621.3	89.7395	1892.89	993.451	71.506	1871.52	1030.74	26.8977	1849.85	1020.58	9.16122	1847.99	974.799	14.2519	1889.1	1010.55				19.7939	1899.05	967.155
766	0	644.313	-102.087	1295.02	657.515	-136.434	1293.69	631.71	-149.518	1314.33	616.886	-115.55	1317.72	857.541	-39.7736	1587.48	873.271	-80.9448	1583.46	841.249	-96.4078	1610.1	823.658	-55.8183	1613.73	89.6525	1875.13	986.066				27.1286	1837.06	1018.71	10.037	1828.34	973.487	15.1748	1873.72	1002.54	60.9874	1813.67	956.079	19.4911	1877.73	957.744
767	0	641.239	-104.754	1286.89	654.087	-138.065	1284.45	628.285	-151.635	1305.28	612.827	-118.027	1309.7	855.01	-48.3533	1579.87	870.756	-89.6943	1574.77	838.548	-105.489	1601.19	821.476	-64.8497	1606.29	89.4052	1858.15	978.412				27.74	1824.67	1016.3	10.2745	1808.52	972.58	14.9885	1858.55	994.295	61.5805	1792.13	957.72	19.6871	1854.66	949.064
768	0	637.597	-105.74	1278.13	650.047	-139.482	1275.13	624.629	-154.618	1296.08	609.3	-118.959	1300.88	852.958	-57.8591	1571.89	867.903	-99.1969	1566.11	835.835	-114.665	1592.32	819.033	-73.6791	1597.88	89.3884	1840.16	969.891	50.3066	1860.61	959.848	32.2738	1815.2	1011.14	10.2724	1789.79	971.64	14.8505	1842.65	985.836	62.1134	1770.8	960.033	20.1964	1832.23	941.17
769	0	634.294	-107.184	1269.81	645.903	-140.711	1265.74	619.66	-155.477	1286.79	605.402	-120.471	1292.03	850.055	-67.9363	1563.32	865.164	-108.018	1556.56	832.936	-123.827	1582.68	816.396	-83.8634	1589.18	89.3664	1821.03	961.613	50.1647	1841.95	948.142				10.2741	1770.83	971.393	14.1367	1826.48	976.656	63.1012	1752.23	962.487	19.4451	1808.75	934.419
770	0	629.978	-108.566	1260.92	641.397	-142.092	1256.34	615.282	-155.8	1276.5	601.435	-121.893	1282.54	847.79	-77.0168	1554.15	861.938	-117.611	1546.7	830.121	-134.082	1572.31	813.618	-93.2773	1579.98	89.444	1801.71	953.362	50.1626	1817.33	937.086	60.743	1801.11	992.137	10.5359	1753.75	970.265	13.8857	1808.33	966.995	62.5642	1733.29	965.671	15.1711	1784.04	928.145
771	0	625.82	-109.896	1251.31	636.777	-143.313	1245.87	610.861	-158.352	1266.24	597.191	-123.142	1273.24	844.645	-87.0524	1544.75	858.484	-127.517	1536.26	825.781	-145.099	1561.37	810.681	-103.459	1570.12	89.4806	1780.11	945.125	54.6048	1780.32	927.049	61.8574	1791.77	983.234	10.2631	1735.9	968.831	13.5867	1789.5	956.665	62.7389	1715.66	968.29	33.936	1747.2	926.745
772	0	621.149	-110.803	1242.24	631.905	-144.627	1235.97	604.856	-158.626	1255.72	592.741	-124.575	1263.83	840.995	-97.9216	1534.4	854.947	-138.128	1525.46	822.278	-154.95	1550.8	807.335	-113.831	1559.7	89.1919	1760.65	938.397	59.9802	1739.69	919.475	64.2016	1782.3	972.557	10.9751	1720.06	967.502	13.3714	1770.81	947.487	63.1731	1699.18	970.853	36.2043	1745.57	922.187
773	0	615.686	-112.174	1232.32	626.553	-146.254	1225.21	599.814	-159.782	1244.67	587.237	-125.973	1253.87	838.344	-108.327	1524.11	850.766	-148.735	1513.67	818.361	-165.462	1538.9	803.764	-124.429	1548.82	89.557	1739.54	930.649				64.2189	1767.53	960.987	11.2767	1703.64	966.034	15.2596	1751.39	939.014	63.5783	1683.79	972.808	15.0743	1710.97	915.007
774	0	610.75	-113.129	1221.92	621.252	-146.689	1213.99	593.92	-161.218	1233.63	582.025	-126.838	1243.27	834.611	-119.246	1512.83	846.4	-159.728	1501.15	813.726	-176.936	1526.27	799.593	-136.076	1537.37	87.5215	1720.07	924.236	67.8566	1711.22	914.628	63.9028	1749.68	948.857	11.1197	1687.97	964.306	13.584	1729.62	929.241	63.5951	1669.53	974.085
775	0	605.258	-114.015	1211.61	614.351	-146.935	1202.53	588.148	-161.696	1221.9	576.651	-127.947	1232.57	830.203	-130.945	1500.89	841.703	-170.907	1488.52	808.704	-188.459	1513.4	796.024	-147.497	1525.25	87.7723	1697	917.073	77.4237	1654.54	921.564	63.559	1731.33	937.092	12.7748	1673.55	961.854	13.9244	1709.43	921.117	63.6525	1656.9	974.49	20.283	1662.41	911.201
776	0	599.966	-114.414	1200.94	608.718	-148.142	1191.07	581.854	-162.292	1210.15	570.666	-129.773	1222.08	825.556	-141.997	1488.76	837.136	-182.846	1475.31	803.494	-200.62	1499.23	791.301	-159.764	1512.54	91.5707	1673.5	912.303	78.7875	1633.3	922.626	63.4162	1711.91	925.633	12.182	1658.15	958.537	14.6267	1686.98	913.124	62.0925	1644.45	973.714	21.4122	1640.26	909.987
777	0	594.071	-115.076	1190.09	602.281	-148.152	1179.18	575.118	-163.167	1197.98	565.065	-130.339	1210.88	820.52	-154.338	1475.89	831.544	-194.534	1460.96	797.846	-212.557	1484.69	786.33	-172.58	1499.44	92.0217	1652.5	907.104	79.2405	1612.9	923.72	63.3745	1691.94	914.247	12.281	1643.44	954.681	17.4763	1663.22	904.061	62.0517	1632.83	972.72	22.3676	1618.17	908.862
778	0	587.807	-115.615	1179.52	595.341	-148.269	1166.99	568.236	-163.52	1185.74	558.229	-130.244	1199.34	814.98	-166.972	1462.71	825.005	-206.848	1446.33	791.867	-224.762	1469.3	780.711	-184.965	1485.56	90.8525	1631.05	902.158	79.9048	1594.1	924.46	63.2251	1670.64	903.084	11.0621	1627.93	950.685	17.0256	1640.04	897.801	55.7365	1663.35	958.524	22.5453	1597.03	908.892
779	0	581.758	-115.778	1167.64	588.372	-148.207	1154.2	561.314	-163.169	1172.93	551.845	-130.733	1187.72	809.477	-179.634	1447.8	818.684	-219.076	1429.93	785.12	-237.348	1453.25	774.472	-196.894	1470.68	89.3553	1608.87	897.338	79.8321	1576.34	925.101	62.989	1646.57	892.827	10.4812	1613.04	945.819	20.88	1618.37	892.017	55.4137	1650.53	948.632	23.0542	1575.49	909.634
780	0	576.829	-116.011	1156.59	581.309	-148.08	1141.99	553.483	-163.292	1159.59	544.418	-130.827	1176.11	803.295	-192.705	1431.97	811.715	-231.543	1413.36	777.835	-249.446	1436.15	768.039	-211.228	1455.31	89.4197	1587.59	893.535	80.0948	1559.06	926.17	63.4273	1622.63	883.059	10.4813	1598.31	940.42	23.411	1595.94	886.521	55.2967	1636.31	937.581	23.2249	1555.56	910.599
781	0	567.956	-115.551	1144.13	573.27	-147.758	1128.88	545.841	-162.496	1146.27	537.538	-130.753	1163.66	796.209	-206.404	1415.68	804.119	-244.442	1396.46	769.931	-263.353	1418.34	760.598	-224.479	1438.53	91.7676	1564.48	890.703	81.0667	1542.97	926.793	52.5796	1546.01	877.453	9.79215	1582.86	934.257	16.5614	1570.54	881.611	23.7614	1608.71	894.383	24	1536.16	911.531
782	0	560.805	-115.07	1132.05	565.462	-146.473	1115.46	537.84	-161.7	1132.57	530.402	-130.3	1151	788.672	-219.42	1399.21	794.867	-257.043	1377.96	761.091	-276.214	1399.92	752.746	-238.299	1420.91	90.4113	1544.19	887.918	81.4487	1527.47	927.014	53.3495	1521.64	878.294	10.5009	1568.36	927.258	19.7879	1548.34	877.268	23.8967	1587.7	884.649	25.0481	1519.14	912.907
783	0	553.293	-114.473	1119.84	557.915	-145.67	1102.27	529.42	-161.105	1118.73	522.748	-129.643	1138.43	780.128	-233.42	1381.24	786.01	-270.157	1358.54	751.812	-288.637	1379.81	744.5	-251.817	1402.93	90.6528	1523	885.778	81.0978	1512.74	927.038	53.8414	1497.76	879.631	10.8381	1553.33	920.051	21.1308	1525.14	874.027	24.0166	1565.53	874.967	24.9829	1502.06	914.144
784	0	546.022	-113.401	1107.24	548.741	-143.966	1088.16	520.275	-159.504	1104.66	514.59	-128.951	1125.35	770.887	-247.226	1363.55	776.251	-282.982	1338.26	741.609	-301.874	1359.22	735.836	-265.215	1383.84	91.2664	1502.73	883.294	81.4359	1498.97	926.139	54.3835	1477.33	881.429	11.3342	1537.4	912.665	17.6931	1501.64	871.825	24.5685	1543.78	866.765	25.5791	1485.99	914.415
785	0	535.821	-112.101	1094.31	539.572	-142.355	1074.13	510.996	-157.474	1090.09	505.731	-127.297	1112.15	761.908	-260.821	1342.96	765.586	-296.147	1317.07	730.59	-314.999	1337.66	725.838	-280.018	1363.43	92.6598	1481.5	882.211	79.9895	1486.31	924.1	55.3624	1457.71	883.7	11.0327	1520.74	905.425	16.39	1478.73	870.163	61.576	1535.83	921.572	25.9155	1470.75	915.126
786	0	528.722	-111.053	1080.81	529.688	-139.656	1059.76	501.572	-155.142	1075.68	497.551	-125.74	1098.91	751.223	-275.262	1322.25	753.914	-309.301	1294.66	718.901	-326.961	1315.22	714.746	-292.751	1342.52	92.3538	1462.71	880.511	80.0246	1472.84	921.806	55.9344	1439.65	885.999	10.6215	1503.91	896.824	17.0292	1456.81	869.426	61.595	1523.47	910.3	25.495	1456.41	914.786
787	0	520.743	-109.577	1068.21	520.835	-137.458	1045.39	491.378	-152.394	1060.71	488.766	-123.867	1085.06	739.026	-288.717	1299.96	741.24	-322.582	1271.57	705.834	-339.278	1291.28	702.945	-306.213	1319.71	92.9792	1443.41	879.102	79.9193	1460.5	917.989	56.0894	1420.67	888.527	10.7121	1486.64	888.377	17.346	1436.06	868.646	61.2417	1508.56	898.788	25.6298	1442.37	913.829
788	0	512.711	-107.358	1054.15	510.821	-134.863	1030.62	481.401	-148.932	1045.68	479.71	-121.48	1071.11	726.797	-302.522	1277.04	727.584	-334.592	1247.05	691.759	-352.161	1266.67	690.174	-319.431	1296.27	92.8251	1425.13	877.443	80.4037	1447.99	913.828	56.2951	1404.24	890.893	10.0266	1468.67	879.98	18.5021	1416.2	868.254	61.3103	1491.13	886.298	26.4524	1429.2	911.95
789	0	503.409	-104.819	1040.37	500.29	-131.437	1015.77	470.8	-144.933	1030.73	470.156	-118.964	1057.02	713.939	-315.226	1252.54	713.207	-346.478	1221.67	676.73	-363.668	1241.01	676.418	-332.479	1272.01	92.8271	1407.66	875.54	81.2452	1435.65	908.415	56.2045	1389.17	892.643	10.2635	1450.22	871.184	18.4583	1395.93	868.175	61.1964	1472.95	874.06	26.0615	1416.33	908.692
790	0	492.763	-101.894	1026.24	489.942	-127.419	1000.66	460.338	-140.623	1015.31	460.315	-116.048	1042.86	699.636	-328.36	1228	697.302	-357.671	1195.16	660.593	-375.062	1213.92	661.232	-344.616	1246.38	93.7797	1389.74	874.614	79.7012	1422.49	902.078	56.633	1372.96	893.236	10.0578	1431.13	862.434	18.3469	1377.42	868.138	60.8616	1457.05	861.702	25.3506	1403.91	905.251
791	0	482.313	-98.6558	1011.92	479.236	-123.136	985.169	448.992	-135.656	999.559	450.219	-112.234	1028.45	685.455	-340.301	1201.73	680.245	-368.01	1167.15	643.606	-384.941	1185.74	645.42	-356.433	1219.77	93.4471	1373.38	872.767	80.1507	1410.66	893.374	38.281	1428.86	886.805	10.528	1412.42	854.188	60.8407	1439.33	849.195	18.8259	1359.75	868.14	91.3972	1404.44	842.364
792	0	472.595	-94.8027	997.514	468.019	-117.925	969.922	437.51	-130.122	983.463	439.799	-108.374	1013.38	668.676	-352.457	1174.07	662.362	-377.374	1138.51	624.346	-394.412	1156.04	628.235	-367.327	1191.18	93.5468	1357.23	870.608	80.4864	1397	885.522	37.679	1413.83	875.283	11.3506	1391.79	845.362	60.8153	1419.18	837.045	19.1718	1342.71	867.852	91.7974	1382.87	835.663
793	0	462.772	-90.7986	983.248	456.018	-111.738	954.071	425.791	-123.955	967.627	429.143	-103.467	998.356	649.896	-361.771	1144.99	642.91	-386.729	1108.49	605.158	-402.635	1125.53	609.526	-377.668	1162.24	93.6589	1341.4	868.078	80.5619	1382.74	876.914	37.8991	1397.31	863.019	11.1348	1371.58	837.474	60.8022	1393.49	825.547	18.9874	1326.26	866.86	91.3304	1360.84	829.466
794	0	451.609	-85.4097	968.557	445.323	-105.292	938.195	413.857	-116.827	951.364	418.109	-98.2402	983.056	630.681	-371.955	1115.41	622.589	-393.573	1077.4	584.013	-408.638	1094.25	589.373	-386.167	1131.53	93.02	1326.15	865.175	80.7509	1368.31	867.143	37.8251	1381.39	851.016	12.9164	1350.81	829.952				18.4197	1310.75	865.872	94.0385	1339.02	824.45
795	0	440.329	-80.071	953.521	433.386	-98.0609	922.313	401.441	-109.293	934.757	406.632	-91.7937	967.453	610.373	-380.084	1084.25	601.06	-399.675	1044.96	561.991	-413.494	1061.59	568.602	-393.088	1100.2	95.1338	1311.2	862.041	80.4796	1352.94	856.56	37.6207	1365.11	838.472	13.9937	1329.52	822.216				19.3966	1295.63	864.574	94.8637	1318.01	819.721
796	0	429.202	-74.1998	937.898	421.332	-89.5895	906.158	388.917	-100.439	918.402	394.929	-85.5381	951.204	588.184	-386.718	1052.51	577.863	-403.707	1012.31	538.084	-416.933	1027.95	545.521	-399.511	1067.51	94.3795	1296.43	858.082	79.6456	1336.84	846.306	37.5419	1344.45	825.979	12.4715	1307	814.594				19.8638	1281.68	862.487	94.155	1296.24	814.219
797	0	418.105	-68.9044	922.768	409.025	-81.2569	890.077	376.38	-91.2496	901.798	383.173	-78.404	936.102	564.339	-391.057	1018.97	553.661	-406.248	977.928	513.361	-418.754	993.566	521.905	-403.361	1033.48	96.2709	1281.77	852.445	80.6885	1319.97	835.166	28.023	1241.82	826.277	11.6553	1285.39	808.53	57.2583	1254.59	794.036	20.2298	1267.75	859.439	93.6799	1275.16	810.019
798	0	405.5	-60.3567	907.097	395.748	-71.6449	873.886	363.081	-81.1165	885.305	370.83	-70.2001	920.264	538.99	-393.512	984.421	527.166	-405.94	943.071	487.523	-418.117	958.006	496.983	-405.254	999.647	94.2132	1267.04	847.712	80.3664	1301.81	823.899	28.152	1224.1	827.012	11.8048	1263.7	802.89	57.5432	1230.35	793.076	20.2742	1253.73	855.877	93.1622	1253.24	806.507
799	0	394.049	-51.1076	891.369	384.074	-60.4053	857.149	349.765	-69.5862	869.032	358.51	-60.7896	904.206	513.095	-394.07	950.039	500.849	-404.494	907.531	460.135	-415.579	922.779	470.366	-404.764	963.93	92.5603	1252.2	841.73	80.6773	1283.13	812.189	28.029	1206.38	827.54	12.5821	1241.77	797.496	57.9343	1206.92	793.238	19.0505	1240.85	851.388	93.8621	1232.69	803.097
800	0	381.844	-42.1744	875.689	370.485	-49.3287	841.834	336.388	-57.1573	852.709	345.872	-51.4657	888.239	485.644	-392.48	914.427	472.972	-399.74	871.914	431.298	-409.846	886.363	443.11	-402.133	928.291	93.379	1237.57	835.478	80.072	1263.21	801.159	28.209	1189.77	828.312	12.7741	1220.52	792.701	58.2852	1185.43	794.522	18.7493	1227.25	846.38	95.8418	1211.93	800.631
801	0	368.346	-32.2413	859.966	357.527	-36.9997	825.346	323.289	-43.965	836.418	332.845	-39.9305	871.864	457.041	-388.065	878.207	443.873	-392.16	835.429	401.908	-401.34	849.655	414.355	-396.769	892.064	92.4551	1223.2	828.073	80.3344	1242.38	790.413	28.4413	1174.53	828.347	13.0121	1198.27	788.19	58.6795	1164.81	796.201	21.2229	1214.04	840.454	95.3467	1192.07	798.116
802	0	355.54	-21.26	844.115	344.64	-23.7004	809.371	309.182	-28.39	819.574	319.549	-27.9873	856.054	428.117	-381.628	841.987	413.842	-382.344	798.907	371.79	-390.525	812.824	384.238	-388.854	855.099	93.004	1208.02	819.09	80.6827	1221.55	779.922	28.9562	1159.47	827.659	11.9825	1176.66	784.713	58.9252	1144.33	797.945	16.4937	1200.21	832.386	94.0588	1172.28	795.035
803	0	342.046	-8.63309	827.909	330.182	-8.41098	793.818	295.388	-13.3906	803.269	306.067	-14.5952	840.291	397.115	-371.814	805.231	383.704	-369.777	762.572	340.673	-376.587	776.109	353.816	-377.346	818.173	93.1264	1192.04	811.047	80.7995	1199.8	769.918	28.6341	1145.89	826.748	13.1718	1155.6	781.231	59.2883	1126.37	799.653	19.5335	1187.38	824.782	95.5236	1152.82	792.82
804	0	328.109	4.81335	812.159	316.665	7.36202	778.285	281.36	2.54569	787.966	292.269	-0.229447	824.379	365.271	-358.47	768.9	352.054	-353.503	726.006	308.984	-359.358	739.711	322.1	-362.878	781.94	93.116	1176.07	802.775	63.1444	1124.02	758.103	28.7989	1133.08	824.894	11.9795	1134.71	779.363	59.4892	1109.74	801.265	18.6141	1172.86	816.893	95.254	1135.3	790.674
805	0	314.647	19.5158	796.471	303.518	24.4626	762.587	267.047	20.2345	772.762	278.242	15.5209	808.417	332.667	-341.82	732.404	320.335	-333.775	690.972	276.503	-338.55	703.64	289.424	-345.203	745.48	93.1367	1159.37	793.917	65.4194	1100.29	758.7	28.7235	1119.42	821.834	12.7237	1114.37	776.618	59.7528	1093.5	802.797	18.3396	1157.85	807.821	96.1728	1117.28	788.477
806	0	300.801	35.4754	781.524	290.03	43.0499	747.801	254.01	41.0368	757.28	263.923	32.5109	792.729	299.969	-321.909	697.056	287.979	-311.146	655.31	244.084	-314.065	667.975	256.72	-323.994	709.549	92.9438	1142.58	784.644	65.8098	1078.65	758.812	29.2923	1107.37	817.96	13.1792	1095.02	772.602	60.0081	1078.14	803.829	17.9451	1142.89	798.362	96.2864	1099.31	786.193
807	0	286.444	52.5565	766.49	276.648	63.7722	733.414	240.823	62.7341	742.707	249.697	51.6894	777.701	266.313	-298.4	662.311	255.956	-284.459	621.57	211.405	-286.496	632.735	222.879	-298.65	674.246	92.659	1124.7	775.616	65.5605	1058.01	759.297	28.5912	1095.41	813.356	13.6426	1075.9	770.133	59.9667	1064.31	804.307	17.9715	1127.12	787.824	95.6423	1082.48	783.944
808	0	272.34	71.908	752.894	264.041	84.3622	719.858	228.192	85.5494	728.165	235.682	72.2236	762.818	232.563	-271.57	628.863	223.899	-254.969	588.64	178.819	-255.435	598.888	188.962	-269.491	640.021	92.5215	1106.18	765.777	66.1325	1037.64	760.658	29.8209	1083.56	807.421	13.9793	1056.95	767.451	59.7743	1051.38	803.611	17.8131	1110.22	778.067	95.7455	1066.27	780.668
809	0	258.36	92.0752	738.765	251.335	106.49	706.684	215.496	110.27	714.119	221.087	94.9116	748.114	198.59	-241.01	596.573	191.741	-222.058	557.718	147.628	-218.942	567.603	155.616	-236.936	607.016	92.417	1087.62	756.781	67.0295	1018.34	762.113	26.5913	1069.76	801.319	14.2181	1038.65	765.332	59.8795	1039.42	802.236	18.1514	1092.53	765.962	95.6106	1050.52	776.79
810	0	244.088	114.057	725.678	239.094	130.033	694.253	203.204	136.48	701.349	207.469	118.596	734.334	164.871	-206.946	565.85	160.586	-185.857	528.021	116.499	-179.558	537.053	122.274	-200.896	575.877	92.0473	1068.42	746.345	67.2608	1000.77	763.507	25.394	1057.93	793.85	14.5111	1021.64	763.664	60.9871	1027.76	799.799	17.4465	1074.69	755.853	96.9467	1034.48	773.848
811	0	230.117	136.909	713.609	226.761	155.643	682.554	191.884	163.643	689.202	193.91	144.143	721.426	131.625	-169.658	537.16	129.657	-145.972	499.237	86.5499	-137.685	507.89	88.966	-159.858	546.226	92.2435	1048.96	737.773	67.3978	984.438	764.707	27.4251	1045.73	784.521	14.6671	1004.19	761.698	59.1135	1016.44	795.984	17.709	1055.83	745.055	95.9841	1019.22	769.617
812	0	217.007	161.362	702.145	215.6	182.378	671.597	182.044	192.301	678.047	181.007	171.74	709.445	98.8685	-128.665	510.34	100.429	-103.144	473.566	57.0868	-91.4277	481.51	56.972	-115.63	518.63	92.3701	1028.25	728.97	67.4479	968.779	765.44	26.9237	1032.66	774.993	14.5611	987.509	758.469	58.254	1004.93	791.107	17.2119	1036.09	734.475	95.6138	1004.89	765.155
813	0	203.507	187.563	691.183	205.513	209.333	661.983	172.867	222.385	668.036	168.536	200.829	698.045	67.2769	-83.2073	485.134	71.6684	-56.8375	449.945	29.0224	-42.011	457.417	26.1912	-67.6846	493.878	92.5275	1007.61	720.892	67.5966	954.705	766.024	26.8438	1018.42	765.169	14.776	971.637	755.244	43.2847	946.446	729.485	18.0888	1015.06	723.784	96.4126	989.5	760.146
814	0	191.334	215.724	681.539	195.806	237.741	653.286	164.109	253.705	658.785	157.45	231.367	688.468	36.8814	-34.4302	462.753	44.2486	-8.21389	428.591	3.05768	10.1654	435.574	-3.19345	-16.1066	471.059	93.5108	986.259	712.513	67.4799	940.598	765.199	26.9611	1003.25	754.095	13.6909	956.432	751.167	43.5107	927.277	730.492	18.3105	994.07	713.912	97.9073	975.002	754.142
815	0	179.771	244.749	673.157	186.898	267	645.543	155.877	285.655	651.161	147.031	263.252	679.846	7.65028	16.322	443.05	18.5771	43.6016	409.948	-20.5782	65.2992	417.397	-30.107	38.0137	451.34	89.6311	964.809	704.052	66.4989	928.434	763.685	26.9615	987.038	741.906	15.5401	940.211	747.049	43.9762	908.321	732.179	19.696	972.191	704.249	96.7911	959.906	748.091
816	0	168.97	275.267	665.63	179.082	297.35	638.881	148.909	318.988	644.735	138.051	296.494	672.824	-19.2075	70.5752	426.209	-5.81835	97.8646	393.781	-42.9051	123.355	401.695	-55.1457	95.8286	434.613	95.0658	942.165	697.271	65.9885	917.621	760.773	25.7315	971.622	730.59	13.9176	925.693	743.54	44.2792	892.029	732.911	57.2618	958.883	758.553	97.8355	944.99	740.47
817	0	159.654	307.025	659.462	171.125	329.801	633.561	142.651	353.019	639.886	129.949	330.8	666.503	-44.044	127.673	412.267	-27.842	154.645	380.994	-62.9236	182.926	389.188	-78.1103	155.978	421.132	94.0033	921.235	690.537	67.8298	904.921	757.694	25.7972	954.286	718.639	15.0846	910.816	738.171	44.3761	875.863	734.059	57.5006	947.132	749.142	96.7416	930.219	732.08
818	0	150.702	340.183	654.36	164.294	362.536	629.43	138.813	388.535	635.666	123.378	366.149	662.325	-66.7895	187.533	401.548	-48.0753	213.221	371.182	-79.9791	244.568	380.046	-97.9603	218.005	410.908	93.966	899.326	684.306	64.4126	893.984	752.467	25.3439	935.939	706.318	12.7115	895.705	732.93	44.6395	860.962	734.198	57.1225	935.63	738.466	95.4204	915.022	723.866
819	0	143.142	374.433	650.889	159.01	395.753	626.376	136.305	423.662	634.119	118.426	402.002	659.603	-87.2221	249.187	394.071	-65.7178	274.25	364.399	-95.2625	308.238	374.25	-115.291	282.387	404.516	92.8583	877.91	678.271	17.7431	881.874	672.12	24.6624	916.418	694.012	12.7419	881.709	727.312	44.8023	847.326	733.383	57.0575	921.48	726.237	95.5417	899.265	715.467
820	0	136.964	409.006	648.906	154.469	429.613	625.176	134.523	459.18	633.674	115.14	438.898	658.979	-104.165	313.014	389.614	-80.8048	337.342	361.146	-107.379	372.832	371.477	-129.487	347.955	401.293	94.9086	855.58	673.341	17.4186	857.83	666.745	25.2842	897.266	682.507	13.2083	867.519	719.849	45.031	834.727	731.45	56.5182	908.383	713.586	96.376	882.845	706.946
821	0	132.374	443.73	648.6	151.3	464.381	625.144	133.96	495.429	634.505	113.131	475.895	659.549	-118.082	378.548	389.203	-93.4133	401.346	361.032	-115.74	438.965	372.885	-140.143	414.634	401.799	95.2378	833.268	669.026	19.0959	834.073	661.167	24.8978	875.604	670.554	14.1476	852.186	712.314	45.3054	821.958	728.718	86.8836	814.039	707.441	96.2481	866.162	697.129
822	0	129.733	481.357	650.077	149.627	499.552	626.941	135.604	531.002	637.13	113.088	513.032	661.956	-129.618	444.344	392.285	-102.698	466.313	364.587	-121.335	504.402	377.558	-147.602	482.526	406.136	95.5741	812.119	665.122	19.1967	811.797	656.352	56.088	874.926	686.264	14.2313	837.172	704.264	44.3223	810.682	725.684	86.7312	799.373	705.669	95.5687	848.597	687.951
823	0	128.055	517.356	652.934	149.342	534.183	629.876	138.25	566.85	641.209	114.663	550.312	666.002	-136.911	510.62	398.996	-108.761	530.477	371.177	-123.343	570.778	385.456	-151.406	550.153	414.071	94.8701	791.999	660.7	20.5193	788.729	652.174	55.768	855.758	672.255	14.2493	821.583	695.585	44.6891	799.731	722.511	86.9124	784.889	703.012	95.5491	831.085	677.369
824	0	128.113	553.512	657.479	150.714	569.235	634.773	143.09	602.055	647.399	118.292	587.166	671.473	-140.764	578.013	409.09	-111.789	595.734	381.075	-122.62	635.827	396.758	-152.118	617.516	425.535	95.1942	771.42	657.156	20.1833	767.442	648.521	55.6198	835.144	658.307	16.13	806.169	686.417	65.9393	822.226	702.039	86.0715	771.325	700.731	95.4202	813.051	667.668
825	0	130.199	589.667	663.656	153.593	604.706	640.633	148.583	637.636	654.256	123.373	623.89	678.878	-140.813	644.028	422.425	-111.044	660.601	394.699	-118.894	701.969	411.95	-148.257	684.136	440.346	95.7665	751.056	654.072	19.7259	744.679	646.737	55.7136	814.119	644.979	16.0621	789.752	677.239	65.8258	808.524	690.088	85.5533	758.421	697.085	95.4285	794.443	658.023
826	0	134.172	625.69	671.378	158.242	638.849	647.971	156.103	672.085	663.214	130.634	658.813	688.025	-137.399	709.716	439.575	-107.075	725.003	411.39	-111.269	765.78	430.189	-141.009	749.776	459.066	96.2897	731.963	651.547	59.7397	704.507	662.295	65.7039	793.949	677.313	19.2584	723.506	644.65	24.2179	759.187	622.636	16.5883	773.902	667.715	95.3557	774.905	648.29
827	0	141.845	652.627	674.34	166.421	667.633	652.374	165.59	699.435	670.138	139.982	685.518	693.921	-129.103	770.534	456.338	-98.1288	786.521	428.527	-99.8738	825.641	451.433	-130.009	809.074	479.564				61.5382	706.221	668.603	55.8739	792.937	682.227	22.162	719.299	648.159	23.9479	754.738	626.271	8.01674	767.22	670.161	88.3083	777.82	655.828
828	0	152.896	680.632	678.711	177.933	698.512	659.76	175.058	727.383	680.862	149.197	710.305	701.797	-111.749	812.648	462.286	-80.1344	833.132	438.586	-84.5652	869.098	465.02	-115.294	847.943	489.276	30.1981	815.315	717.855	26.2253	745.71	663.184	-4.17907	780.724	690.693	71.2481	815.18	695.608	30.8096	821.393	672.185	90.2349	777.651	691.979	66.4266	775.167	729.715
829	0	164.499	704.413	681.313	190.187	724.812	665.176	186.18	751.475	689.602	159.433	730.853	707.571	-93.9866	858.691	471.77	-61.9411	882.161	451.579	-67.949	914.403	482.048	-99.1098	890.348	502.685	8.16647	829.612	748.074	32.2623	778.225	680.939	-11.3075	794.462	709.437	47.8639	846.323	734.905	12.0649	846.361	706.735	74.5203	817.531	726.64	8.40224	786.027	750.62
830	0	176.47	726.828	683.226	202.666	748.592	670.041	198.012	772.685	697.252	170.777	750.421	712.173	-74.2137	905.839	484.655	-40.8669	931.332	468.021	-48.578	959.701	501.26	-80.5866	933.289	518.253	-11.9924	840.606	773.529	60.6134	854.138	764.288	-13.0061	812.366	724.622	43.9492	870.391	721.729	-7.1612	869.111	738.124	66.7211	817.416	737.079	2.04254	798.973	766.997
831	0	190.172	752.797	689.421	216.756	775.764	679.214	211.374	797.049	708.101	183.209	773.739	720.036	-53.0849	946.313	495.639	-19.7346	973.428	482.936	-28.1932	1000.04	518.47	-61.0039	971.978	531.594	-24.3055	850.109	793.568	62.6049	859.872	768.581	-12.3786	833.105	740.94	25.0362	905.172	760.192	-24.7816	886.639	765.625	39.684	884.718	800.609	1.63473	816.796	781.586
832	0	203.19	774.126	693.325	230.026	796.771	685.895	224.954	816.322	716.104	195.368	792.371	725.259	-30.4471	991.399	512.315	3.84485	1018.03	502.335	-4.52655	1041.14	539.609	-37.8045	1013.67	550.238	-31.5483	860.702	809.401	2.53046	934.641	798.591	18.5784	908.797	836.309	31.1789	903.566	761.904	-41.7112	901.076	790.265	50.524	900.928	803.651	6.22448	838.798	795.915
833	0	217.187	797.455	702.222	245.529	819.429	696.026	240.325	837.205	727.362	209.605	814.537	734.918	-6.30667	1029.81	527.895	28.8654	1056.37	519.954	21.0702	1077.69	558.331	-14.2368	1050.57	566.731	-30.9434	877.377	822.345	20.2106	946.313	796.889	-37.6582	910.41	854.97	-21.3643	958.252	834.312	-48.2615	917.972	810.113	31.7906	938.246	840.588	11.8513	866.586	813.513
834	0	231.133	816.83	709.72	260.418	837.811	704.158	256.523	854.544	736.235	225.368	833.167	743.478	19.7511	1069.2	548.088	56.2168	1094.1	541.04	49.718	1113.79	580.09	13.6131	1088.84	587.724	-26.8595	901.28	835.438	3.03325	983.569	835.628	-47.3879	920.111	871.348	-34.5151	973.159	821.323	-54.757	935.338	829.045	-43.9537	974.983	865.986	16.1788	911.471	834.054
835	0	246.212	836.052	720.468	276.469	855.409	714.544	274.491	871.511	746.876	242.372	851.908	754.583	47.1629	1104.63	569.492	84.5187	1127.84	561.773	80.2844	1146.39	601.424	43.2851	1123.34	609.884	-20.0858	931.437	850.937	-19.0103	1016.49	873.702	-50.2763	934.235	885.811	-63.4291	987.546	890.794	-57.3183	955.91	846.269	-35.1222	988.006	902.521	16.7487	953.206	859.856
836	0	262.101	853.613	732.09	292.909	870.67	725.291	293.626	886.372	757.598	260.82	869.17	766.842	74.8535	1137.5	593.006	114.693	1156.96	583.357	113.864	1176.29	623.81	75.2549	1156.17	633.714	-15.4024	968.726	871.022	-43.1437	1043.61	910.475	-48.0415	954.42	898.515	-77.6528	998.101	913.319	-53.7301	981.35	864.871	-46.0595	972.576	936.991	13.5588	997.455	890.427
837	0	277.025	869.054	745.502	308.957	883.207	736.044	313.541	899.058	767.895	280.374	885.046	780.107	106.101	1167.92	619.421	145.433	1183.96	606.201	149.353	1203.82	646.241	110.831	1186.58	659.628	-11.6146	1011.95	894.641	-48.9026	1028.55	971.59	-42.0106	977.809	912.745	-86.0258	1009.49	929.706	-76.4937	1046.85	906.249	-50.9596	988.618	954.375	3.18801	1040.31	925.072
838	0	294.47	883.629	761.068	326.296	894.506	748.074	335.18	909.857	779.594	302.362	899.204	794.69	137.54	1194.57	646.893	176.316	1207.14	629.597	186.822	1226.44	668.849	148.059	1213.66	686.121	-16.2589	1056.45	925.06	-66.3131	1042.11	995.436	-35.3896	1006.86	930.694	-89.083	1024.44	943.872	-87.6386	1068.66	930.321	-50.9279	1009.95	969.617	-13.0401	1079.37	963.108
839	0	310.762	896.217	778.492	342.028	903.411	760.439	356.428	919.168	790.432	325.447	911.691	809.908	170.165	1219.08	676.419	208.253	1227.28	653.969	225.117	1246.46	690.852	188.382	1237.61	713.65	-23.5549	1100.94	959.91	-77.7879	1054.84	1014.32	-30.6682	1055.62	952.747	-85.182	1047.36	957.31	-104.548	1086.72	994.51	-48.0791	1033.64	985.742	-34.8052	1112.92	1001.24
840	0	329.058	907.277	796.838	357.659	911.822	774.266	377.431	926.304	801.427	349.357	922.218	825.357	204.856	1240.65	707.369	240.202	1245.2	679.234	262.851	1263.17	713.177	229.955	1258.03	741.158	-38.1699	1141.94	999.029	-82.3471	1071.01	1031.39	-31.7603	1099.96	980.175	-79.7209	1076.72	973.027	-114.971	1097.08	1012.22	-45.5224	1067.14	1004.86	-92.9458	1145.89	1009.42
841	0	348.781	917.768	816.151	373.961	918.867	789.054	398.136	931.95	812.955	374.257	930.635	841.236	241.383	1259.7	739.034	270.319	1259.91	705.67	301.424	1276.79	735.598	271.76	1275.13	767.997	-59.944	1176.41	1038.07	-82.0497	1090.9	1046.27	-40.6611	1145.25	1012.59	-75.9187	1117.9	991.916	-119.566	1109.97	1027.59	-43.2813	1104.4	1027.18
842	0	368.827	926.505	835.853	388.841	926.794	806.352	418.195	936.89	824.78	398.881	938.089	856.79	278.922	1276.19	770.98	302.852	1274.21	733.73	339.131	1288.58	757.4	315.267	1289.36	794.611	-84.562	1203.31	1076.23	-79.3274	1114.81	1061.36	-50.255	1187.57	1049.59	-90.4339	1198.47	1030.86	-119.29	1128.51	1040.92	-45.1523	1144.64	1053.57	-130.869	1177.64	1063.23
843	0	389.934	934.693	856.633	405.792	933.164	823.808	438.487	941.198	837.336	424.294	944.051	871.665	317.576	1290.31	802.762	335.804	1286.93	762.162	375.992	1297.81	779.964	358.378	1300.61	820.508	-109.787	1224.32	1110.36	-75.264	1147.22	1078.78	-67.1104	1193.39	1043.48	-69.3287	1225.06	1088.87	-115.356	1149.01	1055.4	-49.8889	1185.96	1084.29	-144.379	1189.87	1083.65
844	0	411.226	941.659	876.961	422.402	938.873	842.224	458.096	944.816	851.021	449.365	948.669	886.649	357.851	1302.02	834.604	368.827	1297.62	791.65	412.039	1305.52	802.981	401.367	1309.16	845.624	-128.77	1238.32	1140.24	-72.7018	1184.98	1101.1	-92.1566	1257.56	1127.1	-82.0159	1237.72	1076.22	-108.527	1188.59	1072.04	-59.6782	1226.13	1119.09	-151.847	1203.16	1100.49
845	0	435.039	947.584	897.076	439.925	945.331	861.596	476.132	948.656	864.497	473.294	952.033	901.764	397.901	1311.26	865.681	402.634	1307	821.768	447.69	1312.18	826.316	443.672	1315.63	870.231	-151.436	1249.19	1165.85	-73.5608	1226.05	1126.59	-95.5188	1278.71	1112.81	-137.512	1208.2	1157.9	-147.554	1279.44	1130.59	-79.4739	1262.79	1154.5	-155.42	1220.46	1115.69
846	0	458.444	952.187	917.041	458.454	950.808	881.621	494.738	951.706	879.253	496.519	954.368	916.678	438.934	1318.01	896.324	437.026	1314.44	852.231	482.141	1316.95	849.963	484.53	1320.04	894.402	-165.19	1258.07	1184.49	-78.8827	1268.8	1157.63	-114.789	1313.41	1151.08	-137.384	1227.25	1171.14	-167.282	1295.04	1157.85	-99.3527	1294.45	1190.62	-152.189	1244.46	1131.1
847	0	482.393	956.231	936.9	477.564	955.107	901.467	513.189	954.691	894.379	519.966	955.84	931.213	479.637	1322.63	925.584	472.151	1320.37	882.404	516.525	1320.53	874.626	524.634	1321.98	918.116	-171.207	1268.88	1198.83	-91.1151	1309.66	1191.86	-138.462	1343.54	1188.3	-132.987	1253.09	1185.35	-181.293	1309.88	1180.79	-143.059	1314.05	1218.33	-148.382	1275.29	1148.74
848	0	506.21	958.479	956.544	497.004	958.867	921.385	531.966	956.751	910.324	542.614	957.009	946.108	519.397	1325.38	954.818	507.139	1324.43	912.154	550.911	1322.63	899.705	563.198	1322.73	942.414	-172.408	1284.57	1211.88	-106.635	1347.76	1229.09	-120.979	1353.39	1185.96	-127.887	1281.01	1201.12	-191.744	1325.1	1200.05
849	0	529.288	959.582	974.824	517.764	961.778	940.844	551.071	958.359	926.759	564.793	956.932	961.409	558.482	1325.22	983.354	542.649	1326.31	941.514	584.655	1323.35	925.572	599.825	1321.39	966.912	-169.113	1305.27	1224.82	-127.195	1378.72	1265.34	-185.049	1382.92	1254.78	-122.737	1317.83	1221.38	-198.46	1342.06	1217.91	-187.206	1327.88	1260.68
850	0	552.174	959.867	993.177	538.557	962.711	959.764	570.919	959.587	943.518	586.971	956.369	977.561	595.554	1323.38	1011.2	577.721	1326.53	970.434	618.35	1322.85	951.693	636.815	1318.66	992.179	-160.113	1339.75	1238.79	-160.728	1424.68	1260.64	-187.725	1408.08	1239.67	-125.072	1361.72	1246.31	-195.278	1363.36	1234.67	-190.624	1340.84	1273.96	-140.232	1349.77	1289.5
851	0	573.875	958.742	1011.08	559.845	964.013	978.324	590.654	959.524	960.223	608.217	954.815	994.218	632.564	1320.3	1038.48	612.515	1325.06	999.119	652.288	1320.49	978.003	671.739	1314.52	1017.37	-154.994	1376.84	1257.72	-188.71	1428.45	1259.37	-219.847	1405.38	1299.54	-128.563	1405.34	1277.26	-197.248	1388.76	1251.67	-188.262	1361.64	1286.25	-144.624	1377.35	1311.9
852	0	595.887	956.786	1028.82	580.27	963.848	996.796	611.892	958.736	978.24	629.004	952.252	1010.64	667.766	1315.25	1065.37	647.357	1322.14	1026.25	686.283	1316.51	1004.77	706.578	1308.7	1042.9	-150.028	1416.78	1280.8	-206.713	1468.1	1328.35	-229.715	1416.32	1316.34	-135.529	1448.05	1310.97	-172.464	1469.01	1287.75	-183.163	1383.81	1299.55	-150.748	1409.11	1336.83
853	0	617.504	953.802	1046.33	600.913	962.287	1015.11	631.247	957.042	995.449	649.523	948.605	1027.69	702.318	1308.06	1091.65	681.171	1317.02	1053.58	719.447	1310.77	1030.51	740.276	1301.02	1068.48	-156.172	1462.46	1310.71	-230.178	1474.67	1314.56	-228.399	1432.23	1328.88	-155.512	1486.14	1348.74	-191.375	1502.26	1324.39	-177.909	1408.58	1315.98	-157.075	1441.05	1362.66
854	0	637.524	949.612	1063.44	621.289	959.634	1032.69	651.166	953.835	1012.85	669.264	944.229	1044.15	735.955	1299.32	1118.46	714.488	1309.56	1080.46	752.374	1302.95	1056.85	772.83	1291.47	1093.95	-163.066	1506.86	1345.03	-246.123	1493.67	1378.73	-226.108	1453.49	1342.07	-175.807	1518.85	1385.94	-212.761	1530.87	1359.52	-172.821	1462.43	1337.99	-164.544	1473.14	1389.72
855	0	657.387	944.894	1080.93	640.99	956.081	1050.24	670.656	949.551	1029.8	688.805	938.682	1060.88	768.395	1288.82	1144.23	747.038	1300.61	1106.97	784.147	1293.99	1082.92	805.044	1280.55	1119.39	-179.129	1548.05	1383.61	-255.416	1504.37	1395.68	-221.253	1478.1	1356.62	-205.388	1528.98	1423.36	-234.141	1553.22	1391.87	-173.032	1505.79	1364.8	-176.342	1504.84	1418.52
856	0	676.331	938.623	1098.05	660.635	950.319	1068.05	689.638	944.151	1046.82	707.527	931.693	1077.47	799.732	1276.6	1169.55	778.651	1290.41	1133.48	815.447	1282.78	1108.45	836.186	1267.74	1144.45				-261.773	1517.11	1410.45	-178.382	1550.07	1396.6	-190.576	1536.65	1447.05							-182.23	1518.12	1425.81
857	0	694.96	931.65	1114.77	679.057	944.693	1085.34	707.949	938.039	1063.74	725.369	924.012	1093.94	830.424	1262.81	1194.92	809.804	1278.51	1159.08	845.938	1270.36	1133.74	866.123	1253.36	1169.17				-262.128	1534.21	1423.68	-230.536	1605.63	1413.56	-254.375	1540.44	1468.27				-190.656	1592.63	1432.78	-201.292	1562.84	1475.92
858	0	713.042	923.213	1131.48	697.593	938.096	1102.49	726.202	930.899	1080.98	742.867	915.325	1110.44	860.054	1247.7	1219.88	839.884	1265.29	1184.26	875.618	1256.12	1158.7	895.407	1237.72	1193.36				-256.111	1564.43	1436.08	-240.546	1598.76	1497.6	-257.344	1554.09	1481.37				-209.814	1629	1471.03
859	0	730.676	914.274	1148.15	715.71	930.685	1119.97	743.398	922.715	1097.61	760.304	906.291	1127.17	888.707	1231.52	1244.08	868.801	1250.03	1209.19	904.3	1240.99	1183.43	923.525	1221.09	1217.39				-251.214	1595.6	1453.64	-272.791	1600.43	1523.65	-255.537	1576.57	1493.71							-229.006	1612.08	1530.55
860	0	747.771	904.643	1164.94	733.029	922.391	1136.85	760.226	914.33	1114.22	777.164	896.111	1142.65	916.534	1214.03	1268.25	897.388	1234.27	1233.97	931.456	1224.39	1207.58	950.681	1203.24	1240.95							-279.032	1613.88	1537.92	-250.218	1601.7	1507.68				-272.601	1647.01	1547.71	-242.749	1633.11	1550.35
861	0	763.954	894.842	1181.16	749.95	913.391	1153.59	777.013	905.291	1130.7	793.323	886.149	1158.37	943.671	1195.47	1292.05	925.019	1217.49	1258.57	958.105	1206.75	1231.77	977.59	1184.42	1264.19				-256.812	1717.99	1531.28	-280.08	1630.91	1550.82	-244.598	1637.57	1525.51				-305.037	1662.83	1565.33	-253.978	1667.55	1578.62
862	0	779.969	883.982	1196.87	766.714	903.586	1170.62	793.239	895.98	1147.2	809.129	875.345	1173.93	969.999	1176.04	1315.18	951.103	1199.14	1282.88	984.305	1189.49	1255.22	1002.81	1164.83	1286.74				-279.182	1749.66	1567.9	-276.008	1653.13	1564.23	-241.051	1676.43	1546.35				-312.596	1673.63	1578.95	-262.467	1680.39	1602.7
863	0	796.38	873.346	1213.53	782.537	893.907	1187.75	808.888	886.454	1163.37	824.753	863.931	1189.49	994.966	1155.63	1338.09	976.306	1180.22	1306.95	1009.43	1170.68	1278.44	1028.11	1145.24	1309.39				-263.173	1760.2	1562.16	-269.838	1687.3	1579.58	-243.843	1720.68	1574.21				-312.777	1689.5	1590.97	-269.997	1702.68	1624.33
864	0	812.038	861.838	1229.25	798.367	883.429	1204.53	824.214	875.794	1179.72	839.408	852.424	1204.5	1019.86	1134.16	1360.91	1000.47	1160.47	1330.87	1033.67	1150.92	1301.35	1050.96	1123.47	1330.98							-266.348	1724.23	1599.32	-249.947	1763.78	1606.45				-309.793	1710.28	1602.58	-281.034	1751.01	1645.54
865	0	827.284	849.316	1244.65	813.831	872.513	1220.81	839.299	865.105	1195.48	854.191	840.449	1219.43	1043.31	1111.82	1383.15	1024.47	1140.13	1354.27	1056.69	1130.63	1324.21	1074.22	1101.53	1352.3							-264.33	1765.12	1623.36	-258.18	1805.03	1640.85				-303.482	1733.63	1615.87	-281.554	1754.31	1666.59
866	0	841.862	836.281	1259.89	828.987	860.873	1237.1	853.826	854.157	1211.02	868.189	828.134	1233.92	1065.7	1088.96	1404.68	1047.45	1118.87	1377.6	1078.55	1109.79	1346.23	1095.77	1079.54	1373.21							-270.597	1809.32	1653.38	-283.644	1840.85	1678.85				-296.852	1778.79	1634.81	-286.542	1782.91	1689.3
867	0	856.075	823.112	1274.87	843.256	848.779	1253.21	867.323	842.451	1226.74	881.715	815.452	1248.33	1087.05	1065.53	1426.07	1069.86	1095.66	1400.04	1100.38	1087.48	1368.19	1116.1	1055.84	1393.92							-280.937	1851.34	1686.94	-305.436	1871.04	1715.4				-295.369	1820.9	1658.25	-292.465	1813.39	1713.07
868	0	869.923	809.718	1289.87	856.981	836.258	1269.13	881.152	830.169	1242.04	895.16	802.022	1262.49	1107.59	1040.83	1446.85	1090.4	1072.96	1421.92	1120.98	1065.02	1389.61	1136.45	1031.83	1414.03							-296.232	1889.76	1723.46	-344.724	1853.84	1755.45				-297.798	1865.16	1686.3	-300.458	1844.82	1738.48
869	0	882.526	795.926	1304.05	871.027	823.897	1284.39	894.322	817.359	1257.4	907.448	787.947	1276.57	1127.08	1015.85	1467.08	1111.28	1048.72	1443.19	1140.27	1041.44	1410.91	1155.54	1007.44	1433.59							-319.028	1922.04	1760.44	-362.129	1864.72	1773.89				-304.608	1909.46	1719.84	-307.692	1876.39	1764.72
870	0	894.96	781.608	1318.48	883.597	809.848	1299.84	907.317	804.104	1272.06	919.496	774.301	1290.87	1145.52	990.612	1486.6	1129.96	1025.01	1464.21	1158.96	1017.29	1431.46	1173.19	982.619	1453.03							-353.971	1920.42	1799.95	-366.326	1880.91	1788.82				-320.648	1951.65	1755.62	-318.911	1907.1	1792.32
871	0	906.911	766.802	1332.54	896.012	795.903	1314.9	919.504	790.814	1286.79	931.261	759.925	1304.23	1162.83	964.596	1506.14	1148.18	999.801	1484.51	1176.76	992.536	1451.41	1190.47	956.681	1472.03							-385.09	1931.35	1824.57	-367.471	1900.31	1802.32				-397.334	1973.1	1793.91	-361.06	1951.33	1816.23
872	0	918.45	751.654	1346.11	907.988	781.626	1329.25	931.38	776.702	1301.22	942.393	745.07	1317.75	1179.24	937.916	1525.15	1164.97	974.492	1504.53	1193.78	967.501	1471.19	1206.54	930.6	1490.77							-397.062	1941.96	1840.63	-364.48	1923.61	1815.59				-396.075	1975.72	1773.4	-344.903	1964.81	1848.44
873	0	929.857	736.172	1359.7	919.384	766.908	1343.85	942.454	762.189	1315.09	952.932	730.165	1330.88	1194.59	910.784	1543	1181.39	948.847	1523.85	1209.58	942.044	1490.34	1221.68	904.288	1508.52							-401.224	1955.59	1852.89	-361.193	1955.48	1831.78				-379.391	1990.44	1871.75
874	0	939.881	720.581	1372.81	930.246	751.832	1357.67	953.563	747.655	1329.51	963.313	714.635	1343.87	1209.08	883.889	1561.14	1196.65	922.654	1542.97	1224.93	915.996	1508.95	1235.68	877.189	1526.26							-397.928	1978.49	1864.97	-357.999	1991.63	1851.51				-415.465	2002.58	1894.38	-371.851	2014.45	1901.09
875	0	949.404	705.046	1385.5	940.891	736.322	1371.23	964.142	732.59	1343.22	973.335	698.82	1356.59	1222.54	856.319	1578.48	1210.73	895.843	1560.97	1239.11	889.793	1526.94	1249.16	850.6	1543.16							-393.317	2005.07	1877.73	-358.849	2032.64	1875.95				-421.548	2015.47	1906.99
876	0	958.594	688.405	1398.3	951.139	720.733	1384.57	974.194	717.26	1356.62	982.161	683.226	1368.72	1235	828.587	1595.05	1224.43	867.951	1578.71	1251.89	862.7	1545.08	1261.58	822.655	1559.81							-387.841	2037.67	1893.77	-362.056	2073.41	1904.14				-422.597	2030.54	1920.42
877	0	967.735	671.485	1410.52	960.724	704.951	1398.32	983.636	701.609	1369.03	990.673	667.04	1381.05	1246.8	800.079	1610.72	1236.92	840.711	1596.39	1264.66	835.998	1562.37	1273.4	794.97	1575.79							-383.301	2076.34	1914.16	-375.38	2115.38	1938.18				-418.591	2048.51	1932.31	-404.568	2080.79	1970.66
878	0	976.019	655.095	1422.17	969.684	688.934	1411.1	992.646	685.902	1381.85	998.958	650.931	1392.83	1257.22	771.805	1626.97	1248.66	812.425	1613.19	1276.05	808.28	1579.02	1283.66	767.048	1591.51							-384.674	2120.97	1941.26	-390.205	2153.57	1973.26							-412.68	2088.03	1947.79
879	0	983.65	638.144	1433.68	978.166	672.314	1423.6	1001.65	669.357	1394.84	1006.63	633.683	1404.21	1267.07	743.283	1641.55	1259.25	784.349	1629.86	1286.87	780.359	1595.39	1293.56	738.692	1606.3							-388.417	2163.21	1972.28	-424.507	2153.65	2013.44				-409.484	2125.05	1967.01	-457.625	2146.78	2007.84
880	0	991.181	621.077	1444.71	986.398	655.167	1435.72	1009.87	653.075	1407.15	1014.6	617.088	1415.18	1276.34	714.002	1656.39	1268.93	755.747	1645.55	1296.48	752.38	1611.05	1302.54	709.875	1620.83							-406.895	2205.02	2007.47	-423.728	2155.15	2033.28				-407.995	2164.89	1990.59
881	0	997.888	603.418	1455.7	993.831	638.029	1447.15	1016.73	636.827	1418.95	1021.32	600.498	1425.5	1284.39	684.39	1670.36	1278.18	726.725	1660.84	1305	724.41	1626.29	1310.53	680.702	1634.94							-411.047	2208.12	2019.29	-471.318	2218.12	2058.54							-429.694	2184.1	2055.5
882	0	1004.33	585.766	1465.93	1000.53	620.291	1459.22	1023.54	620.172	1430.64	1027.72	583.28	1435.86	1291.85	654.483	1684.03	1285.89	697.598	1675.68	1313.51	695.91	1641.31	1317.87	652.615	1648.1										-475.369	2204.47	2083.62				-423.423	2251.31	2052.09	-435.873	2213.51	2077.5
883	0	1010.44	568.106	1476.04	1007.33	602.752	1470.26	1030.4	603.229	1441.95	1033.6	566.546	1445.96	1297.55	625.127	1696.42	1293	668.343	1690.09	1320.6	666.999	1655.57	1325.02	623.822	1660.84										-477.858	2218.83	2096.55				-425.347	2288.13	2082.71	-443.028	2245.09	2103.18
884	0	1016.22	549.917	1485.48	1013.59	586.081	1481.04	1036.85	586.387	1452.44	1040.24	549.161	1455.45	1303.91	595.257	1708.69	1299.38	638.893	1703.92	1327.07	637.588	1669.15	1330.28	594.258	1672.43										-475.959	2242.94	2111.55				-460.926	2321.88	2123.51	-447.017	2275.93	2128.89
885	0	1021.17	532.436	1494.52	1019.2	567.731	1491.21	1041.96	569.576	1463.05	1044.34	531.762	1464.47	1308.63	565.006	1720.48	1304.74	609.381	1717.42	1332.71	609.026	1682.75	1335.08	565.057	1684.47										-472.923	2272.59	2127.33				-463.338	2348.44	2119.89	-511.03	2278.98	2151.61
886	0	1026.41	514.399	1503.13	1024.46	549.831	1501.38	1047.68	552.031	1473.06	1049.79	514.45	1473.59	1312.54	535.057	1731.2	1309.28	579.361	1729.76	1337.7	579.107	1694.86	1339.47	535.839	1695.71										-470.796	2308.66	2146.72							-512.67	2299.77	2165.53
887	0	1030.55	495.767	1511.65	1029.21	531.629	1510.89	1052.12	534.423	1482.96	1053.67	496.92	1482.14	1315.51	505.135	1741.99	1313.29	549.853	1741.46	1341.18	550.198	1706.79	1342.54	506.561	1706.43
888	0	1033.8	478.612	1519.85	1033.73	514.387	1519.94	1056.73	516.412	1492.09	1057.69	478.802	1490.21	1318.05	475.366	1751.92	1316.06	519.245	1752.71	1344.59	520.49	1718.14	1344.68	477.454	1716.81
889	0	1037.29	460.747	1527.73	1037.82	495.881	1528.64	1061.2	498.962	1501.18	1061.13	461.026	1498.26	1319.23	444.746	1760.61	1318.34	489.406	1763.28	1346.84	491.216	1728.68	1346.69	447.513	1726.12
890	0	1040.1	442.685	1534.61	1041.24	478.082	1536.64	1064.81	481.118	1509.75	1064.05	444.049	1505.6	1319.66	414.247	1769.41	1319.21	459.101	1772.99	1348.43	461.709	1738.77	1347.99	417.783	1734.93
891	0	1042.75	424.444	1541.32	1044.29	459.674	1544.66	1068.15	463.258	1517.94	1066.66	425.944	1512.91	1320.13	384.999	1777.45	1320.46	429.217	1782.14	1349.85	431.786	1748.51	1347.99	388.29	1742.93
892	0	1044.47	406.726	1548.15	1046.69	441.57	1552.14	1071.06	445.227	1525.67	1069.06	407.978	1519.61	1319.53	355.389	1784.64	1321	399.199	1790.88	1349.83	402.367	1757.12	1348.22	359.033	1750.79
[truncated: 6 more columns]

## Sheet: 03
Trajectories
500
		BAT:mid_1			BAT:mid_2			BAT:mid_3			BAT:mid_4			BAT:top_1			BAT:top_2			BAT:top_3			BAT:top_4			BALL:ball_1			BALL:ball_2			BALL:ball_3			BALL:ball_4			BALL:ball_5			BALL:ball_6			BALL:ball_7			BALL:ball_8
Frame	Sub Frame	X	Y	Z	X	Y	Z	X	Y	Z	X	Y	Z	X	Y	Z	X	Y	Z	X	Y	Z	X	Y	Z	X	Y	Z	X	Y	Z	X	Y	Z	X	Y	Z	X	Y	Z	X	Y	Z	X	Y	Z	X	Y	Z
		mm	mm	mm	mm	mm	mm	mm	mm	mm	mm	mm	mm	mm	mm	mm	mm	mm	mm	mm	mm	mm	mm	mm	mm	mm	mm	mm	mm	mm	mm	mm	mm	mm	mm	mm	mm	mm	mm	mm	mm	mm	mm	mm	mm	mm	mm	mm	mm
460	0	516.324	-63.9821	1631.88	546.78	-84.11	1629.91	540.737	-98.883	1661.85	508.904	-78.7889	1665.64	706.461	206.238	1790.57	743.776	180.823	1786.94	735.268	164.083	1826.79	697.924	187.066	1830.92
461	0	516.545	-64.3928	1631.46	547.021	-84.4682	1629.52	541.005	-99.4984	1661.51	509.252	-79.2797	1665.3	707.033	206.459	1790.06	743.952	180.566	1786.22	735.525	163.712	1826.28	698.159	186.694	1830.05
462	0	516.777	-64.9349	1631.26	547.258	-84.9042	1629.16	541.285	-99.8725	1661.18	509.667	-79.8006	1664.81	706.911	205.953	1789.2	744.133	180.458	1785.39	735.776	163.74	1825.55	698.352	186.486	1829.33
463	0	516.945	-65.4017	1630.91	547.528	-85.2763	1628.79	541.547	-100.239	1660.86	509.958	-80.3709	1664.45	706.906	205.74	1788.38	744.474	180.267	1784.68	736.047	163.441	1824.9	698.728	186.222	1828.64
464	0	517.166	-65.6855	1630.48	547.777	-85.6402	1628.44	541.837	-100.57	1660.49	510.132	-80.7031	1664.1	707.468	205.682	1787.79	744.669	180.141	1783.97	736.319	163.215	1824.23	698.906	186.159	1828.03
465	0	517.472	-66.075	1629.99	547.998	-85.9934	1628.05	542.066	-100.962	1660.12	510.429	-81.0472	1663.83	707.559	205.624	1787.31	745.017	180.156	1783.12	736.614	163.053	1823.54	699.089	186.358	1826.91
466	0	517.72	-66.2855	1629.56	548.177	-86.3962	1627.71	542.283	-101.248	1659.77	510.654	-81.4381	1663.48	707.661	205.315	1786.56	745.284	180.035	1782.3	736.904	163.032	1822.84	699.363	186.023	1826.75
467	0	518.192	-66.8088	1629.27	548.46	-86.7914	1627.27	542.571	-101.698	1659.45	511.151	-81.8584	1663.19	708.054	205.038	1785.7	745.496	179.875	1781.67	737.169	162.812	1822.18	699.657	185.949	1825.94
468	0	518.438	-67.1991	1628.98	548.816	-87.1727	1626.85	542.853	-102.119	1659.14	511.465	-82.1956	1662.75	708.228	204.778	1784.87	745.793	179.584	1780.97	737.4	162.686	1821.49	699.954	185.871	1825.29
469	0	518.667	-67.4319	1628.63	549.139	-87.5223	1626.43	543.157	-102.424	1658.83	511.692	-82.5195	1662.29	708.546	204.793	1784.75	745.987	179.339	1780.22	737.692	162.596	1820.83	700.338	185.671	1824.55
470	0	518.828	-67.6821	1628.23	549.385	-87.9438	1626.05	543.478	-102.731	1658.45	512.051	-82.8305	1661.97	708.95	204.156	1784.13	746.185	179.037	1779.62	737.938	162.208	1820.19	700.615	185.531	1823.86
471	0	519.035	-68.0996	1627.87	549.646	-88.3955	1625.75	543.756	-103.076	1658.13	512.358	-83.1151	1661.68	709.239	203.938	1783.45	746.274	179.027	1779.2	738.244	161.986	1819.55	701.013	185.424	1823.27
472	0	519.389	-68.5084	1627.44	549.882	-88.7349	1625.41	544.043	-103.579	1657.79	512.667	-83.5382	1661.4	709.716	203.738	1782.72	746.758	178.634	1778.41	738.521	161.658	1818.93	701.202	185.173	1822.77
473	0	519.747	-68.9435	1626.86	550.139	-89.0223	1624.94	544.319	-103.994	1657.41	512.791	-83.9695	1661.12	709.92	203.435	1782.08	747.003	178.447	1777.81	738.791	161.561	1818.21	701.427	184.959	1822.03
474	0	519.898	-69.2055	1626.47	550.371	-89.4042	1624.49	544.622	-104.301	1657.04	512.988	-84.3223	1660.65	710.052	203.178	1781.52	747.288	178.3	1777	739.036	161.418	1817.56	701.669	184.789	1821.39
475	0	520.189	-69.6077	1626.06	550.72	-89.7488	1624.12	544.841	-104.637	1656.69	513.497	-84.7212	1660.35	710.359	203.153	1780.91	747.471	178.089	1776.41	739.328	161.083	1816.95	701.998	184.613	1820.64
476	0	520.38	-70.0282	1625.74	551.035	-90.0646	1623.74	545.143	-104.945	1656.25	513.697	-85.1756	1660.12	710.697	202.902	1780.14	747.709	177.758	1775.82	739.64	160.891	1816.34	702.276	184.446	1820.09
477	0	520.67	-70.4055	1625.45	551.321	-90.3349	1623.42	545.521	-105.315	1655.77	513.875	-85.4313	1659.69	710.889	202.682	1779.64	747.926	177.652	1775.26	739.915	160.682	1815.63	702.592	184.226	1819.54
478	0	520.997	-70.9022	1625.13	551.595	-90.67	1623.05	545.824	-105.783	1655.32	514.19	-85.7932	1659.3	711.162	202.295	1778.83	748.217	177.399	1774.53	740.174	160.429	1814.98	702.934	184.03	1818.84
479	0	521.264	-71.2339	1624.71	551.787	-91.0215	1622.65	546.142	-106.129	1655	514.441	-86.1268	1658.86	711.454	202.098	1778.32	748.572	177.18	1773.88	740.455	160.152	1814.38	703.081	183.874	1818.03
480	0	521.578	-71.7005	1624.3	552.065	-91.2386	1622.35	546.416	-106.436	1654.68	514.734	-86.5836	1658.49	711.689	201.991	1777.71	748.925	176.928	1773.17	740.759	159.904	1813.63	703.446	183.656	1817.5
481	0	521.884	-72.139	1623.89	552.425	-91.427	1621.97	546.731	-106.677	1654.28	514.992	-87.0068	1658.27	712.063	201.771	1777.17	749.214	176.623	1772.52	741.084	159.6	1813.03	703.921	183.508	1816.88
482	0	522.317	-72.6475	1623.49	552.671	-91.8221	1621.56	547.033	-107.064	1653.89	515.279	-87.3634	1657.98	712.394	200.905	1776.47	749.484	176.46	1771.83	741.405	159.451	1812.4	704.254	183.319	1816.33
483	0	522.568	-73.119	1623.09	552.827	-92.5057	1621.09	547.334	-107.451	1653.51	515.463	-87.6897	1657.69	712.557	200.624	1775.77	749.711	176.293	1771.16	741.707	159.249	1811.66	704.432	183.03	1815.53
484	0	522.778	-73.5286	1622.74	553.159	-93.0163	1620.55	547.612	-107.856	1653.18	515.759	-88.0216	1657.23	712.788	200.503	1775.25	749.908	175.999	1770.55	742.043	159.013	1811.09	704.556	182.806	1815.12
485	0	522.944	-73.8626	1622.46	553.333	-93.4363	1620.32	547.861	-108.241	1652.84	516.061	-88.311	1656.76	713.128	200.364	1774.59	750.206	175.776	1770.02	742.471	158.761	1810.5	704.883	182.604	1814.5
486	0	523.199	-74.2542	1622.14	553.565	-93.8256	1619.98	548.192	-108.562	1652.49	516.356	-88.666	1656.36	713.467	200.125	1773.92	750.593	175.544	1769.27	742.844	158.618	1809.84	705.21	182.398	1813.86
487	0	523.495	-74.6655	1621.8	553.798	-94.3879	1619.6	548.474	-108.87	1652.14	516.619	-89.0197	1656.03	713.898	199.861	1773.25	750.825	175.296	1768.68	743.155	158.411	1809.22	705.506	181.893	1813.08
488	0	523.778	-75.0962	1621.46	554.034	-94.7949	1619.08	548.735	-109.2	1651.74	516.919	-89.3639	1655.7	714.137	199.632	1772.72	751.157	175.003	1767.97	743.552	158.227	1808.61	705.892	181.998	1812.83
489	0	524.205	-75.5299	1621.13	554.312	-95.1725	1618.77	549.058	-109.611	1651.35	517.25	-89.694	1655.45	714.465	199.365	1772.09	751.492	174.733	1767.4	743.923	158.003	1808.02	706.226	181.666	1812.18
490	0	524.66	-75.802	1620.73	554.549	-95.5214	1618.53	549.361	-109.901	1651	517.48	-90.0818	1655.16	714.741	199.198	1771.42	751.799	174.509	1766.81	744.313	157.699	1807.39	706.449	181.347	1811.51
491	0	524.787	-76.128	1620.38	554.865	-95.9404	1618.15	549.666	-110.228	1650.68	517.691	-90.3141	1654.77	715.043	199.022	1770.86	752.15	174.305	1766.07	744.582	157.493	1806.77	706.55	181.055	1810.9
492	0	524.939	-76.4356	1620	555.234	-96.3332	1617.73	549.978	-110.612	1650.36	517.949	-90.7118	1654.42	715.32	198.811	1770.24	752.383	174.123	1765.46	744.976	157.423	1806.11	707.068	180.847	1810.32
493	0	525.169	-76.8282	1619.72	555.531	-96.6963	1617.38	550.288	-110.95	1650.01	518.307	-91.1262	1654.09	715.62	198.603	1769.77	752.455	174.018	1765.02	745.393	157.207	1805.53	707.403	180.597	1809.64
494	0	525.379	-77.2443	1619.38	555.781	-97.0982	1617.04	550.58	-111.374	1649.67	518.763	-91.4414	1653.67	715.956	198.317	1769.16	752.976	173.574	1764.26	745.759	156.954	1804.91	707.773	180.428	1809.24
495	0	525.754	-77.6267	1618.97	556.035	-97.4602	1616.75	550.895	-111.726	1649.32	518.981	-91.6665	1653.36	716.253	198.11	1768.49	753.308	173.383	1763.75	746.072	156.781	1804.24	708.051	180.156	1808.76
496	0	526.145	-78.0203	1618.57	556.326	-97.8026	1616.39	551.185	-112.098	1648.98	519.539	-92.1356	1653.12	716.526	197.831	1767.84	753.554	173.067	1763.2	746.439	156.65	1803.41	708.652	180.082	1808.14
497	0	526.629	-78.4221	1618.21	556.658	-98.5223	1616.03	551.525	-112.408	1648.63	520.153	-92.6686	1652.82	716.771	197.522	1767.41	753.926	172.787	1762.47	746.779	156.394	1802.75	709.102	179.647	1807.46
498	0	526.901	-78.7496	1617.94	556.988	-98.8965	1615.66	551.853	-112.654	1648.3	520.481	-93.0662	1652.49	717.041	197.306	1767.05	754.219	172.537	1761.92	747.171	156.203	1802.07	709.438	179.499	1807.03
499	0	527.041	-79.0878	1617.56	557.271	-98.799	1615.29	552.232	-113.03	1647.92	520.707	-93.4631	1652.24	717.491	197.054	1766.4	754.555	172.325	1761.54	747.527	155.887	1801.61	709.767	179.119	1806.05
500	0	527.287	-79.4633	1617.28	557.644	-99.6872	1614.91	552.538	-113.329	1647.49	520.929	-93.7123	1651.95	717.901	196.756	1765.77	755.029	171.985	1760.86	747.866	155.734	1801.02	710.138	179.018	1805.72
501	0	527.499	-79.7963	1617.03	557.998	-99.9985	1614.58	552.824	-113.785	1647.16	521.296	-93.8828	1651.62	718.174	196.517	1765.26	755.308	171.745	1760.34	748.239	155.477	1800.48	710.56	178.726	1805.16
502	0	528.003	-80.1325	1616.66	558.297	-100.293	1614.23	553.113	-114.163	1646.83	521.747	-94.847	1651.26	718.493	196.298	1764.85	755.615	171.134	1759.36	748.602	155.356	1799.92	710.927	178.562	1804.69
503	0	528.433	-80.4598	1616.27	558.58	-100.613	1613.92	553.417	-114.459	1646.48	522.053	-95.2721	1650.92	718.916	196.165	1764.42	755.841	171.081	1759.07	749.003	155.119	1799.36	711.554	178.091	1803.84
504	0	528.794	-80.8229	1615.99	558.882	-100.62	1613.52	553.743	-114.773	1646.16	522.337	-95.6205	1650.5	719.29	195.954	1763.92	756.213	170.714	1758.43	749.347	154.818	1798.79	711.876	177.728	1803.06
505	0	529.049	-81.1998	1615.63	559.169	-101.184	1613.22	554.132	-115.256	1645.9	522.652	-96.3484	1650.23	719.767	195.811	1763.26	756.635	170.46	1758.06	749.744	154.53	1798.31	712.152	177.459	1802.75
506	0	529.369	-81.3993	1615.61	559.505	-101.492	1612.86	554.476	-115.68	1645.62	522.91	-96.5719	1649.89	719.98	195.602	1762.42	757.009	170.061	1757.43	750.171	154.301	1797.77	712.415	177.104	1802.07
507	0	529.575	-81.817	1614.99	559.818	-101.822	1612.44	554.84	-116.022	1645.27	523.273	-96.8505	1649.6	720.436	195.07	1762.17	757.582	169.803	1756.88	750.529	153.934	1797.2	712.818	176.802	1801.58
508	0	529.903	-82.1553	1614.71	560.032	-102.158	1612.19	555.161	-116.272	1644.86	523.627	-97.0323	1649.24	720.747	194.899	1761.45	757.847	169.575	1756.27	750.843	153.644	1796.66	713.199	176.523	1801.24
509	0	530.014	-82.3656	1614.4	560.434	-102.437	1611.79	555.482	-116.612	1644.53	523.988	-97.4366	1648.98	721.072	194.597	1760.81	758.083	169.198	1755.38	751.291	153.31	1796.14	713.653	176.177	1800.58
510	0	530.454	-82.7256	1614.09	560.797	-102.706	1611.53	555.774	-116.925	1644.21	524.335	-97.7562	1648.65	721.399	194.307	1760.18	758.409	168.932	1754.81	751.66	153.173	1795.51	713.951	175.721	1799.93
511	0	530.762	-83.1984	1613.68	560.912	-103.159	1611	556.077	-117.338	1643.86	524.699	-98.0005	1648.25	721.856	193.444	1759.72	758.737	168.557	1754.35	752.097	152.924	1795.01	714.337	175.538	1799.46
512	0	531.169	-83.5802	1613.34	561.174	-103.518	1610.68	556.454	-117.692	1643.57	525.009	-98.4073	1647.95	722.006	193.247	1759.95	759.137	168.302	1753.76	752.466	152.281	1794.56	714.631	175.174	1798.98
513	0	531.337	-83.7767	1613.1	561.49	-103.886	1610.29	556.831	-118.109	1643.23	525.325	-98.742	1647.68	722.65	192.728	1759.19	759.724	167.976	1753.3	752.877	151.957	1794.02	715.019	174.999	1798.56
514	0	531.831	-84.5893	1612.6	561.858	-104.293	1609.87	557.174	-118.465	1642.95	525.676	-99.0198	1647.32	722.955	192.082	1758.52	759.952	167.521	1752.71	753.269	151.625	1793.44	715.378	174.815	1798.38
515	0	532.077	-84.9078	1612.3	562.24	-104.724	1609.53	557.519	-118.808	1642.63	525.929	-99.3694	1647.03	723.272	191.313	1757.6	760.281	167.29	1752.07	753.646	151.283	1792.92	715.781	174.347	1797.7
516	0	532.638	-85.4053	1611.94	562.564	-105.143	1609.17	557.861	-119.16	1642.32	526.251	-99.7521	1646.7	723.543	190.399	1756.52	760.663	166.888	1751.51	754.09	151.153	1792.4	716.05	174.044	1797.06
517	0	532.92	-85.7738	1611.63	562.894	-105.442	1608.9	558.208	-119.458	1641.89	526.583	-100.14	1646.36	723.973	189.662	1755.62	761.018	166.428	1751.06	754.525	150.874	1791.79	716.407	173.826	1796.52
518	0	533.178	-86.0834	1611.28	563.185	-105.74	1608.59	558.566	-119.877	1641.55	526.871	-100.549	1646.02	724.426	188.968	1755.32	761.474	166.138	1750.52	754.948	150.604	1791.26	716.767	173.616	1796.03
519	0	533.495	-86.476	1610.78	563.499	-106.115	1608.29	558.933	-120.178	1641.23	527.192	-100.933	1645.7	725.136	189.196	1755.29	761.918	165.924	1750.02	755.351	150.283	1790.77	717.134	173.364	1795.52
520	0	533.797	-86.903	1610.53	563.819	-106.519	1608	559.237	-120.531	1640.9	527.513	-101.319	1645.37	725.438	189.28	1754.66	762.347	165.604	1749.48	755.791	149.802	1790.27	717.812	172.892	1794.97
521	0	534.076	-87.2628	1610.14	564.197	-106.884	1607.72	559.566	-120.929	1640.55	527.858	-101.599	1645.07	725.682	189.671	1753.53	762.809	164.994	1749.12	756.219	149.372	1789.78	718.229	172.631	1794.55
522	0	534.354	-87.6706	1609.88	564.483	-107.258	1607.3	559.863	-121.268	1640.09	528.261	-102.064	1644.87	726.016	189.482	1753.23	763.256	164.5	1748.5	756.602	149.104	1789.24	718.622	172.288	1794.01
523	0	535.099	-88.0552	1609.54	564.753	-107.605	1606.94	560.234	-121.758	1639.76	528.732	-102.403	1644.57	726.422	189.296	1752.9	763.44	164.643	1747.94	757.048	148.936	1788.77	719.164	172.123	1793.4
524	0	535.449	-88.4098	1609.23	565.07	-108.002	1606.67	560.551	-122.18	1639.45	529.083	-102.755	1644.11	726.838	189.097	1752.34	763.952	164.261	1747.5	757.453	148.69	1788.28	719.632	171.779	1792.98
525	0	535.809	-88.8766	1608.98	565.391	-108.347	1606.37	560.875	-122.53	1639.16	529.437	-103.017	1643.81	727.461	188.859	1752.07	764.471	163.801	1746.84	757.807	148.5	1787.63	720.268	171.492	1792.52
526	0	535.925	-89.2582	1608.7	565.633	-108.683	1606.19	561.232	-122.868	1638.78	529.8	-103.286	1643.48	727.79	188.524	1751.37	764.899	163.514	1746.24	758.249	147.845	1787.21	720.9	171.007	1792.13
527	0	536.465	-89.7648	1608.3	565.943	-109.063	1605.8	561.53	-123.272	1638.41	530.16	-103.721	1643.21	728.18	188.105	1750.99	765.259	163.216	1745.7	758.704	147.552	1786.7	721.324	170.644	1791.63
528	0	536.662	-90.0305	1608.07	566.299	-109.412	1605.43	561.905	-123.736	1638.06	530.571	-104.088	1642.84	728.581	187.826	1750.6	765.628	162.972	1745.18	759.119	147.109	1786.32	722.007	170.393	1791.14
529	0	537.058	-90.3571	1607.73	566.706	-109.926	1605.14	562.259	-124.074	1637.66	530.966	-104.532	1642.56	728.976	187.496	1750.14	766.258	162.848	1744.61	759.596	146.891	1785.82	722.55	170.036	1790.7
530	0	537.54	-90.8986	1607.3	567.156	-110.291	1604.81	562.536	-124.333	1637.34	531.345	-104.932	1642.27	729.491	187.096	1749.54	766.579	162.663	1743.75	760.054	146.682	1785.28	723.128	169.725	1790.19
531	0	537.97	-91.1035	1607	567.513	-110.729	1604.45	562.897	-124.598	1636.95	531.709	-105.286	1641.94	729.858	186.702	1749.1	766.976	162.178	1743.2	760.495	146.366	1784.77	723.622	169.467	1789.66
532	0	538.213	-91.3406	1606.75	567.743	-111.101	1603.9	563.313	-124.937	1636.35	531.952	-105.763	1641.75	730.278	186.368	1748.64	767.398	161.652	1742.83	760.919	145.933	1784.25	724.077	169.164	1789.33
533	0	538.479	-91.8642	1606.54	568.219	-111.434	1603.78	563.606	-125.483	1636.21	532.255	-106.171	1641.5	730.688	186.025	1748.16	767.713	161.558	1742.29	761.945	145.054	1783.66	724.471	168.732	1788.98
534	0	538.617	-92.2644	1606.32	568.533	-111.811	1603.43	564.013	-125.787	1635.84	532.631	-106.454	1641.05	731.169	185.581	1747.59	768.117	161.229	1741.65	762.48	144.696	1783.17	724.944	168.241	1788.51
535	0	538.952	-92.6558	1606.04	568.923	-112.222	1603.15	564.469	-126.143	1635.45	533.128	-106.955	1640.72	731.649	185.237	1747.16	768.561	160.58	1741.17	762.96	144.308	1782.68	725.349	167.911	1788.05
536	0	539.432	-93.0795	1605.65	569.254	-112.597	1602.56	564.906	-126.436	1635.1	533.428	-107.389	1640.38	732.056	184.843	1746.63	769.012	160.215	1740.75	763.349	144.032	1782.16	725.759	167.52	1787.61
537	0	539.845	-93.4254	1605.31	569.607	-113.11	1602.21	565.243	-126.807	1634.82	533.731	-107.868	1640.05	732.581	184.486	1746.19	769.643	159.834	1740.1	763.74	143.628	1781.69	726.141	167.136	1787.21
538	0	540.053	-93.7938	1605.01	569.914	-113.431	1601.81	565.597	-127.258	1634.47	534.07	-108.218	1639.67	733.042	184.063	1745.79	770.019	159.5	1739.89	764.222	143.158	1781.24	726.565	166.69	1786.8
539	0	540.423	-94.2524	1604.64	570.133	-113.794	1601.48	565.865	-127.565	1634.1	534.4	-108.595	1639.38	733.557	183.744	1745.42	770.5	159.124	1739.4	764.723	142.721	1780.76	727.013	166.3	1786.39
540	0	540.756	-94.6402	1604.26	570.441	-114.19	1601.12	566.281	-127.937	1633.75	534.813	-109.02	1639.1	734.049	183.324	1744.96	770.954	158.624	1739.05	765.273	142.262	1780.36	727.582	165.927	1785.94
541	0	541.006	-95	1603.95	570.751	-114.59	1600.86	566.626	-128.3	1633.39	535.316	-109.42	1638.78	734.503	182.883	1744.44	771.497	158.177	1738.51	765.74	141.947	1779.87	728.014	165.492	1785.51
542	0	541.298	-95.3985	1603.66	571.12	-115.013	1600.52	566.934	-128.738	1633.11	535.68	-109.834	1638.36	734.946	182.443	1744.02	772.001	157.881	1738.12	766.165	141.516	1779.37	728.405	165.009	1785.16
543	0	541.906	-95.8782	1603.43	571.449	-115.382	1600.19	567.331	-129.365	1632.81	536.001	-110.238	1637.99	735.379	182.051	1743.63	772.455	157.612	1737.81	766.64	141.263	1778.78	728.993	164.723	1784.76
544	0	542.514	-96.3287	1603.11	571.703	-115.713	1599.86	567.811	-129.717	1632.48	536.334	-110.602	1637.64	735.89	181.655	1743.29	772.941	157.048	1737.47	767.214	140.656	1778.34	729.556	164.123	1784.17
545	0	542.754	-96.7118	1602.84	571.929	-116.114	1599.49	568.525	-130.244	1632.07	536.703	-111.07	1637.33	736.373	181.114	1742.91	773.516	156.54	1737.01	767.793	140.252	1777.86	730.027	163.614	1783.7
546	0	542.834	-97.0294	1602.54	572.212	-116.587	1599.11	568.708	-130.609	1631.76	537.197	-111.349	1637	736.93	180.652	1742.47	773.933	156.157	1736.65	768.201	139.778	1777.39	730.511	162.706	1782.85
547	0	543.102	-97.4444	1602.27	572.569	-116.925	1598.77	569.514	-131.284	1631.46	537.621	-111.846	1636.75	737.449	180.223	1742.15	774.412	155.785	1736.37	768.672	139.126	1776.99	731.101	162.328	1782.52
548	0	543.618	-97.9048	1601.9	572.801	-117.197	1598.47	569.98	-131.81	1631.19	538.046	-112.199	1636.46	737.901	179.735	1741.75	775.092	155.367	1736.09	769.141	138.574	1776.62	731.669	161.885	1782.25
549	0	544.077	-98.3798	1601.58	573.187	-117.576	1598.08	570.426	-132.105	1630.84	538.338	-112.782	1636.2	738.442	179.23	1741.43	775.628	154.895	1735.69	769.647	138.104	1776.25	732.249	161.342	1781.91
550	0	544.489	-98.8423	1601.33	573.886	-118.269	1597.94	570.736	-132.452	1630.56	538.634	-113.318	1635.97	739.033	178.631	1741.15	776.191	154.362	1735.27	770.271	137.826	1775.8	732.695	160.823	1781.48
551	0	544.875	-99.2234	1601.08	574.202	-118.749	1597.66	571.152	-132.856	1630.23	539.148	-113.686	1635.71	739.524	178.156	1740.81	776.338	153.915	1734.8	770.787	137.28	1775.5	733.256	160.401	1781.15
552	0	545.106	-99.9131	1600.63	575.057	-119.526	1597.34	571.475	-133.344	1629.99	539.654	-114.102	1635.51	739.977	177.734	1740.46	776.851	153.545	1734.54	771.313	136.632	1775.17	733.879	159.932	1780.76
553	0	545.427	-100.311	1600.36	575.518	-119.906	1596.93	571.756	-133.749	1629.74	540.119	-114.503	1635.27	740.606	177.3	1740.08	777.179	153.205	1734.36	771.83	135.995	1774.74	734.462	159.477	1780.33
554	0	545.774	-100.701	1600.06	576.037	-120.298	1596.59	572.162	-134.054	1629.4	540.587	-115.126	1634.98	741.171	176.857	1739.76	777.867	152.564	1733.83	772.386	135.463	1774.45	735.088	159.188	1780.28
555	0	546.219	-101.065	1599.8	576.432	-120.739	1596.26	572.597	-134.53	1629.14	540.946	-115.596	1634.65	741.7	176.264	1739.41	778.381	152.02	1733.58	772.956	135.029	1774.11	735.669	158.67	1779.89
556	0	546.722	-101.462	1599.44	576.723	-121.174	1595.91	572.896	-135.131	1628.84	541.325	-116.015	1634.31	742.263	175.716	1739.15	778.868	151.511	1733.22	773.573	134.227	1773.77	736.355	158.215	1779.68
557	0	547.205	-101.952	1599.11	576.975	-121.531	1595.69	573.272	-135.596	1628.56	541.817	-116.54	1634.16	742.954	175.24	1738.76	779.571	151.011	1732.74	774.134	133.686	1773.42	736.947	157.73	1779.38
558	0	547.49	-102.355	1598.87	577.37	-121.91	1595.34	573.621	-136.098	1628.29	542.353	-116.892	1633.85	743.585	174.686	1738.49	780.113	150.32	1732.36	774.745	133.366	1773.01	737.473	156.98	1779.06
559	0	547.706	-102.744	1598.57	577.796	-122.298	1595.05	574.045	-136.663	1627.95	542.705	-117.403	1633.64	744.088	173.99	1738.34	780.87	149.518	1731.83	775.324	132.721	1772.66	738.065	156.155	1778.89
560	0	548.159	-103.198	1598.35	578.243	-122.654	1594.7	574.572	-137.216	1627.62	543.115	-117.945	1633.33	744.65	173.302	1738.05	781.444	149.06	1731.54	776.059	131.869	1772.42	738.726	155.559	1778.62
561	0	548.657	-103.732	1598.02	578.669	-123.088	1594.36	574.975	-137.779	1627.06	543.506	-118.395	1632.96	745.235	172.766	1737.83	781.95	148.474	1731.21	776.61	131.27	1772.12	739.458	154.553	1778.4
562	0	549.18	-104.21	1597.79	579.077	-123.411	1594.04	575.464	-138.34	1626.82	544.028	-118.922	1632.66	745.844	172.268	1737.59	782.734	147.706	1730.89	777.26	130.819	1771.75	740.092	154.06	1778.08
563	0	549.573	-104.648	1597.5	579.523	-123.78	1593.71	575.873	-138.692	1626.57	544.518	-119.347	1632.38	746.478	171.583	1737.33	783.155	147.133	1730.72	777.881	130.033	1771.45	740.818	153.508	1777.8
564	0	549.905	-105.073	1597.26	579.973	-124.201	1593.45	576.263	-139.205	1626.25	545.024	-119.864	1632.14	747.105	171.1	1737.12	783.777	146.525	1730.39	778.464	129.408	1771.2	741.536	153.026	1777.47
565	0	550.304	-105.651	1596.97	580.464	-124.954	1593.05	576.746	-139.692	1625.89	545.538	-120.374	1631.93	747.827	170.533	1736.87	784.269	145.827	1730.09	779.158	128.992	1770.81	742.15	152.23	1777.28
566	0	550.786	-106.101	1596.72	580.971	-125.522	1592.75	577.251	-140.239	1625.6	545.965	-120.915	1631.68	748.614	169.918	1736.52	784.895	145.097	1729.87	779.784	128.3	1770.53	742.672	151.743	1776.88
567	0	551.466	-106.606	1596.48	581.442	-126.269	1592.42	577.71	-140.656	1625.28	546.529	-121.346	1631.49	749.213	169.227	1736.42	785.505	144.385	1729.58	780.396	127.61	1770.27	743.376	150.948	1776.77
568	0	551.944	-107.149	1596.17	581.948	-126.851	1592.15	578.159	-141.207	1625.05	547.114	-121.852	1631.2	749.729	168.45	1736.24	786.036	143.818	1729.25	781.018	126.983	1770.04	744.258	150.499	1776.51
569	0	552.248	-107.742	1595.92	582.48	-127.357	1591.89	578.608	-141.977	1624.79	547.564	-122.448	1631.01	750.404	167.629	1736.07	786.813	142.951	1728.9	781.766	126.316	1769.77	744.925	149.957	1776.31
570	0	552.602	-108.2	1595.74	582.922	-127.872	1591.57	579.116	-142.45	1624.48	548.045	-123.078	1630.71	751.083	166.896	1735.9	787.446	142.359	1728.64	782.553	125.524	1769.43	745.733	149.361	1776.2
571	0	553.146	-108.722	1595.54	583.342	-128.414	1591.24	579.631	-142.909	1624.16	548.469	-123.6	1630.41	751.734	166.272	1735.59	788.098	141.737	1728.37	783.497	124.605	1769.17	746.578	148.471	1775.99
572	0	553.686	-109.25	1595.27	583.879	-128.984	1590.93	580.112	-143.5	1623.73	549.009	-124.154	1630.15	752.468	165.487	1735.44	788.437	141.031	1728.31	784.276	123.962	1768.9	746.895	146.823	1775.97
573	0	554.267	-109.843	1595.02	584.367	-129.382	1590.68	580.611	-144.081	1623.38	549.527	-124.773	1629.88	753.162	164.864	1735.28	789.373	140.224	1727.99	784.959	123.24	1768.65	747.569	146.135	1775.81
574	0	554.616	-110.284	1594.81	584.829	-129.897	1590.38	581.158	-144.545	1623.02	550.006	-125.385	1629.74	753.914	164.068	1735.24	790.161	139.529	1727.7	785.676	122.464	1768.35	748.425	145.464	1775.66
575	0	555.016	-110.878	1594.62	585.282	-130.471	1590.14	581.739	-145.162	1622.69	550.683	-125.838	1629.33	754.607	163.489	1734.98	790.859	138.648	1727.47	786.454	121.723	1768.14	749.129	144.865	1775.51
576	0	555.592	-111.515	1594.36	585.731	-131.098	1589.89	582.402	-145.727	1622.37	551.253	-126.426	1629.1	755.345	162.768	1734.8	791.982	137.8	1727.18	787.178	120.88	1767.92	749.87	144.057	1775.4
577	0	556.221	-112.086	1594.11	586.181	-131.683	1589.6	582.999	-146.2	1622.08	551.723	-127.106	1629	756.143	161.555	1734.68	792.661	137.114	1726.88	787.924	120.085	1767.71	750.864	143.624	1775.27
578	0	556.751	-112.641	1593.98	586.699	-132.176	1589.4	583.574	-146.841	1621.74	552.329	-127.689	1628.81	756.853	160.661	1734.62	793.485	136.351	1726.68	788.633	119.329	1767.53	751.565	142.736	1775.09
579	0	557.207	-113.224	1593.79	587.213	-132.787	1589.16	584.21	-147.44	1621.53	552.843	-128.414	1628.62	757.617	159.925	1734.45	794.158	135.621	1726.64	789.443	118.28	1767.27	752.325	141.68	1775.03
580	0	557.67	-113.917	1593.5	587.711	-133.35	1588.86	584.896	-148.039	1621.27	553.397	-129.136	1628.39	758.427	159.209	1734.42	794.874	134.866	1726.45	790.229	117.592	1767.08	753.193	140.728	1774.87
581	0	558.101	-114.471	1593.38	588.194	-134.031	1588.58	585.453	-148.525	1620.94	554.026	-129.628	1628.06	759.265	158.432	1734.39	795.54	134.141	1726.27	790.967	116.602	1766.87	753.889	139.694	1774.45
582	0	559.063	-115.107	1593.09	588.738	-134.717	1588.33	586.091	-149.344	1620.72	554.558	-130.474	1627.96	760.138	157.344	1734.1	796.183	133.297	1726.09	791.823	115.758	1766.66	754.669	138.919	1774.27
583	0	559.456	-115.747	1592.87	589.258	-135.418	1588.11	586.617	-150.483	1620.46	555.173	-131.167	1627.73	760.821	156.65	1734.16	797.032	132.371	1725.9	792.568	114.879	1766.4	755.587	137.907	1774.18
584	0	559.702	-116.36	1592.65	589.781	-135.928	1587.78	587.154	-151.039	1620.24	555.754	-131.799	1627.54	761.447	156.023	1734.1	797.769	131.596	1725.66	793.353	113.97	1766.21	756.233	136.708	1774.08
585	0	560.454	-116.899	1592.59	590.308	-136.65	1587.62	587.766	-151.804	1620.03	556.354	-132.46	1627.36	762.253	155.366	1733.96	798.665	130.783	1725.64	794.267	113.137	1766.04	757.536	136.093	1774.04
586	0	561.485	-117.757	1592.32	590.888	-137.266	1587.31	588.353	-152.429	1619.61	556.989	-133.101	1627.17	763.194	153.983	1733.95	799.555	129.769	1725.3	795.136	112.115	1765.86	758.433	134.434	1774
587	0	561.984	-118.438	1592.09	591.434	-137.811	1587.03	588.864	-153.073	1619.36	557.655	-133.575	1626.9	764.042	153.249	1733.96	800.306	128.943	1725.4	796.111	111.248	1765.72	759.211	134.236	1773.97
588	0	562.73	-119.098	1592.31	592.074	-138.525	1586.68	589.417	-153.759	1619.13	558.162	-134.458	1626.94	764.905	152.134	1733.81	801.196	128.09	1725.38	797.019	110.326	1765.57	759.995	132.677	1773.83
589	0	563.207	-119.796	1591.89	592.592	-139.04	1586.54	590.018	-154.394	1618.88	558.634	-135.07	1626.7	765.664	150.987	1733.74	802.055	127.078	1725.15	797.974	109.345	1765.38	760.853	132.316	1773.85
590	0	563.817	-120.433	1591.71	593.327	-139.69	1586.09	590.57	-155.034	1618.66	559.193	-135.731	1626.53	766.475	150.011	1733.74	802.687	126.139	1725	798.857	108.42	1765.24	761.678	131.09	1773.62
591	0	564.409	-121.031	1591.78	593.855	-140.448	1585.85	591.151	-155.789	1618.48	559.641	-136.406	1626.28	767.353	149.412	1733.68	803.602	125.182	1724.89	799.741	107.331	1765.1	762.656	130.394	1773.78
592	0	564.791	-121.738	1591.41	594.427	-141.17	1585.64	591.754	-156.418	1618.27	560.242	-136.721	1625.98	768.194	148.669	1733.64	804.361	124.205	1724.73	800.612	106.418	1764.94	763.31	129.391	1773.59
593	0	565.382	-122.404	1591.11	595.01	-141.936	1585.36	592.417	-157.473	1617.94	560.72	-137.193	1625.95	768.98	147.543	1733.77	805.258	123.126	1724.76	801.342	105.258	1764.81	764.398	128.285	1773.69
594	0	565.843	-123.038	1591.08	595.609	-142.655	1585.09	592.933	-158.239	1617.73	561.713	-138.747	1625.47	769.765	146.342	1733.52	806.272	122.123	1724.7	802.158	104.346	1764.68	765.223	127.16	1773.51
595	0	566.459	-123.889	1591.21	596.183	-143.235	1584.86	593.532	-158.978	1617.52	562.279	-139.208	1625.34	770.779	145.517	1733.71	807.041	121.138	1724.58	803.01	103.173	1764.56	766.125	126.06	1773.44
596	0	567.087	-124.39	1590.4	596.779	-143.897	1584.66	594.154	-159.866	1617.29	563.135	-140.536	1625.09	771.736	144.758	1733.69	807.854	120.101	1724.56	803.908	102.205	1764.48	767.151	125.114	1773.44
597	0	567.567	-124.955	1590.44	597.331	-144.618	1584.4	594.788	-160.615	1617.01	564.273	-141.749	1625.2	772.495	143.676	1733.23	808.775	118.974	1724.37	804.694	101.126	1764.36	768.055	124.021	1773.45
598	0	568.215	-125.76	1590.32	597.912	-145.251	1584.25	595.344	-161.52	1616.75	564.87	-143.427	1625.12	773.307	142.621	1733.26	809.396	118.006	1724.25	806.12	99.8583	1764.22	769.092	122.944	1773.44
599	0	569.015	-126.366	1590.02	598.44	-146.004	1584.03	596.004	-162.341	1616.47	565.446	-144.013	1625.31	774.197	141.528	1733.26	810.475	116.963	1724.38	806.985	98.6297	1764.11	770.075	121.806	1773.53
600	0	569.618	-127.107	1589.84	599.069	-146.771	1583.82	596.739	-163.01	1616.01	566.004	-144.468	1625.17	774.995	139.904	1733.39	811.251	116.007	1724.34	807.817	97.6154	1764.09	770.906	120.601	1773.49
601	0	570.053	-127.897	1589.73	599.721	-147.343	1583.61	597.38	-163.975	1615.99	566.631	-144.937	1624.72	776.087	139.364	1733.34	812.052	115.009	1724.37	808.747	96.4609	1764.05	771.944	119.399	1773.61
602	0	570.574	-128.621	1589.52	600.319	-148.003	1583.44	598.003	-164.665	1615.73	567.125	-145.797	1624.54	776.822	137.72	1733.58	813.114	113.785	1724.43	809.631	95.4843	1764	772.849	118.334	1773.66
603	0	571.477	-129.305	1589.24	600.95	-149.717	1583.2	598.733	-165.512	1615.46	567.842	-146.554	1624.06	777.856	136.7	1733.6	814.181	112.479	1724.34	810.564	94.2653	1763.96	773.826	117.087	1773.64
604	0	572.207	-130.914	1589.07	601.589	-150.534	1582.95	599.4	-166.341	1615.15	568.521	-147.443	1623.81	778.773	135.685	1733.68	815.361	111.428	1724.62	811.581	93.3376	1763.99	774.714	115.89	1773.73
605	0	572.865	-131.506	1589.4	602.244	-151.299	1582.76	600.126	-167.217	1614.87	569.19	-148.229	1623.61	779.728	134.578	1733.77	816.289	110.054	1724.4	812.597	92.0005	1763.96	775.764	114.248	1773.83
606	0	573.488	-132.39	1588.93	602.801	-151.98	1582.5	600.724	-168.173	1614.58	569.801	-149.24	1623.37	780.62	133.583	1733.83	816.966	109.083	1724.54	813.538	90.4087	1763.92	776.834	112.942	1773.86
607	0	574.031	-133.068	1588.88	603.521	-152.508	1582.26	601.389	-168.852	1614.29	570.505	-150.19	1623.2	781.694	132.38	1733.96	818.025	107.589	1724.06	814.473	89.2847	1763.98	777.78	111.66	1773.88
608	0	574.678	-133.819	1588.85	604.177	-153.265	1582.08	602.093	-169.804	1614.04	571.144	-151.114	1623.12	782.542	131.311	1734.04	819.147	106.464	1724.11	815.425	88.1566	1763.9	778.948	110.557	1773.89
609	0	575.341	-134.669	1588.79	604.865	-154.067	1581.89	602.73	-170.547	1613.75	571.931	-151.911	1622.89	783.572	130.165	1734.08	819.643	105.777	1724.43	816.26	86.6873	1763.91	779.88	109.434	1773.92
610	0	576.05	-135.348	1588.63	605.407	-154.894	1581.69	603.33	-171.514	1613.51	572.715	-152.7	1622.83	784.543	128.945	1734.25	820.49	104.527	1724.31	817.339	85.4533	1763.81	780.898	108.15	1774.15
611	0	576.642	-136.293	1588.62	606.137	-155.669	1581.54	604.059	-172.286	1613.29	573.435	-153.581	1622.66	785.574	127.665	1734.38	821.207	103.422	1724.34	818.516	84.2303	1763.83	781.885	106.874	1774.17
612	0	577.188	-137.17	1588.34	606.751	-156.627	1581.27	604.723	-173.081	1613.09	574.186	-154.308	1622.48	786.503	126.462	1734.59	822.378	102.068	1724.41	819.581	83.0437	1763.79	782.832	105.619	1774.19
613	0	577.891	-137.977	1588.17	607.437	-157.458	1581.03	605.468	-174.131	1612.84	574.861	-155.504	1622.48	787.549	125.169	1734.77	823.295	100.942	1724.36	820.6	81.8979	1763.82	783.975	104.292	1774.18
614	0	578.522	-139.073	1588	608.051	-158.266	1580.89	606.305	-175.005	1612.62	575.53	-156.473	1622.53	788.583	123.939	1735	824.741	99.5483	1724.09	821.545	80.2118	1763.73	784.901	102.839	1774.22
615	0	579.176	-139.672	1587.83	608.737	-159.071	1580.75	607.178	-176.046	1612.38	576.244	-157.171	1622.36	789.529	122.832	1735.16	825.628	98.3455	1724.1	822.566	78.8867	1763.72	786.012	101.436	1774.56
616	0	580.011	-140.694	1587.84	609.335	-159.873	1580.56	607.914	-176.839	1612.15	577.031	-157.818	1622.21	790.498	121.74	1735.38	826.562	97.0734	1724.21	823.582	77.3416	1763.64	787.053	100.202	1774.63
617	0	580.643	-141.408	1587.7	609.993	-160.747	1580.3	608.647	-177.845	1611.93	577.716	-159.336	1622.15	791.506	120.448	1735.49	827.587	95.7351	1724.15	824.617	75.9717	1763.69	788.119	98.7016	1775.08
618	0	581.471	-142.424	1588	610.6	-161.479	1580.08	609.41	-178.603	1611.72	578.501	-160.261	1622	792.444	119.368	1735.58	828.46	94.5207	1724.19	825.736	74.7657	1763.74	789.23	97.3214	1775.09
619	0	581.949	-143.072	1587.71	611.318	-162.34	1579.86	610.04	-179.55	1611.47	579.263	-161.16	1621.79	793.474	117.547	1735.74	829.38	93.2611	1724.37	826.757	73.6069	1763.78	790.312	96.1111	1775.12
620	0	582.694	-143.861	1587.65	612.017	-163.119	1579.68	610.695	-180.438	1611.23	580.08	-162.188	1621.56	794.587	115.951	1735.99	830.643	91.8717	1724.34	827.752	72.2347	1763.85	791.439	94.8818	1775.31
621	0	583.396	-144.491	1587.56	612.727	-164.005	1579.56	611.33	-181.248	1610.98	580.754	-162.936	1621.32	795.597	114.783	1736.05	831.679	90.5989	1724.49	828.777	70.9831	1763.88	792.361	93.6435	1775.39
622	0	584.039	-145.211	1587.54	613.656	-165.061	1579.4	612.011	-182.114	1610.79	581.428	-163.841	1621.28	796.579	113.58	1736.32	832.714	89.3183	1724.6	829.688	69.6718	1763.96	793.593	92.3342	1775.62
623	0	584.773	-146.054	1587.32	614.424	-165.868	1579.16	612.621	-182.88	1610.6	582.108	-164.919	1621.26	797.647	112.316	1736.59	833.655	88.1106	1724.91	830.678	68.1176	1764.09	794.408	91.1866	1775.8
624	0	585.407	-146.711	1587.15	615.041	-166.694	1578.88	613.383	-183.688	1610.37	582.869	-165.749	1620.98	798.686	110.984	1736.83	834.54	86.9252	1725.02	831.873	66.7069	1764.05	795.465	90.3178	1775.93
625	0	586.203	-147.745	1586.93	615.655	-167.587	1578.72	614.133	-184.54	1610.1	583.614	-166.706	1620.76	799.792	109.809	1737.09	835.653	85.7574	1725.03	832.954	65.3773	1764.14	796.543	88.8114	1775.78
626	0	587.045	-148.352	1586.82	616.383	-168.427	1578.5	615.195	-185.972	1609.8	584.4	-167.521	1620.63	800.851	108.393	1737.34	836.621	83.933	1724.93	834.146	63.8225	1764.23	798.228	85.828	1776.79
627	0	588.24	-152.244	1587.18	617.054	-169.27	1578.32	615.896	-186.784	1609.6	585.15	-168.369	1620.45	801.885	106.988	1737.68	837.648	82.7505	1724.95	835.285	62.4068	1764.31	799.169	84.1558	1776.79
628	0	588.454	-151.482	1586.55	617.719	-170.035	1578.07	616.628	-188.053	1609.38	585.998	-169.173	1620.19	802.943	105.642	1737.93	838.679	81.5019	1725.12	836.244	60.9325	1764.41	800.262	82.987	1776.94
629	0	589.287	-152.068	1586.49	618.458	-170.954	1577.78	617.323	-188.993	1609.15	586.781	-170.277	1620.07	803.973	104.296	1738.2	839.428	80.4265	1725.36	837.299	59.4709	1764.5	801.555	81.823	1776.99
630	0	590.002	-152.949	1586.39	619.122	-171.788	1577.54	617.933	-190.072	1608.94	587.455	-171.42	1619.99	804.939	102.999	1738.43	840.297	78.9415	1725.55	838.29	58.2952	1764.62	802.633	80.4375	1777.33
631	0	590.706	-153.796	1586.25	619.717	-172.578	1577.32	618.711	-190.908	1608.7	588.157	-172.568	1619.89	806.06	101.767	1738.74	841.724	77.3638	1725.63	839.313	56.7983	1764.73	803.692	79.1146	1777.43
632	0	591.305	-154.699	1586.13	620.378	-173.34	1577.16	619.429	-192.187	1608.5	588.906	-173.416	1619.77	807.04	100.494	1738.98	842.622	75.6926	1725.87	840.27	55.342	1764.8	804.759	77.6145	1777.83
633	0	592.382	-155.817	1586.4	621.112	-174.191	1576.91	620.119	-192.776	1608.24	590.095	-173.82	1619.24	808.099	99.2353	1739.25	843.966	74.4337	1726.21	841.373	53.7926	1764.99	805.836	76.2411	1777.97
634	0	592.938	-156.555	1586.05	621.738	-175.021	1576.67	620.884	-193.895	1607.91	590.865	-174.88	1619.25	809.242	97.7944	1739.5	844.849	73.2746	1726.36	842.358	52.3481	1765.14	806.994	74.9198	1778.21
635	0	593.861	-157.433	1586.25	622.948	-176.246	1576.47	621.63	-194.534	1607.66	591.735	-175.598	1618.97	810.193	95.8341	1739.81	846.105	71.8879	1726.45	843.947	50.6086	1765.29	808.057	73.4747	1778.34
636	0	594.284	-157.944	1585.83	623.67	-177.12	1576.22	622.338	-195.456	1607.44	592.494	-176.881	1619.07	811.148	94.1812	1740.19	846.812	70.6672	1726.78	844.969	49.196	1765.47	809.039	71.6639	1778.29
637	0	595.121	-158.851	1585.66	624.352	-177.938	1576	623.122	-196.264	1607.15	593.292	-177.622	1618.62	812.287	93.1292	1740.49	847.907	69.2574	1726.93	845.959	47.91	1765.61	809.986	69.8322	1778.78
638	0	596.003	-159.63	1585.77	625.001	-178.798	1575.81	623.878	-197.268	1606.91	593.931	-178.73	1618.42	813.548	91.1633	1740.8	849.033	67.8233	1727.23	846.957	46.3983	1765.83	810.887	68.484	1778.97
639	0	596.579	-160.389	1585.3	625.673	-179.706	1575.53	624.704	-198.372	1606.41	594.695	-179.66	1618.08	814.602	89.9	1741.12	849.784	66.4802	1727.46	847.962	44.9296	1765.99	812.168	67.1634	1779.3
640	0	597.508	-161.283	1585.39	626.402	-180.649	1575.31	625.445	-199.325	1606.2	595.539	-180.748	1618.12	815.615	88.6023	1741.5	851.005	64.98	1727.6	849.037	43.4399	1766.21	813.257	65.6511	1779.63
641	0	598.06	-162.186	1584.95	627.068	-181.414	1575.1	626.225	-200.25	1605.94	596.194	-181.701	1617.83	816.682	87.0386	1741.74	851.703	63.6815	1728	850.04	41.6485	1766.33	814.366	64.1591	1779.86
642	0	598.934	-163.123	1585.15	627.798	-182.2	1574.93	626.997	-201.282	1605.57	596.912	-182.565	1617.59	817.609	85.9079	1742.09	852.955	62.1828	1728.14	851.011	39.9592	1766.49	815.373	62.1267	1780.13
643	0	599.536	-163.911	1584.68	628.604	-182.866	1574.75	627.769	-202.384	1605.24	597.623	-183.479	1617.38	818.692	84.4674	1742.43	853.844	60.7247	1728.32	851.951	38.376	1766.65	816.432	60.6056	1780.44
644	0	600.241	-164.863	1584.48	629.39	-183.488	1574.6	628.497	-203.224	1604.96	598.287	-184.412	1617.21	819.776	83.1316	1742.95	854.706	59.3925	1728.56	852.939	36.8581	1766.81	817.514	59.2227	1780.64
645	0	600.983	-165.593	1584.47	629.966	-184.541	1574.14	629.257	-204.194	1604.67	599.06	-185.556	1617.14	820.753	81.4924	1743.38	855.707	57.8967	1728.91	853.963	35.4745	1766.94	818.599	57.7747	1781.04
646	0	601.73	-166.476	1584.44	630.696	-185.316	1574	629.949	-205.107	1604.43	600.025	-187.042	1617.11	821.763	80.059	1743.65	857.08	56.4218	1728.99	854.976	33.8878	1767.08	819.528	56.2831	1781.39
647	0	602.652	-167.518	1584.48	631.378	-186.164	1573.78	630.635	-206.082	1604.07	600.822	-187.899	1616.75	822.772	78.6858	1743.89	858.002	55.036	1729.34	856.067	32.275	1767.37	820.671	54.8567	1781.75
648	0	603.136	-168.301	1584.17	632.031	-186.897	1573.6	631.424	-207.093	1603.8	601.664	-189.041	1616.61	823.976	76.9027	1744.3	859.294	53.5126	1729.41	857.37	30.886	1767.45	821.796	53.1841	1781.92
649	0	604.112	-169.402	1584.21	632.866	-188.683	1573.18	632.086	-208.043	1603.48	602.357	-189.889	1616.32	825.039	75.4036	1744.64	859.968	52.2357	1729.72	858.401	29.3596	1767.62	822.766	51.5979	1782.11
650	0	604.715	-170.096	1583.74	633.668	-190.019	1572.91	632.82	-209.005	1603.2	603.106	-190.815	1616.16	826.165	73.7628	1745.07	861.027	50.7888	1730.07	859.504	27.784	1767.75	823.877	49.6808	1782.58
651	0	605.417	-170.976	1583.64	634.371	-191.286	1572.75	633.459	-209.897	1602.88	603.789	-191.917	1615.95	827.177	72.2975	1745.3	861.865	49.0596	1730.42	860.472	26.2128	1768.06	825.014	47.9841	1782.77
652	0	606.217	-171.871	1583.44	635.185	-192.038	1572.51	634.259	-210.777	1602.6	604.43	-192.711	1615.72	828.049	70.8182	1745.68	862.913	47.5408	1730.71	861.449	24.6986	1768.15	826.069	46.3371	1783.12
653	0	607	-172.87	1583.32	635.82	-192.667	1572.3	635.039	-211.648	1602.33	605.018	-193.854	1615.59	829.083	69.47	1745.89	863.77	45.7847	1731.08	862.489	23.2935	1768.44	827.055	44.7813	1783.44
654	0	607.682	-173.674	1583.18	636.445	-193.342	1572.06	635.976	-212.618	1602.02	605.66	-194.663	1615.31	830.103	68.0163	1746.23	864.863	44.4438	1731.45	863.53	21.8744	1768.57	828.122	43.1195	1783.83
655	0	608.412	-174.577	1583.05	637.129	-194.041	1571.83	636.701	-213.545	1601.78	606.354	-195.645	1615.14	831.044	66.3661	1746.64	865.742	43.1427	1731.63	864.51	20.5667	1768.85	829.016	41.5839	1783.96
656	0	609.251	-175.482	1582.9	637.81	-194.613	1571.81	637.314	-214.56	1601.47	607.176	-196.495	1614.8	831.975	64.9295	1746.95	866.652	41.6202	1731.94	865.573	18.1443	1768.91	829.87	40.1326	1784.28
657	0	609.927	-176.308	1582.75	638.43	-195.469	1571.58	637.929	-215.461	1601.18	608.034	-198.035	1614.84	832.875	63.5962	1747.42	867.288	40.2935	1732.24	866.487	16.0973	1769.03	830.857	38.2744	1784.82
658	0	610.583	-177.33	1582.62	639.171	-196.276	1571.4	638.64	-216.932	1600.86	608.933	-199.006	1614.34	833.936	62.2925	1747.69	868.211	38.8313	1732.65	867.443	14.4035	1769.2	831.859	36.621	1785.2
659	0	611.289	-178.24	1582.43	640.062	-197.161	1571.22	639.203	-217.746	1600.45	609.689	-199.756	1614.1	834.895	61.169	1748.44	869.224	37.321	1732.95	868.237	12.661	1769.25	833.291	34.7335	1785.5
660	0	612.001	-179.109	1582.37	640.789	-198.067	1570.97	639.892	-218.617	1600.23	610.458	-200.502	1613.67	835.755	59.8507	1748.8	870.414	35.8191	1733.26	869.32	11.1756	1769.61	834.237	33.1872	1785.76
661	0	612.715	-179.985	1582.09	641.502	-199.05	1570.69	640.975	-219.751	1599.91	611.207	-201.332	1613.48	836.761	58.6411	1749.18	871.309	34.4925	1733.63	870.248	9.46071	1769.74	835.293	31.4423	1786.2
662	0	613.557	-180.864	1581.98	642.2	-199.996	1570.45	641.781	-220.647	1599.58	611.889	-202.408	1613.3	837.556	57.0945	1749.61	872.364	32.9544	1734	871.219	7.90935	1770.05	836.102	30.0683	1786.25
663	0	614.263	-181.775	1581.85	642.879	-200.925	1570.16	642.371	-221.568	1599.27	612.649	-202.918	1612.86	838.559	55.8503	1749.96	873.466	31.3543	1734.15	871.916	6.33293	1770.34	837.061	28.6886	1786.56
664	0	615.099	-182.808	1581.93	643.513	-201.869	1569.86	643.059	-222.509	1598.99	613.333	-203.864	1612.79	839.509	54.7209	1750.22	874.88	29.8985	1734.32	872.892	4.75707	1770.71	838.016	26.6178	1786.97
665	0	615.906	-183.729	1581.69	644.179	-202.712	1569.62	643.784	-223.487	1598.65	614.168	-204.487	1612.56	840.943	51.3213	1750.5	875.248	28.6267	1734.65	873.728	3.33738	1770.81	839.062	25.4485	1787.03
666	0	616.638	-184.526	1581.53	644.858	-203.589	1569.35	644.404	-224.439	1598.34	614.792	-206.653	1612.35	842.018	49.1438	1751.14	876.269	27.1311	1735.06	874.478	1.73963	1771.29	840.034	23.4426	1787.55
667	0	617.325	-185.427	1581.29	645.53	-204.396	1569.04	645.05	-225.373	1598.02	615.523	-207.608	1612.24	842.683	49.0227	1751.42	877.208	24.0226	1735.11	876.631	-0.309639	1771.53	841.066	22.0755	1787.7
668	0	618.035	-186.427	1581.15	646.226	-205.224	1568.83	645.735	-226.304	1597.74	616.207	-209.204	1612.19	843.692	47.2031	1751.9	877.97	23.1302	1735.59	877.584	-1.98516	1771.73	842.107	20.4841	1788.17
669	0	618.651	-187.268	1581.16	647.298	-206.287	1568.61	646.422	-227.269	1597.4	616.949	-210.03	1611.9	844.501	45.4523	1752.26	878.97	21.7647	1735.95	878.452	-3.621	1772.14	843.066	18.3251	1788.26
670	0	619.518	-188.087	1580.82	647.969	-207.157	1568.37	647.065	-228.277	1597.05	617.596	-210.961	1611.53	845.542	44.0687	1753.02	879.662	20.4549	1736.31	879.327	-5.1636	1772.45	844.043	16.7683	1788.71
671	0	620.263	-188.959	1580.85	648.536	-207.999	1568.09	647.77	-229.237	1596.69	618.344	-212.203	1611.41	846.465	42.3833	1753.39	881.033	17.926	1736.54	880.036	-6.61097	1772.58	844.87	14.877	1789.26
672	0	620.764	-190.103	1580.82	649.18	-208.867	1567.81	648.454	-230.205	1596.41	619.108	-212.841	1611.05	847.451	40.9044	1754.05	881.695	16.7673	1736.95	880.896	-8.33071	1772.77	845.804	12.7104	1789.72
673	0	621.468	-191.158	1580.51	649.919	-209.672	1567.53	649.148	-231.135	1596.07	619.764	-213.94	1610.75	848.311	39.1348	1754.47	882.676	15.342	1737.39	881.759	-9.84909	1773.05	846.789	11.2798	1789.96
674	0	622.102	-192.005	1580.39	650.482	-210.506	1567.25	649.837	-232.255	1595.69	620.46	-214.865	1610.48	849.102	37.5299	1754.82	883.497	13.9367	1737.69	882.736	-11.5524	1773.29	847.727	9.21583	1790.26
675	0	622.778	-192.949	1580.26	651.09	-211.245	1566.97	650.458	-233.206	1595.31	621.257	-215.603	1610.29	850.053	36.1175	1755.35	884.317	12.4354	1738.03	883.602	-13.2487	1773.49	848.585	7.71743	1790.52
676	0	623.482	-193.988	1579.97	651.71	-212.017	1566.71	651.165	-234.219	1594.98	622.018	-216.624	1610	850.989	34.3629	1755.69	884.907	10.9479	1738.56	884.563	-14.901	1773.77	849.495	5.64713	1791.08
677	0	624.177	-194.8	1579.75	652.409	-212.85	1566.45	651.858	-235.134	1594.58	622.591	-217.911	1609.73	851.812	32.7566	1756.17	885.763	9.41724	1738.97	885.406	-16.4642	1773.9	850.328	3.89058	1791.41
678	0	624.844	-195.921	1579.46	653.159	-213.774	1566.1	652.462	-236.154	1594.24	623.258	-218.853	1609.51	852.711	31.0262	1756.65	886.638	7.89652	1739.3	885.914	-18.1147	1774.17	851.266	2.27774	1791.84
679	0	625.495	-196.718	1579.43	653.831	-214.932	1565.74	653.172	-237.118	1593.87	624.06	-219.729	1609.18	853.755	28.7789	1756.89	887.613	6.29457	1739.6	886.683	-19.7289	1774.6	852.152	0.639471	1792.38
680	0	626.201	-197.596	1579.22	654.464	-216.193	1565.47	653.847	-238.159	1593.52	624.61	-220.767	1608.98	854.388	27.6841	1757.33	888.363	4.5596	1740.01	887.763	-21.8204	1775.32	853.027	-1.2285	1792.87
681	0	626.867	-198.515	1579.1	655.096	-217.289	1565.11	654.506	-239.029	1593.15	625.233	-221.668	1608.56	855.328	26.1301	1757.82	889.477	3.02882	1740.44	888.157	-24.0244	1775.66	853.962	-2.95534	1793.21
682	0	627.541	-199.358	1578.86	655.663	-218.042	1564.85	655.085	-240.122	1592.79	626.03	-222.754	1608.31	856.233	23.9651	1758.44	890.226	1.34392	1740.82	889.36	-25.8835	1775.79	854.811	-4.71506	1793.67
683	0	628.286	-200.246	1578.85	656.384	-218.819	1564.57	655.768	-241.011	1592.46	626.696	-223.804	1608.16	857.095	22.6018	1758.87	891.043	-0.313286	1741.09	890.215	-27.5158	1775.96	855.681	-6.49968	1793.92
684	0	628.968	-201.341	1578.24	656.962	-219.686	1564.3	656.369	-242.007	1592.14	627.233	-224.724	1607.89	857.873	20.9863	1759.39	891.821	-1.90661	1741.46	891.055	-29.1392	1776.15	856.481	-8.344	1794.34
685	0	629.585	-201.982	1577.92	657.718	-220.46	1564.05	656.951	-242.949	1591.74	627.973	-225.528	1607.52	859.009	18.5422	1759.73	892.512	-3.46752	1742.01	891.812	-30.7855	1776.32	857.294	-10.1383	1794.69
686	0	630.246	-202.729	1577.9	658.409	-221.3	1563.71	657.476	-243.958	1591.35	628.716	-226.348	1607.31	859.848	16.79	1760.42	893.407	-5.10998	1742.3	892.825	-32.7393	1776.7	858.12	-11.9646	1795.06
687	0	630.871	-203.71	1577.65	659.238	-222.094	1563.42	657.98	-244.941	1590.94	629.182	-228.241	1606.83	860.49	15.1428	1760.85	894.33	-6.73903	1742.78	893.541	-34.2131	1776.95	858.939	-13.7832	1795.54
688	0	631.478	-204.515	1577.41	659.831	-222.932	1563.19	658.556	-245.946	1590.55	629.772	-229.204	1606.68	861.366	13.2632	1761.16	894.881	-8.32172	1743.11	894.304	-35.9559	1777.17	859.678	-15.4915	1795.88
689	0	631.943	-205.102	1577.11	660.544	-223.809	1562.77	659.08	-246.918	1590.09	630.497	-230.03	1606.5	862.116	11.8703	1761.57	895.904	-9.90479	1743.42	895.092	-37.7735	1777.36	860.402	-17.1957	1796.14
690	0	632.801	-207.03	1576.69	661.253	-224.78	1562.48	660.053	-248.142	1589.69	631.163	-230.922	1606.09	862.765	10.788	1762.11	896.729	-11.5343	1743.71	895.883	-39.7118	1777.59	861.163	-18.8687	1796.55
691	0	633.369	-207.82	1576.51	661.8	-225.638	1562.14	660.752	-249.154	1589.26	631.717	-231.841	1605.81	863.615	9.08839	1762.55	897.503	-13.2223	1744.13	896.646	-41.2835	1777.83	861.9	-20.6127	1796.91
692	0	633.972	-208.497	1576.37	662.51	-226.357	1561.6	661.456	-250.113	1588.88	632.445	-233.033	1605.48	864.56	6.73434	1763.05	898.043	-14.7861	1744.57	897.492	-42.8554	1778.03	862.918	-22.8363	1797.07
693	0	634.664	-209.673	1576.14	662.916	-227.422	1561.55	662.012	-251.072	1588.39	633.016	-233.878	1604.9	865.168	5.72721	1763.5	899.029	-16.6619	1744.79	898.328	-44.4711	1778.34	863.639	-24.9842	1797.54
694	0	635.278	-210.575	1575.89	663.622	-228.121	1561	662.607	-252.087	1587.91	634.029	-235.416	1604.61	865.942	3.705	1763.94	899.686	-18.2719	1745.1	899.131	-46.0584	1778.57	864.521	-27.0232	1798.05
695	0	635.887	-211.643	1575.51	664.245	-229.034	1560.63	663.225	-253.104	1587.48	634.66	-236.281	1604.25	866.687	2.13396	1764.45	900.215	-19.7566	1745.51	899.887	-48.1966	1778.67	865.354	-29.177	1798.13
696	0	636.515	-212.433	1574.96	664.898	-229.942	1560.27	663.813	-254.05	1586.96	635.312	-237.198	1603.88	867.627	-0.26441	1765.03	901.252	-21.6101	1745.82	900.656	-50.2463	1778.81	866.203	-30.9349	1798.4
697	0	637.121	-213.171	1574.84	665.464	-230.925	1559.86	664.503	-255.084	1586.54	635.931	-238.158	1603.22	868.279	-1.4504	1765.56	901.965	-23.397	1746.13	901.105	-52.7674	1779.13	866.914	-32.6452	1798.7
698	0	637.656	-213.956	1574.4	665.856	-231.707	1559.55	665.169	-256.057	1586.05	636.451	-239.566	1602.72	869.148	-2.96315	1765.98	902.689	-24.9326	1746.47	901.837	-54.2471	1779.4	867.678	-34.4772	1799.01
699	0	638.128	-214.579	1574.18	666.399	-232.663	1559.06	665.798	-257.064	1585.59	637.222	-241.061	1602.68	869.913	-5.25842	1766.49	903.235	-26.5838	1746.93	902.536	-55.8416	1779.64	868.343	-36.3538	1799.57
700	0	638.713	-215.514	1573.94	666.704	-233.349	1558.81	666.483	-258.081	1585.1	637.767	-242.237	1602.32	870.649	-6.91172	1766.95	903.84	-28.2773	1747.23	903.234	-57.5466	1779.86	869.096	-38.4675	1799.85
701	0	639.818	-218.306	1573.55	667.237	-234.188	1558.47	667.126	-259.01	1584.62	638.387	-243.227	1601.71	871.254	-7.86866	1767.38	904.604	-29.9672	1747.66	904.274	-59.7146	1780	869.985	-40.3062	1800
702	0	640.267	-219.061	1573.15	667.688	-234.974	1558.04	667.762	-260.024	1584.12	638.998	-244.281	1601.32	871.951	-9.56538	1767.75	905.542	-31.873	1747.9	905.182	-61.4729	1780.1	870.632	-42.1012	1800.31
703	0	640.804	-219.835	1572.84	668.541	-236.281	1557.7	668.315	-260.851	1583.61	639.571	-245.229	1600.93	872.744	-13.1895	1768.21	905.907	-33.4718	1748.22	905.807	-63.3224	1780.26	871.599	-43.9257	1800.62
704	0	641.28	-220.561	1572.54	669.014	-237.048	1557.33	668.867	-261.745	1583.14	640.26	-246.17	1600.37	873.574	-15.5786	1768.69	906.577	-35.1651	1748.52	906.535	-65.2792	1780.5	872.447	-45.5672	1800.98
705	0	641.971	-221.573	1572.24	669.63	-237.962	1557.03	669.447	-262.592	1582.58	640.693	-247.246	1599.96	874.103	-15.8955	1769.12	907.23	-36.6334	1748.87	907.214	-67.2193	1780.6	873.044	-47.3182	1801.21
706	0	642.426	-222.298	1571.9	670.321	-238.976	1556.45	670.005	-263.833	1582.05	641.419	-248.339	1599.47	874.843	-17.7204	1769.53	907.821	-38.0576	1749.22	907.832	-68.9288	1780.79	874.033	-50.3258	1801.56
707	0	642.988	-223.233	1571.61	670.802	-239.885	1555.99	670.7	-265.298	1581.43	642.047	-249.451	1598.95	875.495	-20.4694	1769.84	908.429	-39.6118	1749.44	908.472	-70.8458	1780.93	874.518	-52.1596	1801.69
708	0	643.633	-224.203	1571.18	671.313	-240.737	1555.46	671.335	-266.584	1580.72	642.571	-250.664	1598.53	876.129	-21.3678	1770.18	909.469	-42.5016	1749.42	909.118	-72.8892	1781.09	875.292	-54.1242	1802.1
709	0	644.121	-225.226	1570.78	671.914	-241.663	1554.88	672.177	-267.643	1580.04	643.158	-251.939	1597.97	876.845	-24.26	1770.54	909.916	-44.0428	1749.78	909.697	-74.8011	1781.19	875.943	-55.9528	1802.32
710	0	644.567	-226.182	1570.19	672.477	-242.565	1554.31	672.695	-268.652	1579.4	643.809	-253.046	1597.37	877.337	-26.0714	1771	910.525	-45.4164	1750.14	910.33	-76.6023	1781.32	876.442	-57.817	1802.44
711	0	645.275	-227.09	1569.76	672.956	-243.52	1553.86	673.293	-269.608	1578.73	644.434	-253.978	1596.61	878.077	-27.8133	1771.45	911.422	-48.1751	1750.34	911.298	-78.9168	1781.39	877.109	-59.8652	1802.79
712	0	645.657	-228.152	1569.45	673.52	-244.442	1553.32	673.77	-270.575	1577.95	644.966	-255.047	1596.05	878.642	-29.3876	1772.09	912.3	-49.9383	1750.64	912.03	-80.8622	1781.49	878.079	-62.9334	1802.97
713	0	646.308	-229.399	1569.24	674.056	-245.487	1552.8	674.241	-271.487	1577.05	645.476	-256.432	1595.47	879.329	-31.8915	1772.19	912.683	-51.3523	1750.82	912.681	-82.9112	1781.57	878.797	-64.8815	1803.22
714	0	646.869	-230.433	1568.73	674.6	-246.333	1552.29	674.764	-272.542	1576.34	646.081	-257.444	1594.96	879.804	-33.1201	1772.71	913.236	-52.8525	1751.05	913.278	-84.7088	1781.65	879.356	-66.6811	1803.36
715	0	647.295	-231.152	1568.07	675.126	-247.242	1551.73	675.32	-273.497	1575.72	646.631	-258.489	1594.33	880.564	-35.1076	1772.98	913.881	-55.0394	1751.14	913.895	-86.7008	1781.76	879.956	-68.9655	1803.56
716	0	647.82	-232.228	1567.58	675.503	-247.914	1551.25	675.854	-274.42	1574.99	647.119	-259.717	1593.66	881.077	-37.2474	1773.31	914.298	-57.5216	1751.63	914.483	-88.8961	1781.8	880.505	-71.3138	1803.72
717	0	648.334	-233.329	1567	676.016	-248.863	1550.71	676.469	-275.663	1574.35	647.606	-260.816	1593.01	881.657	-39.1642	1773.61	914.868	-59.3323	1751.8	915.079	-91.1112	1781.72	881.108	-73.3478	1803.76
718	0	648.779	-234.263	1566.57	676.572	-249.768	1550.09	677.062	-276.625	1573.7	648.106	-262.064	1592.47	882.338	-41.2765	1773.95	915.553	-61.2452	1751.96	915.688	-93.2485	1781.74	881.749	-75.5432	1803.88
719	0	649.36	-235.155	1566.06	677.246	-251.22	1549.28	677.594	-277.575	1573.05	648.567	-263.1	1591.75	882.852	-43.3328	1774.17	916.076	-62.6855	1752.27	916.339	-95.2332	1781.77	882.389	-77.7444	1804.01
720	0	649.933	-236.141	1565.37	677.832	-252.224	1548.44	678.195	-278.336	1572.32	649.051	-264.108	1591.05	883.249	-45.6216	1774.3	916.87	-64.6269	1752.39	917.021	-97.3468	1781.84	883.05	-79.8681	1804.02
721	0	650.533	-237.008	1564.85	678.242	-253.154	1547.88	678.568	-279.548	1571.49	649.98	-265.849	1590.19	884.031	-47.8201	1774.61	917.466	-66.6614	1752.53	917.663	-99.5146	1781.84	883.65	-82.1112	1803.99	50.8734	2850.94	1392.11	112.561	2830.67	1440.16	81.5641	2812.16	1409.98	136.372	2861.89	1423.15	74.9832	2845.67	1438.53	128.598	2836.27	1387.67
722	0	650.855	-237.968	1564.14	678.988	-254.257	1546.98	679.006	-280.995	1570.59	650.583	-267.141	1589.57	884.661	-50.5835	1774.72	917.894	-68.5781	1752.68	918.273	-101.677	1781.81	884.075	-84.6106	1804.12	52.7221	2831.75	1391.27	111.414	2817.78	1441.79	81.8574	2795.06	1414.96	136.614	2847.02	1420.39	69.2542	2826.32	1442.16	129.713	2814.98	1389.14
723	0	651.579	-240.094	1563.52	679.343	-255.247	1546.37	679.453	-282.967	1569.6	651.122	-268.45	1588.76	885.143	-52.5232	1774.97	918.691	-70.754	1752.72	918.878	-103.922	1781.81	884.603	-86.7307	1804.28	51.3382	2809.82	1390.96	130.317	2794.24	1391.52	82.4052	2777.38	1419.47	135.539	2830.78	1418.17	84.4755	2810.46	1437.14	121.873	2848.74	1380.11				74.157	2854.56	1383.05
724	0	652.262	-240.973	1562.75	679.904	-256.372	1545.52	679.941	-284.821	1568.47	651.643	-269.564	1587.91	885.91	-54.7583	1775.2	919.287	-72.6785	1752.92	919.422	-106.443	1781.72	885.123	-88.7727	1804.29	53.3948	2790.6	1390.78	130.277	2775.03	1393.87	83.0517	2762.28	1424.17	135.193	2814.87	1416.09				90.5586	2762.1	1380.7	68.6491	2799.6	1441.48	60.4362	2832.83	1416.4
725	0	652.608	-242.03	1562.01	680.366	-257.379	1544.82	680.435	-285.46	1567.64	651.985	-270.963	1587.15	886.287	-56.3465	1775.35	919.606	-74.7087	1752.98	920.051	-108.274	1781.64	885.752	-90.878	1804.26	54.27	2769.69	1390.28	130.685	2757.32	1396.28	83.3312	2747.58	1428	149.541	2796.75	1417.51	91.3551	2741.01	1385.32	99.715	2749.85	1374.65	98.3535	2812.61	1420.15
726	0	653.087	-243.183	1561.33	680.905	-258.509	1544.14	681.01	-286.299	1566.72	652.459	-272.083	1586.36	886.969	-58.8339	1775.71	920.657	-77.4776	1753.16	920.627	-110.306	1781.6	887.072	-93.6192	1804.2	52.4226	2749.63	1390.02	131.359	2737.92	1399.64	83.2688	2734.37	1431.18	139.391	2781.01	1408.99	91.6755	2722.35	1389.8				78.0143	2774.21	1433.36	60.6131	2798.45	1403.56
727	0	653.55	-244.175	1560.6	681.318	-259.474	1543.33	681.51	-287.163	1565.74	652.985	-273.291	1585.37	887.805	-61.1467	1775.92	920.846	-79.6278	1752.95	921.151	-112.644	1781.53	887.642	-96.1102	1804.15	53.0257	2730.11	1391.08	132.146	2720.23	1402.03	83.7818	2720.65	1433.54	138.792	2764.07	1405.03	92.3823	2701.71	1394.5	101.948	2765.83	1367.22	83.5134	2762.78	1429.97	60.8341	2780.11	1396.93
728	0	654.221	-245.282	1559.78	681.879	-260.562	1542.46	681.984	-288.269	1564.78	653.51	-274.615	1584.43	888.308	-63.292	1776.02	921.02	-81.7605	1753.16	921.74	-115.925	1781.25	888.118	-98.3194	1804.15	53.5665	2710.83	1391.84	132.779	2702.91	1404.63	94.2786	2702.15	1360.68	138.462	2746.28	1401.15	93.3681	2681.57	1398.53	104.356	2775.7	1393.5	80.52	2748.3	1427.37
729	0	654.699	-246.485	1558.94	682.419	-261.754	1541.6	682.47	-289.428	1563.75	653.992	-275.785	1583.52	888.686	-65.3453	1775.87	922.268	-84.1395	1753.28	922.272	-118.13	1781.11	888.399	-101.154	1804.11	53.3714	2693.34	1392.2	132.625	2686.45	1407.43	94.9265	2678.27	1363.5	139.076	2729.62	1397.16	93.45	2665.68	1404.18				81.7031	2735.69	1422.74	80.0201	2694.33	1388.85
730	0	655.073	-247.564	1558.13	682.831	-262.707	1540.8	682.953	-290.642	1562.74	654.508	-277.073	1582.56	889.263	-67.8757	1775.85	922.782	-86.4405	1753.31	922.849	-120.327	1780.98	888.911	-103.363	1803.88	55.464	2673.34	1393.66	133.165	2670.65	1409.51	95.5086	2654.45	1366.79	139.379	2711.77	1393.14	93.8325	2651.26	1409.91	104.735	2736.54	1376.88	77.7955	2721.7	1417.12	61.727	2720.91	1377.83
731	0	655.618	-248.748	1557.21	683.502	-263.951	1539.7	683.442	-291.939	1561.71	655.062	-278.404	1581.52	889.946	-70.6936	1775.93	923.374	-88.7536	1753.31	923.379	-122.638	1780.83	889.782	-106.103	1804.42	54.5703	2655.01	1394.15	133.889	2655.22	1411.54	95.8496	2632.98	1370.64	139.476	2693.6	1388.73	94.1091	2634.85	1413.82	122.343	2665.55	1355.93	66.9234	2704.62	1414.12	62.4218	2700.36	1372.12
732	0	656.249	-249.892	1556.3	683.821	-265.027	1538.89	683.875	-293.403	1560.57	655.503	-279.731	1580.6	890.375	-73.0589	1775.94	924.398	-91.2522	1753.45	923.836	-125.049	1780.62	890.589	-109.029	1803.81	54.9606	2637.79	1394.81	131.494	2640.91	1412.03	96.7155	2612.96	1375.21	139.81	2675.14	1384.46	94.7375	2619.96	1416.37	123.728	2642.44	1356.17				105.025	2694.03	1361.82
733	0	656.795	-251.227	1555.41	684.648	-266.223	1537.71	684.33	-294.643	1559.52	655.968	-281.002	1579.41	891.021	-75.4796	1775.86	924.928	-93.6111	1753.3	924.182	-127.836	1780.34	890.91	-111.431	1803.93	55.494	2620.38	1395.45	133.785	2625.4	1412.97	97.8813	2593.7	1381.06	140.154	2656.34	1380.23	95.0807	2605.5	1420.07	125.873	2618.71	1357.63	66.5929	2673.37	1399.85
734	0	657.12	-252.581	1554.38	684.942	-267.295	1536.57	684.833	-295.866	1558.4	656.42	-282.439	1578.29	891.558	-77.9505	1775.8	925.464	-95.9699	1753.11	924.685	-130.427	1780.02	891.38	-114.019	1803.51	55.8613	2603.45	1395.64	133.879	2611.21	1411.89	98.3526	2573.49	1385.27	140.54	2637.93	1376	96.2013	2590.91	1421.63	126.025	2597.55	1357.15	66.333	2656.79	1393.09
735	0	657.815	-253.685	1553.39	685.357	-268.345	1535.45	685.372	-296.961	1556.94	656.895	-283.758	1577.11	891.876	-80.507	1775.78	925.84	-98.3904	1752.9	925.731	-133.082	1779.65	891.915	-117.065	1803.09	56.7066	2587.21	1395.63	133.195	2597.55	1410.54	98.9209	2557.11	1389.67	140.417	2617.55	1371.85	92.0284	2608.29	1420.93	126.672	2576.06	1359.4	66.3161	2638.66	1386.36
736	0	658.283	-254.97	1552.44	686.221	-269.564	1534.41	685.844	-298.157	1555.45	657.393	-284.973	1575.76	892.58	-83.2849	1775.79	926.323	-100.7	1752.83	926.201	-135.741	1779.2	892.404	-120.413	1802.75	56.9188	2570.69	1395.74	137.825	2583.17	1409.04	99.1448	2539.43	1394.26	140.74	2598.01	1367.95	96.1765	2581.92	1420.75	127.326	2554.38	1361.57	66.4191	2619.84	1379.07	71.5996	2593.28	1350.64
737	0	658.682	-256.379	1551.42	686.465	-270.509	1533.28	686.414	-299.491	1553.92	657.895	-286.504	1574.71	893.317	-85.9556	1775.7	926.459	-102.614	1752.67	926.63	-138.292	1778.79	893.063	-123.173	1802.37	56.322	2554.03	1395.4	132.823	2569.67	1407.12	99.6802	2524	1398.26	141.005	2578.09	1364.26	113.405	2610.48	1376.21	81.2651	2528.91	1357.57	67.1967	2601.04	1371	64.8755	2565.95	1346.22
738	0	658.728	-257.437	1550.53	686.832	-271.661	1531.96	686.863	-300.893	1552.56	658.189	-287.936	1573.27	893.581	-88.5448	1775.66	926.664	-104.623	1752.5	927.079	-141.009	1778.34	893.614	-125.772	1802.06	59.0243	2538.62	1394.35	134.772	2555.93	1404.75	100.213	2508.58	1402.09	139.789	2558.28	1361.07	113.639	2591.45	1367.8	82.1881	2507.54	1361.33	68.8308	2581.51	1363.91	65.1849	2542.64	1344.17
739	0	658.987	-258.692	1549.05	687.239	-272.875	1530.65	687.315	-302.338	1551.23	659.079	-289.857	1571.58	894.056	-91.1368	1775.56	928.198	-109.348	1752	927.542	-143.706	1777.91	894.038	-128.722	1801.71	57.5067	2523.18	1393.2	132.758	2542.42	1401.95	100.709	2495.47	1405.81	139.079	2538.53	1357.22	84.409	2566.96	1397.52							82.207	2487.52	1365.07
740	0	659.511	-260.052	1547.79	687.6	-274.075	1529.45	687.75	-303.646	1549.79	659.521	-291.738	1570.06	894.435	-93.5183	1775.51	928.257	-110.869	1751.94	927.984	-146.608	1777.41	894.654	-131.296	1801.15	57.9271	2508.04	1391.9	134.379	2527.57	1397.32	100.687	2483.84	1407.69	139.788	2518.02	1354.62	84.6164	2553.19	1389.11	159.714	2561.71	1354.31	68.8245	2539.28	1350.14
741	0	659.82	-261.464	1546.83	688.054	-275.249	1528.03	688.184	-304.954	1548.25	659.965	-293.179	1568.65	894.753	-96.7869	1775.25	929.039	-114.646	1751.49	928.456	-149.45	1776.88	895.022	-134.95	1800.68	57.0823	2492.13	1389.69	135.466	2513.02	1392.88				140.784	2496.75	1352.55				83.0574	2449.27	1372.96	89.3339	2465.31	1348.4	69.2651	2475.7	1342.99
742	0	660.747	-263.024	1545.14	688.363	-276.35	1526.69	688.648	-306.374	1546.63	660.435	-294.553	1566.98	895.077	-99.8726	1774.96	929.26	-116.937	1750.99	928.854	-152.36	1776.22	895.483	-137.657	1800.24	59.1358	2476.71	1387.98	135.677	2497.71	1387.86				141.472	2476.2	1349.99	75.6804	2495.89	1374.51	83.4596	2432.23	1377.12				69.2985	2453.66	1342.92
743	0	661.091	-264.505	1543.96	688.933	-277.482	1525.14	689.023	-307.919	1544.74	660.861	-296.014	1565.46	895.62	-102.975	1774.69	929.411	-119.267	1750.55	929.222	-155.335	1775.58	895.978	-140.839	1799.85	57.7313	2460.89	1384.74	135.88	2482.42	1382.36				141.664	2456.12	1347.9	84.9352	2502.65	1362.49	84.4661	2416.94	1381.29	109.341	2483.69	1340.2	68.7797	2431.04	1343.8
744	0	661.464	-265.945	1542.35	689.111	-278.549	1523.72	689.401	-309.306	1542.82	661.226	-297.491	1563.83	895.786	-105.751	1774.23	929.878	-122.042	1750.08	929.652	-158.236	1774.82	896.329	-143.941	1799.36	58.1766	2445.75	1381.53	135.861	2466.72	1376.3	96.6448	2473.78	1395.14	142.635	2434.86	1346.32	84.8421	2482.83	1354.07	85.1644	2401.4	1384.63	111.266	2408.39	1331.99	69.0432	2410.57	1345.6
745	0	661.258	-267.237	1541.04	689.543	-279.591	1522.13	689.863	-310.617	1540.96	661.666	-299.205	1562.14	896.036	-109.148	1773.95	930.216	-124.692	1749.61	930.14	-161.085	1774.03	896.79	-147.016	1798.69	60.7874	2430.27	1377.48	135.793	2449.73	1370.57	96.3515	2459.92	1387.96	143.638	2414.78	1344.95	85.0633	2462.58	1345.15	85.7109	2387.19	1387.36	72.6549	2428.5	1326.02	69.3476	2389.82	1347.37
746	0	661.477	-268.709	1539.42	689.723	-280.714	1520.71	690.309	-312.011	1539.04	662.047	-300.565	1560.28	896.527	-112.37	1773.63	930.435	-127.469	1748.9	930.663	-164.259	1772.89	897.231	-150.619	1798.08	58.0979	2413.18	1374.1	136.316	2433.27	1363.62	95.9478	2445.11	1380.04	143.292	2394.78	1343.61				85.4743	2372.3	1389.71	65.6287	2400.13	1320.83	69.5205	2369.82	1349.44
747	0	661.775	-270.218	1538.03	690.529	-283.668	1518.59	690.682	-313.481	1537.08	662.42	-301.847	1558.49	897.009	-115.972	1773.06	930.529	-130.855	1748.18	930.952	-167.733	1771.86	897.689	-154.118	1796.96	58.9675	2397.39	1369.65	136.466	2415.65	1356.87				146.079	2374.37	1342.88				85.2205	2360.37	1391.33	69.011	2377.98	1319.2	70.5632	2350.52	1351.71
748	0	662.21	-271.757	1536.28	690.332	-284.619	1516.75	691.017	-314.912	1534.96	662.798	-303.331	1556.54	897.225	-119.228	1772.71	930.79	-133.676	1747.72	931.293	-170.6	1770.96	897.952	-157.575	1796.36	59.1032	2380.84	1365.03	136.72	2397.73	1350.13				144.97	2354.69	1342.28	86.4386	2394.55	1322.27	87.3454	2345.56	1391.7	67.2631	2355.39	1317.6	70.7532	2331.94	1354.01
749	0	662.352	-273.355	1534.65	690.645	-286.213	1514.77	691.345	-316.444	1532.78	663.085	-306.467	1554.45	897.338	-122.063	1772.49	931.103	-136.7	1747.06	931.457	-173.554	1770.03	898.392	-160.862	1795.45	59.3156	2364	1360.36	136.729	2378.54	1343.66	95.9311	2396.69	1352.56	145.291	2335.69	1341.99				88.8686	2333.95	1391.51	73.9405	2332.88	1317.64	71.0637	2313.92	1356.54
750	0	662.581	-274.861	1532.78	690.806	-287.274	1513	691.684	-317.81	1530.6	663.405	-308.324	1552.5	897.251	-125.362	1771.85	931.108	-139.911	1746.25	931.425	-177.025	1769.12	898.432	-165.044	1794.3	59.3281	2346.64	1354.91	137.172	2359.5	1337.19				147.098	2316.72	1342.14	97.7847	2320.73	1312.2	91.0205	2325.76	1390.17	74.6354	2310.15	1317.54	71.2131	2297.01	1358.58
751	0	662.524	-276.508	1531.09	691.007	-288.393	1511.2	691.948	-319.214	1528.32	663.522	-309.789	1550.45	897.413	-128.921	1771.2	931.196	-143.186	1745.49	931.691	-181.011	1767.96	898.591	-168.724	1793.5	59.0316	2329.57	1349.89	137.35	2338.13	1329.4	101.285	2348.56	1375.73	145.374	2298.5	1341.56	123.28	2288.57	1307.89	115.858	2268.3	1356.72	74.3403	2287.4	1318.02	71.8878	2280.43	1360.64
752	0	663.337	-278.3	1529.01	691.102	-289.51	1509	692.106	-320.651	1525.99	663.875	-311.302	1548.2	897.664	-132.552	1770.67	931.614	-146.592	1744.66	932.196	-184.603	1766.4	898.915	-172.288	1792.33	59.4964	2311.24	1344.58	137.433	2318.56	1323.51	101.095	2335.04	1367.57	147.413	2278.37	1340.95	119.69	2268.76	1308.95	116.723	2252.66	1360.23	75.0459	2265.71	1319.02	72.1381	2264.8	1362.19
753	0	663.322	-279.966	1526.99	691.283	-290.97	1506.83	692.233	-322.743	1523.69	664.036	-313.177	1545.69	897.6	-136.32	1769.81	931.465	-149.897	1743.89	932.6	-187.895	1765.03	899.062	-176.476	1790.97	59.3583	2293.03	1338.91	138.244	2298.97	1318.21	96.7743	2316.49	1316.1	147.488	2261.46	1340.74	121.517	2245.58	1309.81	117.153	2237.46	1362.85	75.2409	2243.88	1320.67	73.3855	2249.72	1363.45
754	0	663.372	-281.573	1525.01	691.265	-292.378	1504.61	692.192	-324.247	1521.07	664.177	-315.061	1543.21	897.212	-140.089	1768.94	931.427	-153.377	1742.99	932.735	-191.348	1763.57	899.226	-180.785	1789.59	59.8	2274.48	1333.8	137.479	2276.37	1312.73				147.059	2243.76	1340.16	122.599	2223.68	1311.99	117.517	2222.91	1366.18	75.8957	2222.45	1322.91	72.4334	2235.34	1364.12
755	0	663.578	-283.292	1522.82	691.258	-293.867	1502.27	692.369	-325.596	1518.35	664.372	-316.897	1540.62	897.464	-143.867	1768.23	931.661	-156.757	1741.86	932.602	-195.377	1762.07	898.918	-184.647	1788.51	60.2134	2255.01	1328.71	134.924	2255.42	1308.07	85.8155	2228.69	1292.66	148.143	2226.6	1339.99	121.629	2202.36	1314.17	101.471	2286.54	1339.92	75.8502	2202.6	1324.98	73.0633	2221.09	1364.19
756	0	663.435	-285.102	1520.5	691.194	-295.117	1500.02	692.393	-326.887	1515.26	664.327	-318.71	1538	897.272	-148.051	1767.31	931.61	-160.655	1740.72	932.638	-199.077	1760.6	898.851	-188.558	1787.15	60.5289	2236.09	1323.58	133.712	2234.1	1302.54	112.738	2210.16	1296.89	148.172	2209.57	1339.76	121.825	2182.82	1316.33	101.349	2269.84	1330.31	77.3847	2184.43	1327.54	74.1773	2208.16	1363.83
757	0	663.056	-286.532	1518.29	691.201	-296.518	1497.6	692.233	-328.547	1512.45	664.318	-320.608	1535.22	897.649	-152.308	1766.48	931.561	-164.343	1739.52	932.609	-202.904	1758.93	898.67	-192.581	1785.72	62.1882	2216.73	1318.26	136.291	2210.98	1299.8	92.265	2181.95	1291.92	150.322	2193.23	1338.76	123.07	2162.79	1319.94	101.379	2251.08	1320.61	77.4416	2166.36	1330.24	72.4946	2193.8	1362.07
758	0	662.793	-288.29	1515.9	691.121	-297.953	1494.88	692.172	-330.216	1509.59	664.336	-322.317	1532.35	896.896	-156.402	1765.71	931.446	-167.956	1738.53	932.604	-206.826	1757.29	898.762	-197.414	1783.97	60.9086	2196.07	1314.37	138.006	2187.27	1296.93	91.8847	2158.43	1292.4	148.111	2176.58	1338.07	123.752	2143	1324.01	133.901	2219.41	1342.1	77.6803	2147.96	1332.76	72.7566	2180.42	1359.79
759	0	662.663	-290.068	1513.22	690.839	-299.448	1492.23	692.01	-331.768	1506.64	664.163	-324.069	1529.39	897.145	-159.937	1763.7	930.522	-170.236	1737.17	932.341	-211.025	1755.39	898.68	-201.818	1782.39	63.0681	2176.62	1309.2	138.514	2166.64	1293.42	115.473	2162.17	1366.97	151.024	2160.02	1335.81	93.2386	2135.94	1294.28	133.465	2202.95	1335.38	78.0537	2131.01	1335.01	75.4212	2167.62	1358.05
760	0	662.376	-291.352	1510.54	690.737	-300.813	1489.45	691.708	-333.008	1503.35	663.949	-326.425	1526.36	896.709	-165.755	1762.27	930.687	-175.296	1735.35	932.099	-215.053	1753.49	898.626	-206.39	1780.45	64.0633	2156.15	1304.32	139.839	2144.96	1291.87	93.3824	2113.69	1295.19	150.184	2144.18	1334.16	124.696	2108.42	1330.55	133.096	2184.85	1327.2	79.1173	2115.12	1337.62	77.0818	2153.93	1354.32
761	0	662.16	-294.122	1507.61	690.371	-302.333	1486.63	692.245	-335.166	1500.3	663.66	-328.314	1523.26	896.89	-169.099	1760.7	930.765	-180.219	1733.78	931.748	-219.423	1751.44	898.393	-211.013	1778.54	62.1861	2134.89	1301.16	140.005	2122.35	1289.66	93.3846	2091.93	1298.17	151.201	2128.92	1332.29	124.963	2092.43	1333.22	133.426	2168.52	1318.73	79.4812	2099.53	1338.95	73.9524	2139.8	1349.92
762	0	661.855	-295.615	1504.79	689.852	-303.781	1483.74	692.388	-337.925	1496.31	663.277	-330.27	1520.04	895.786	-173.46	1759.27	930.28	-183.757	1732.01	931.499	-223.59	1749.31	898.096	-215.859	1776.59	62.7438	2114.8	1297.73	141.486	2099.8	1288.5	94.5892	2071.68	1301.32	149.855	2112.99	1330.13	126.459	2078.2	1335.74	134.465	2150.25	1310.53	80.0644	2085.28	1340.52	74.4814	2126.57	1345.44
763	0	661.388	-297.57	1501.9	689.621	-305.33	1480.27	691.895	-339.247	1492.91	662.717	-332.064	1516.43	894.258	-178.029	1757.9	929.902	-187.873	1730.36	931.45	-228.61	1746.92	897.837	-220.517	1774.45	64.0825	2093.63	1294.12	141.65	2077.99	1287.86	95.1785	2052.09	1304.85	149.738	2097.54	1327.39	125.756	2063.24	1337.12	134.411	2131.03	1302.68	79.7979	2070.87	1340.79	75.5633	2113.27	1339.85
764	0	660.838	-299.167	1498.81	689.114	-306.778	1477.09	691.313	-340.771	1489.58	662.079	-334.186	1512.91	895.472	-183.435	1756.01	929.318	-192.814	1728.48	931.043	-233.139	1744.66	897.254	-225.569	1772.16	64.0363	2072.65	1291.72	141.951	2057.23	1287.52	95.5275	2033.64	1307.78	150.559	2081.45	1324.22	125.342	2049.25	1338.88	134.927	2111.33	1294.43	80.2768	2056.9	1340.89	75.1175	2098.54	1333.96
765	0	660.094	-300.761	1495.58	688.294	-307.959	1473.89	690.392	-342.403	1486.1	661.83	-335.928	1509.22	894.462	-188.26	1754.25	928.602	-197.122	1726.53	930.531	-237.716	1742.29	896.735	-230.42	1769.6	66.3612	2052.49	1288.88	142.224	2036.66	1287.58	95.826	2015.62	1311.35	149.411	2066.55	1320.19	126.393	2036.1	1340.03	134.782	2091.1	1286.64	81.0262	2044.17	1340.09	74.7749	2084.02	1327.62
766	0	659.186	-302.439	1492.39	687.942	-310.231	1470.25	689.848	-343.643	1481.57	660.965	-338.088	1505.53	893.65	-192.994	1752.39	928.075	-201.903	1724.24	929.874	-243.137	1738.95	896.593	-236.377	1766.81	65.5788	2031.59	1286.85	144.748	2016.37	1288.15	117.628	2074.88	1331.21	150.022	2050.45	1316.51	126.157	2023.78	1339.9	135.23	2070.42	1278.54	80.0308	2030.98	1338.89	74.0603	2068.7	1320.8
767	0	658.275	-304.14	1489.24	686.876	-311.595	1466.86	688.933	-345.396	1477.75	660.524	-339.845	1501.42	892.9	-198.602	1749.94	927.453	-206.853	1721.67	929.1	-247.951	1736.36	895.729	-241.786	1764.22	65.0058	2011.37	1285.06	144.153	1996.62	1288.91	117.415	2061.16	1323.44	151.027	2034.39	1311.3				105.597	1986.44	1273.92	78.8153	2018.1	1336.27
768	0	657.712	-306.189	1485.5	686.181	-313.041	1463.1	687.915	-347.054	1473.79	659.469	-341.721	1497.16	892.417	-203.983	1747.44	926.971	-211.879	1718.37	928.103	-253.5	1733.53	894.891	-247.104	1761.42	66.1264	1990.88	1283.31	144.391	1977.38	1289.88	117.791	2046.96	1314.4	149.988	2018.77	1307.03	104.756	1957.56	1276.17	135.809	2027.09	1264.71				51.9072	2037.91	1312.11
769	0	656.536	-307.976	1481.2	684.851	-314.597	1458.92	687.026	-348.896	1469.19	658.363	-343.499	1492.82	891.814	-209.418	1744.86	926.107	-217.251	1715.98	927.311	-258.727	1730.41	893.837	-252.627	1758.1	67.2917	1971.27	1281.86	145.064	1959.09	1290.79	117.563	2031.29	1304.86	150.826	2002.39	1301.68	106.238	1943.2	1279.24							74.2573	2018.72	1297.1
770	0	655.532	-309.624	1477.62	683.778	-316.138	1455.03	685.824	-350.534	1464.77	656.844	-345.685	1488.74	890.531	-214.766	1742.16	925.212	-222.909	1713.37	926.237	-264.438	1726.74	892.882	-258.886	1754.56	67.3528	1951.11	1280.71	146.025	1941.43	1292.08	97.8767	1939.57	1322.79	150.471	1986.67	1297.6	107.047	1924.23	1282.65				76.9036	1979.89	1326.26	74.9373	2000.94	1288.45
771	0	654.208	-311.414	1473.11	682.763	-317.895	1450.69	684.453	-351.958	1460.29	655.538	-347.776	1483.98	889.889	-220.907	1739.6	924.061	-228.409	1710.72	925.128	-270.215	1723.19	891.854	-264.722	1751.55	67.2977	1931.94	1280.05	146.204	1924.38	1292.74	97.7944	1927.08	1323	150.782	1968.57	1291.87	107.463	1905.5	1286.08	117.279	1960.76	1252.55	84.1827	1967.49	1319.28	74.6167	1982.31	1280.48
772	0	652.773	-313.304	1469.15	681.229	-319.344	1446.03	682.33	-353.327	1455.15	653.957	-349.828	1479.08	888.614	-226.842	1736.16	923.66	-233.923	1708.3	924.067	-275.964	1719.59	890.545	-271.013	1747.57	67.6026	1913.15	1279.24	147.208	1907.51	1293.28				151.951	1951.49	1285.84	107.038	1885.25	1289.37	116.675	1937.27	1248.56	98.6421	1950.54	1312.53	75.4149	1961.65	1272.67
773	0	651.035	-314.996	1464.77	679.667	-320.85	1441.55	681.024	-355.702	1450.4	652.422	-351.529	1474.45	887.486	-233.287	1733.17	922.042	-240.394	1703.3	922.398	-282.478	1715.68	889.298	-277.203	1743.42	68.4596	1894.69	1278.43	146.352	1892.14	1293.77	126.899	1938.85	1315.01	152.314	1933.76	1279.74	108.94	1870.26	1292.26	126.077	1919.54	1243.48	80.9245	1938.64	1307.12	75.1572	1943.23	1265.41
774	0	649.522	-316.703	1460.3	678.195	-322.37	1436.98	678.899	-356.806	1445.31	650.655	-353.373	1469.12	885.921	-239.628	1729.31	921.216	-248.787	1699.82	921.042	-288.407	1711.25	887.807	-283.654	1739.49	68.8214	1876.42	1277.83	147.473	1875.84	1293.83	126.861	1925.75	1308.08	153.001	1915.62	1273.29	109.606	1856.01	1295.2				80.9296	1924.92	1299.8	75.7216	1923.1	1258.34
775	0	647.972	-318.19	1455.71	676.111	-323.941	1431.81	677.06	-359.286	1440.1	648.849	-355.114	1463.94	885.2	-245.852	1725.83	918.913	-253.114	1697.32	919.516	-294.96	1706.86	886.005	-291.317	1735.19	68.9625	1859.17	1277.14	147.964	1861.14	1292.91				152.937	1897.64	1267.95	109.317	1840.84	1297.61	141.831	1865.37	1237.09				75.8864	1900.86	1250.27
776	0	646.668	-319.573	1449.57	674.563	-325.394	1427.55	675.085	-360.68	1434.54	646.922	-356.826	1458.6	882.973	-253.506	1722.19	917.726	-258.746	1692.76	917.962	-301.708	1701.99	884.444	-297.643	1730.73	69.0757	1841.25	1276.49	146.945	1846.04	1291.84	127.423	1897.84	1292.08	153.349	1878.75	1261.89	109.901	1827.81	1299.88	118.706	1895.05	1238.16	81.1875	1893.84	1283.35	76.0943	1880.47	1244.66
777	0	644.535	-321.243	1445.11	672.375	-326.519	1422.15	672.523	-361.967	1428.89	644.704	-358.763	1452.85	881.429	-260.404	1717.92	915.7	-265.919	1688.37	916.365	-307.855	1697.54	882.652	-305.089	1725.89	70.2449	1824.89	1275.15	148.465	1832.69	1290.15	126.688	1882.21	1282.43	153.639	1859.95	1256.45	109.85	1820.31	1299.98	138.915	1820.73	1236.46	81.1906	1877.2	1274.76	82.0488	1859.49	1237.62
778	0	641.759	-323.715	1439.79	669.648	-328.088	1417.01	670.618	-363.308	1422.52	642.155	-360.416	1447.14	879.943	-267.586	1713.27	913.395	-272.925	1683.78	913.846	-315.96	1691.91	881.079	-312.542	1720.57	71.7243	1809.52	1274.44	149.153	1818	1288.31	126.94	1865.95	1273.3	153.999	1841.22	1250.84	111.109	1799.61	1300.94	140.705	1799.27	1235.99	80.8329	1860.53	1267.72	78.0011	1835.97	1232.37
779	0	639.077	-325.543	1433.55	667.684	-329.237	1411.37	668.014	-364.479	1416.81	639.639	-362.136	1440.74	877.913	-275.047	1708.78	911.646	-279.942	1679.37	911.61	-323.143	1686.66	878.849	-320.342	1715.21	71.5679	1791.43	1272.52	149.797	1803.87	1285.74	127.119	1848.83	1263.84	154.03	1820.55	1244.49	111.586	1828.72	1291.18	141.087	1777.91	1236.51	80.3064	1841.46	1257.31	72.1697	1811.7	1226.09
780	0	635.911	-326.693	1429.26	664.855	-330.355	1405.98	664.933	-365.732	1410.22	637.01	-363.904	1434.66	875.983	-283.332	1704.42	909.555	-287.535	1674.46	909.329	-330.637	1680.79	876.483	-328.427	1709.54	71.1524	1775.83	1270.53	147.297	1791.72	1281.88	127.146	1832.25	1253.83	152.963	1801.7	1239.3	108.001	1793.2	1289.31	141.192	1757.2	1237.32	79.9964	1824.39	1248.8
781	0	633.38	-327.139	1422.13	662.171	-331.456	1400.22	661.962	-367.205	1403.89	634.446	-365.193	1427.95	873.604	-291.243	1698.73	907.451	-294.999	1669.27	906.627	-338.283	1674.66	874.009	-336.159	1703.53	68.9119	1758.92	1268.68	148.95	1776.88	1278.21	114.635	1731.78	1274.33	154.51	1781.3	1234.79				141.992	1737.36	1238.31	81.1157	1803.47	1239.84	75.2746	1766.9	1218.16
782	0	630.881	-328.715	1417.75	659.218	-332.641	1394.5	658.835	-368.172	1397.4	631.671	-367.079	1421.7	871.291	-299.445	1693.28	904.106	-301.96	1664.17	904.781	-346.469	1668.13	871.284	-344.54	1697.18	72.9056	1745	1266.11				115.619	1717.36	1275.85	156.225	1759.86	1229.26				143.056	1718.41	1239.8	80.5696	1784.09	1230.62	78.978	1744.66	1216.06
783	0	628.016	-329.751	1411.91	655.92	-333.802	1388.42	656.056	-369.202	1390.26	628.02	-368.54	1414.76	868.637	-307.563	1687.45	902.061	-310.349	1658.05	901.723	-354.738	1661.66	868.592	-353.043	1690.43	69.0183	1727.92	1262.62	147.409	1749.08	1268.64	103.034	1701.25	1225.91	155.239	1740.81	1225.25	98.491	1773.47	1262.24	144.095	1699.31	1241.28				79.7701	1721.96	1213.65
784	0	625.171	-331.033	1405.58	653.099	-334.769	1381.69	652.522	-370.181	1383.37	624.384	-369.78	1407.9	865.933	-316.618	1681.57	899.923	-319.147	1651.98	898.436	-362.929	1654.77	865.851	-361.414	1683.23	71.4384	1714.19	1259.46	146.644	1735.42	1262.29	116.104	1692.66	1277.57	156.12	1720.2	1220.83	98.2235	1757.59	1252.05	144.14	1681.17	1242.58	127.752	1752.63	1214.47	80.925	1698.87	1211.35
785	0	621.893	-332.435	1398.98	649.963	-335.81	1375.27	648.603	-370.874	1376.26	620.943	-371.015	1401.01	863.158	-325.504	1674.85	896.879	-327.791	1645.46	894.9	-372.075	1647.15	862.212	-371.397	1675.93	71.0772	1697.02	1255.89	150.284	1719.84	1255.44				156.256	1699.54	1216.71				143.949	1664.77	1244.02	83.9699	1719.42	1206.36	81.2902	1677.02	1209.79
786	0	618.059	-333.229	1392.61	646.147	-336.899	1368.25	644.618	-372.311	1369.27	617.15	-372.002	1393.43	860.311	-334.457	1668.28	893.835	-336.669	1638.33	891.459	-380.056	1639.35	858.359	-379.85	1668.35	72.324	1683.63	1251.37	150.193	1704.63	1248.84				157.434	1678.08	1213.1	98.5491	1724.53	1231.04	145.583	1648.42	1244.97	84.898	1697.99	1200.92	81.4108	1655.05	1209.07
787	0	614.373	-334.534	1385.95	642.259	-337.487	1362.09	640.32	-373.566	1361.28	613.104	-372.949	1386.25	856.708	-344.037	1660.93	890.011	-345.703	1631.55	887.477	-389.968	1631.2	854.856	-388.933	1660.12	72.4	1667.82	1246.8	150.583	1690.08	1241.48	124.171	1632.12	1194.59	158.215	1659.09	1210.04	99.0867	1708.35	1220.66	145.613	1633.22	1245.95	78.4557	1672.89	1193.28	81.3052	1634.07	1208.98
788	0	610.001	-335.766	1379.03	638.639	-338.206	1354.72	636.068	-373.929	1353.78	608.054	-373.529	1378.54	853.337	-353.847	1653.14	887.159	-355.853	1623.15	883.405	-399.254	1622.57	850.6	-399.545	1652.24	71.7009	1651.89	1241.65	150.255	1672.82	1233.75	124.184	1610.23	1195.25	159.719	1637.87	1206.35	140.721	1656.35	1197.06	145.779	1618.34	1246.03	129.792	1661.84	1184.29	81.3923	1613.19	1209.15
789	0	605.967	-336.725	1372.27	634.573	-338.726	1347.51	631.096	-374.44	1345.85	603.835	-374.176	1370.83	849.36	-363.261	1645.05	882.87	-365.372	1614.91	878.789	-408.787	1613.84	846.541	-408.122	1642.52	73.0557	1637.25	1235.7	150.496	1656.41	1226.3	126.052	1585.69	1197.13	158.457	1618.19	1203.95	100.407	1667.55	1199.95	145.854	1604.22	1245.9	83.6632	1628.88	1184.3	82.9972	1593.48	1209.38
790	0	602.314	-336.496	1364.62	630.204	-339.292	1340.27	626.487	-374.687	1337.93	598.852	-374.13	1362.64	845.851	-373.328	1636.35	879.802	-376.655	1606.54	873.98	-418.513	1603.85	841.422	-418.799	1633.51	71.3656	1620.26	1230.35	151.031	1639.34	1217.9	127.025	1567.02	1198.3	157.855	1598.89	1201.39				146.387	1590.6	1245.01	85.5514	1605.34	1179.59	83.4678	1574.24	1210.13
791	0	597.468	-336.863	1357.06	625.433	-339.516	1332.85	621.107	-375.126	1329.15	593.85	-374.68	1354.6	841.861	-383.907	1627.5	875.06	-385.73	1597.03	868.389	-428.33	1593.89	836.393	-429.35	1623.9	73.1308	1604.66	1224.15	151.089	1621.01	1208.95	127.724	1547.5	1200.52	159.521	1578.12	1199.45				147.093	1577.64	1243.73	111.382	1593.17	1181.87	84.1232	1556.23	1210.74
792	0	592.864	-337.668	1349.66	620.871	-340.15	1324.9	616.023	-375.19	1321.17	588.378	-374.556	1346.54	837.017	-394.561	1617.66	869.257	-396.23	1587.42	862.913	-438.75	1583.36	830.814	-438.959	1613	73.5837	1588.05	1217.18	151.065	1602.99	1200.95	127.902	1528.39	1203.41	160.439	1559.33	1197.59				145.364	1563.68	1241.63	85.0576	1558.85	1173.3	84.3727	1538.78	1211.82
793	0	588.109	-337.685	1342.18	615.809	-340.14	1316.99	609.714	-374.996	1312.5	582.544	-374.06	1338.07	831.712	-405.172	1606.92	864.498	-406.857	1577.03	856.693	-449.964	1572.08	825.065	-448.474	1601.79	73.5087	1571.1	1210.95	151.734	1583.31	1192.73	128.777	1510.02	1205.83	160.275	1540.01	1195.54	112.314	1541.46	1166.92	147.818	1550.71	1238.28	86.9725	1535.19	1171.86	84.5253	1520.94	1212.04
794	0	583.246	-337.367	1334	610.615	-340.306	1309.03	603.958	-375.092	1303.72	577.169	-374.198	1328.87	826.172	-416.09	1597.11	858.698	-418.051	1566.5	850.068	-460.522	1560.37	818.232	-460.152	1590.32	74.027	1553.57	1204.63	152.166	1564.15	1184.78	129.372	1493	1208.14	160.491	1521.29	1193.69	131.992	1518.4	1160.81	146.825	1537.81	1234.73	87.7989	1512.44	1170.61	85.2028	1504.49	1212.47
795	0	577.909	-336.974	1325.64	604.989	-340.176	1300.54	597.352	-375.211	1294.87	570.72	-373.603	1320.05	820.229	-427.198	1585.94	852.474	-429.184	1554.3	843.476	-472.133	1547.77	811.589	-470.497	1578.31	74.3407	1535.76	1197.29	152.284	1543.63	1177.33	129.618	1475.54	1210.23	162.303	1502.23	1192.05	111.183	1563.78	1178.78	145.335	1525.03	1229.56	87.8819	1491.12	1169.44	84.894	1488.41	1212.42
796	0	572.93	-336.502	1317.52	598.778	-339.882	1291.92	590.805	-373.882	1285.57	564.745	-372.884	1311.17	813.661	-438.883	1574.01	846.371	-440.464	1542.39	835.642	-482.254	1535.04	804.197	-481.309	1565.36	74.6674	1518.03	1190.26	152.216	1523.33	1169.32	130.026	1461.17	1211.89	162.175	1484.95	1190.35	133.562	1472.62	1158.7	147.33	1512.63	1223.85	88.7602	1469.73	1169.62	85.993	1473.23	1212.35
797	0	566.67	-335.938	1308.96	593.216	-339.358	1283.77	584.143	-373.007	1276.26	557.216	-371.767	1302.13	807.495	-450.067	1561.85	838.759	-451.936	1529.56	827.856	-493.338	1521.54	796.145	-492.892	1551.73	73.23	1499.15	1182.89	152.036	1501.88	1162.49	130.41	1446.78	1213.15	161.005	1467.46	1188.87	134.982	1450.01	1159.44	145.797	1500	1217.85	89.4781	1448.64	1169.61	86.772	1458.7	1211.69
798	0	560.059	-335.626	1301.1	587.325	-338.555	1274.65	576.628	-371.31	1266.25	550.648	-370.072	1292.24	801.464	-461.291	1549.11	831.781	-464.036	1516.6	818.464	-504.462	1506.9	787.629	-503.435	1538.25	74.9381	1480.74	1176.24	153.046	1480.45	1156.38	130.933	1433.44	1213.45	161.633	1450.04	1186.99	136.108	1428.49	1160.18	147.096	1485.98	1211.01	89.5477	1428.22	1170.17	87.1465	1444.17	1210.19
799	0	554.122	-333.797	1291.57	581.001	-337.085	1265.17	569.427	-370.348	1256.32	543.146	-368.991	1282.65	792.553	-472.676	1534.89	823.302	-475.16	1502.58	809.296	-515.206	1492.25	778.446	-514.524	1523	75.4164	1461.73	1169.62	150.96	1459.15	1149.64	131.113	1419.8	1213.44	162.558	1433.66	1184.67	105.084	1433.66	1137.64	147.133	1471.69	1204.14	90.2556	1408.9	1171.1	87.2254	1430.58	1208.44
800	0	547.819	-332.549	1282.81	574.275	-336.164	1256.47	562.218	-368.933	1246.5	535.898	-367.06	1273.06	783.708	-483.764	1519.88	814.261	-487.374	1486.78	798.713	-527.075	1475.74	767.953	-525.589	1507.18	75.2604	1441.93	1163.22	137.042	1388.65	1162.52	131.658	1407.2	1212.25	163.377	1416.6	1182.56	105.136	1406.74	1135.7	147.956	1458.19	1196.08	90.1396	1390.49	1171.86	86.5847	1417.14	1205.48
801	0	540.88	-330.886	1273.36	566.901	-334.591	1246.53	553.367	-366.672	1236.17	527.981	-364.458	1262.93	773.821	-496.125	1504.6	804.523	-498.445	1471.19	787.857	-537.472	1458.88	758.025	-536.363	1490.16	75.1374	1421.67	1156.39	137.124	1369.06	1164.03	130.78	1395.46	1210.95	165.718	1399.37	1180.54	106.262	1385.76	1133.27	147.817	1442.69	1187.8	90.7441	1372.4	1172.96	87.6684	1404.21	1202.97
802	0	533.924	-329.337	1264.37	559.925	-332.584	1236.99	545.218	-364.159	1225.65	519.797	-362.19	1252.7	764.232	-508.112	1488.46	795.029	-511.356	1455.02	775.703	-548.922	1441.94	746.119	-546.213	1473.54	78.0186	1403.07	1150.57	137.852	1350.19	1166.35	127.991	1384.94	1206.58	163.845	1384.3	1177.53	106.788	1363.36	1132.81	148.624	1427.16	1178.34	91.6209	1355.35	1173.9	90.0861	1392.23	1199.06
803	0	527.574	-327.1	1254.64	551.686	-330.332	1227.37	536.566	-360.638	1215.38	510.925	-358.817	1242.69	752.674	-519.077	1471.62	783.458	-521.751	1437.65	763.681	-558.826	1423.2	733.968	-556.82	1455.41	77.5287	1382.05	1144.42	138.202	1333.6	1168.31	134.665	1373.38	1205.91	165.07	1368.51	1174.82	107.428	1340.27	1132.81	148.05	1411.35	1168.1	92.2937	1339.08	1174.69	85.3659	1376.68	1194.07
804	0	519.185	-324.336	1244.84	543.039	-327.866	1217.36	527.678	-357.061	1204.02	502.713	-355.841	1231.94	740.841	-530.218	1453.96	770.847	-532.462	1419	749.515	-568.547	1403.98	720.954	-567.059	1436.69	76.8642	1361.1	1138.42	138.297	1316.92	1169.54	127.955	1360.53	1199.32	163.863	1352.94	1170.68	107.98	1318.36	1133.64	148.009	1393.52	1158.93	92.7598	1323.58	1174.87	87.6747	1363.73	1188.73
805	0	511.5	-321.698	1234.94	535.916	-324.799	1207.04	519.135	-353.404	1192.8	493.761	-352.095	1221.24	729.571	-541.085	1435.15	757.571	-543.382	1399.82	735.578	-578.866	1384.44	706.672	-576.589	1416.89	77.8819	1340.79	1133.25	139.062	1301.58	1170.75	155.41	1327.54	1124.57	165.228	1337.16	1166.52	108.498	1297.57	1134.9	148.557	1376.49	1149.39	93.3987	1309.07	1174.6	89.2161	1350.52	1182.54
806	0	504.057	-318.587	1224.65	527.553	-321.517	1196.74	508.803	-349.192	1182.24	484.711	-347.695	1210.41	714.84	-551.676	1415.63	743.396	-552.523	1380.06	719.931	-587.474	1363.42	691.507	-585.784	1396.47	77.453	1319.92	1128.46	138.991	1287.85	1171.75	156.74	1305.32	1122.28	164.099	1322.24	1162.08	108.912	1278.07	1136.01	148.185	1357.79	1139.27	93.4223	1294.21	1173.93	88.7478	1336.83	1175.84
807	0	495.395	-315.072	1214.64	518.742	-317.823	1186.21	499.331	-344.161	1170.95	475.171	-343.378	1199.49	699.547	-561.92	1395.04	728.203	-563.215	1359.4	703.1	-596.306	1341.47	675.324	-594.116	1375.33	79.739	1299.59	1123.75	138.025	1273.41	1171.6	128.67	1324.02	1179.3	164.794	1306.24	1158.16	109.437	1259.2	1137.94	148.743	1338.4	1129.35	93.5682	1280.1	1172.46	88.1843	1323.02	1168.05
808	0	487.217	-310.467	1204.3	510.406	-314.242	1175.51	489.42	-339.098	1159.29	465.779	-338.054	1188.63	684.255	-571.17	1373.48	711.918	-572.632	1337.56	685.661	-603.594	1319.07	657.688	-601.417	1353.24	79.5014	1278.55	1119.83	141.405	1259.87	1170.39	160.48	1262.5	1118.89	164.85	1291.04	1152.72	109.943	1240.73	1140.27	148.769	1318.72	1120.14	93.7447	1267.52	1170.5	89.1346	1307.71	1160.08
809	0	479.517	-306.547	1193.63	500.784	-308.874	1164.7	479.029	-332.778	1147.81	455.744	-332.05	1177	667.184	-579.656	1351.2	693.94	-580.946	1314.65	666.805	-610.852	1295.78	639.933	-608.947	1330.21	80.0452	1257.99	1116.15	141.298	1246.75	1169.69	130.785	1298.73	1163.14	165.09	1276.1	1147.17	110.493	1223.44	1141.57	148.991	1297.89	1110.85	95.4439	1254.16	1168.03	95.196	1293.35	1152.48
810	0	469.912	-301.507	1182.87	491.854	-304.352	1153.4	469.137	-326.499	1136.21	445.29	-325.476	1166.04	649.003	-588.405	1328.3	675.767	-588.525	1291.88	646.919	-615.755	1271.91	620.473	-614.616	1306.29	80.6438	1237.76	1111.75	144.55	1234.14	1168.4	131.15	1286.09	1153.61	165.089	1260.06	1141.64	110.984	1207.48	1143.48	159.099	1223.37	1116.49	94.1924	1241.21	1164.96	88.6804	1277.18	1141.87
811	0	460.609	-296	1171.8	481.448	-298.451	1142.39	457.782	-318.756	1124.35	435.085	-318.225	1154.7	630.471	-594.606	1304.04	656.168	-595.291	1267.26	626.045	-621.235	1246.62	600.047	-619.847	1282.27	81.3592	1217.12	1108.74	138.517	1224.97	1164.86	131.104	1272.95	1143.57	165.781	1244.39	1135.04	111.488	1191.39	1144.52	158.883	1204.55	1115.55	96.5522	1230.21	1161.01	88.4542	1260.9	1133.85
812	0	451.543	-290.013	1161.04	471.997	-292.039	1131.06	446.571	-311.266	1112.51	424.609	-311.341	1143.13	610.018	-600.025	1279.72	635.016	-600.227	1242.24	603.73	-624.27	1221.07	578.266	-623.078	1256.91	80.4485	1197.33	1106.28	120.665	1168.44	1102.92	140.299	1210.75	1160.85	165.195	1228.39	1129	111.805	1177.26	1145.26	159.625	1186.16	1115.07	93.3824	1216.03	1155.76	88.5984	1244.44	1124.36
813	0	441.964	-284.088	1150.1	461.583	-285.17	1119.47	435.632	-302.34	1100.84	413.716	-301.649	1131.76	588.324	-604.33	1253.97	614.167	-606.433	1215.66	580.519	-625.744	1194.51	555.4	-625.04	1230.69	81.256	1177.66	1103.6	121.291	1148.57	1104.63	138.33	1200.19	1156.03	166.292	1211.8	1121.62	112.181	1163.58	1145.17	160.09	1168.52	1115.14	93.3125	1203.61	1149.47	87.9852	1226.85	1114.23
814	0	431.301	-276.156	1138.84	451.595	-277.484	1108.19	424.072	-292.726	1088.83	402.906	-292.689	1120.31	565.631	-607.719	1227.78	590.715	-608.136	1189.78	555.848	-626.04	1167.49	531.646	-625.318	1204.47	81.777	1158.35	1101.23	121.945	1129.79	1106.5	141.253	1187.54	1149.46	166.043	1195.27	1115.12	112.332	1150.77	1144.35	160.945	1151.41	1113.77	102.02	1190.66	1141.37	88.2362	1208.84	1104.85
815	0	421.829	-268.374	1127.3	441.299	-269.884	1096.6	412.643	-282.676	1077.23	391.416	-282.887	1108.37	541.668	-608.7	1200.82	566.179	-607.174	1162.25	530.227	-624.573	1139.91	506.63	-624.299	1177.38	82.4225	1139.36	1099.01	122.43	1113.19	1108.13	140.278	1175.29	1142.66	166.642	1178.34	1107.34	112.928	1139.59	1142.4	161.751	1134.16	1112.67	95.3038	1176.79	1135.9	88.3788	1189.83	1095.31
816	0	411.87	-259.7	1115.95	430.617	-259.949	1085.15	400.737	-271.131	1065.43	380.592	-271.578	1097.15	516.81	-608.383	1173.07	540.226	-605.716	1134.67	503.907	-620.279	1111.78	480.135	-620.841	1149.36	82.5144	1120.56	1096.87	124.71	1105.52	1067.91	151.345	1141.81	1061.47	166.438	1160.93	1100.03	112.914	1125.62	1140.25	162.261	1118.05	1111.39	95.5154	1163.66	1128.16	88.9515	1170.46	1086.03
817	0	401.55	-250.561	1104.63	418.631	-250.15	1073.35	390.549	-259.334	1053.64	369.612	-260.179	1085.57	490.006	-604.919	1144.9	514.531	-605.761	1106.57	476.429	-614.434	1083.29	453.298	-616.044	1121.31	83.8912	1102.66	1094.64	125.096	1083.88	1068.53	142.542	1153.75	1127.08	166.636	1143.42	1092.84	112.045	1114.28	1137.16	162.29	1102.53	1109.97	94.8498	1149.07	1118.44	89.4305	1150.11	1076.69
818	0	391.167	-240.088	1093.66	408.784	-239.148	1061.7	378.119	-245.678	1042.38	358.477	-247.65	1074.33	463.172	-599.566	1116.41	486.516	-596.096	1077.61	448.142	-605.622	1054.51	425.236	-607.494	1092.52	83.4242	1084.85	1092.11	141.659	1135.69	1118.03	154.696	1095.64	1053.55	166.862	1125.13	1085.41	115.533	1101.83	1132.6	161.515	1087.88	1108.32	94.245	1136.42	1109.77	90.1239	1128.73	1067.63
819	0	380.259	-229.444	1082.33	397.208	-227.467	1050.03	366.365	-231.58	1030.84	347.059	-234.671	1062.96	435.12	-592.647	1087.61	457.5	-588.861	1048.8	418.951	-595.159	1025.93	396.436	-597.894	1064.6	83.8083	1067.57	1090.06	142.325	1123.8	1108.22	133.039	1122.62	1054.93	167.624	1106.78	1077.5	119.143	1092.8	1126.21	163.156	1072.5	1105.39	95.203	1119.45	1100.41	90.9525	1108.18	1060.1
820	0	369.284	-217.215	1070.94	386.335	-215.308	1038.7	355.489	-217.133	1019.57	335.722	-220.108	1051.82	405.928	-582.69	1058.8	428.97	-580.799	1020.37	388.858	-581.219	997.304	366.919	-584.798	1036.38	84.1448	1050.68	1087.52	141.208	1108.65	1097.84	152.972	1050.57	1047.73	167.868	1088.34	1070.65	126.249	1038.73	1112.48	162.273	1059.38	1102.62	95.7369	1103.61	1090.79	90.8979	1086.78	1053.34
821	0	357.907	-204.396	1059.44	375.095	-202.388	1027.15	343.505	-200.288	1008.33	324.848	-203.857	1041.13	376.035	-570.204	1029.73	399.182	-564.926	990.774	359.089	-565.107	968.827	336.838	-568.478	1007.55	84.5492	1033.71	1084.53	141.264	1093.04	1087.25	156.795	1028.08	1046.6	167.471	1069.22	1061.9	127.578	1027.14	1111.09	163.63	1044.1	1099.33	95.7996	1086.72	1080.1	90.4751	1063.37	1042.81
822	0	347.216	-190.565	1048.72	364.974	-187.39	1016.23	332.258	-183.322	997.805	313.902	-187.55	1030.68	345.691	-554.166	1001.09	368.218	-549.565	962.564	327.862	-545.296	941.019	305.84	-550.502	979.789	85.5643	1017.89	1081.61	141.594	1075.78	1075.38	156.054	1006.79	1045.01	168.296	1049.56	1054.97	127.022	1017.68	1108.35	163.508	1030.6	1095.44	95.3104	1069.71	1069.71	93.2657	1041.66	1037.11
823	0	336.524	-175.077	1037.49	353.226	-171.839	1005.06	321.68	-165.01	988.144	302.402	-169.533	1020.62	314.44	-535.798	972.954	337.171	-529.499	934.744	296.75	-522.724	913.467	274.65	-529.257	952.347	84.9153	1001.72	1078.51	141.357	1059.29	1064.31	155.816	986.385	1044.08	168.235	1030.04	1047.73	113.667	1042.91	1098.4	163.531	1016.66	1090.68	108.684	980.114	1037.76	100.204	1020.37	1032.05
824	0	325.666	-159.826	1027.13	341.88	-154.092	995.311	310.721	-145.484	977.442	291.609	-151.321	1011.19	283.483	-514.296	945.108	305.581	-507.821	907.154	265.504	-497.941	886.613	244.127	-505.09	925.912	86.0157	986.323	1075.04	141.488	1040.8	1052.78	156.12	966.516	1042.98	168.769	1010.71	1041.11	113.575	1029.98	1088.82	164.523	1003.11	1084.48	109.321	959.528	1038.05	94.4484	996.308	1025.45
825	0	314.603	-141.805	1016.61	331.448	-137.238	985.492	300.142	-125.48	968.541	281.431	-131.093	1001.47	252.119	-489.807	918.245	273.645	-481.901	880.45	234.642	-469.438	860.623	213.05	-476.453	899.628	87.0199	971.037	1071.27	141.629	1022.02	1041.65	158.074	946.882	1043.35	170.732	990.321	1035.63	113.853	1015.65	1078.53	165.535	989.396	1078.71	109.954	938.996	1038.67	95.3398	973.71	1020.74
826	0	303.834	-123.398	1006.83	320.273	-117.531	975.31	290.145	-103.914	959.79	270.599	-110.677	992.776	220.472	-462.32	892.445	242.725	-454.178	854.787	204.24	-438.254	835.983	182.518	-446.143	874.91	85.6524	956.058	1067.22	141.496	1003.8	1029.77	157.847	927.626	1043.38	170.602	969.502	1028.73	113.712	1001.43	1068.09	164.316	975.341	1072.47	110.473	919.522	1039.51	93.322	951.22	1016.51
827	0	293.243	-104.28	997.934	309.99	-97.3971	966.285	280.523	-81.3185	951.523	261.182	-88.3227	984.017	189.505	-431.34	867.987	212.127	-422.432	830.982	174.11	-403.96	812.643	152.523	-412.368	851.534	84.1565	939.881	1062.33	142.016	981.177	1019.06	158.566	909.821	1043.24	172.068	949.044	1022.91	113.344	986.034	1056.09	164.984	961.094	1065.34	111.036	900.623	1040.86	96.6022	928.833	1012.58
828	0	282.87	-83.3875	989.054	300.311	-77.7354	958.186	271.56	-57.4751	944.128	251.929	-64.8162	976.407	159.088	-397.029	844.883	181.551	-387.755	808.101	145.293	-366.575	791.105	123.319	-375.396	829.337	86.2519	925.434	1057.11	97.618	950.179	1010.58	159.42	892.168	1043.28	172.096	927.844	1017.74	113.435	969.388	1045	164.598	946.691	1057.1	111.436	882.967	1041.54	95.1577	906.995	1009.9
829	0	272.748	-60.8901	980.873	290.842	-55.5118	950.616	263.34	-32.8364	937.3	242.823	-40.396	968.987	128.776	-359.646	823.654	152.535	-350.314	787.226	117.646	-325.625	771.088	94.6947	-334.254	808.943	88.1523	910.533	1052.13	99.2446	927.787	1001.74	159.219	875.985	1041.95	172.357	908.266	1012.42	113.192	951.153	1032.49	165.061	932.135	1048.9	111.705	866.328	1041.76	96.2583	886.188	1006.92
830	0	263.322	-37.6596	973.946	281.773	-31.0693	943.642	256.042	-6.8647	931.642	235.421	-13.9031	962.538	99.8176	-318.649	803.953	124.273	-309.579	768.558	91.4708	-281.817	753.239	67.4141	-290.511	790.084	85.1335	894.759	1044.26	137.852	864.679	990.055	159.958	860.137	1040.5	171.443	887.914	1007.39	98.5499	905.639	993.422	164.937	916.398	1039.83	112.144	850.198	1042.48	95.4644	864.361	1005.12
831	0	254.234	-12.431	967.65	273.007	-5.38278	937.923	249.388	19.8838	926.496	228.126	13.3386	956.983	71.5191	-275.45	786.607	97.2651	-265.742	751.586	67.1378	-235.298	736.952	42.6278	-243.733	773.642	86.4441	880.081	1038.28	140.147	836.87	989.964	160.707	844.881	1039.73	173.29	867.41	1002.42	114.137	916.213	1008.76	165.417	900.771	1030.96	113.208	834.805	1042.61	96.6404	843.473	1003.72
832	0	245.916	13.7457	962.275	265.565	19.4829	933.296	244.033	47.9617	922.002	222.322	41.662	952.226	45.2517	-227.11	771.519	71.3449	-220.244	736.711	44.127	-186.428	723.751	18.313	-193.5	759.115	87.8511	864.721	1031.61	140.037	817.578	989.219	160.871	831.22	1038.76	175.203	846.61	998.336	114.108	894.956	997.117	165.394	884.663	1021.34	113.981	820.623	1042.06
833	0	238.095	41.39	957.914	258.737	47.8146	929.252	239.649	75.9913	918.666	216.802	71.6511	948.486	20.6918	-178.06	758.797	46.8717	-170.577	724.839	23.1246	-135.294	711.686	-3.25915	-140.563	747.333	87.0926	849.071	1023.97	140.491	796.085	989.007	161.706	816.657	1036.6	172.798	827.651	994.053	98.2173	836.165	972.8	165.762	867.141	1012.36	114.496	807.276	1040.82
834	0	231.527	70.0295	954.716	252.145	74.6701	926.656	236.745	105.672	916.04	212.76	102.18	945.686	-1.93205	-124.393	748.894	26.1573	-119.434	715.42	4.87501	-81.5912	702.933	-22.6943	-86.1751	737.717	88.0035	833.097	1016.72	141.522	777.401	989.54	160.618	802.696	1033.69	173.002	807.604	990.017	98.2255	785.219	1000.48	165.516	849.561	1002.78	114.721	796.285	1039.16
835	0	225.671	100.156	952.704	247.057	102.037	925.06	234.635	135.723	914.829	209.82	133.824	944.208	-22.1248	-68.841	741.653	5.80346	-66.0364	708.708	-11.34	-26.075	696.446	-39.5138	-28.019	731.082	89.1458	817.077	1008.73	142.322	757.555	990.472	161.008	790.371	1030.42	172.83	788.617	986.07	98.681	766.933	999.854	166.011	831.452	993.788	117.84	785.37	1036.7
836	0	221.251	131.696	951.764	243.045	131.721	924.201	233.767	165.642	914.637	208.422	166.484	943.472	-40.0779	-11.0692	737.297	-11.3955	-11.1957	704.733	-24.6441	31.1487	693.716	-53.1877	30.1353	727.441	88.6622	800.279	1000.52	142.31	738.484	991.352	162.923	777.396	1026.17	174.321	769.121	983.306	98.9671	750.413	998.869	166.121	812.402	983.072	117.25	769.543	1032.78
837	0	218.311	163.888	952.219	240.256	162.622	924.616	234.038	196.521	915.469	208.568	199.121	944.157	-54.9877	49.1315	736.149	-26.2361	45.705	703.657	-35.0449	88.3099	692.398	-64.9778	91.6073	726.669	88.8247	783.412	992.084	143.113	721.351	992.239	162.231	765.088	1021.28	174.613	750.473	980.112	98.9625	733.257	997.889	165.664	792.949	973.367	117.184	758.98	1028.84	131.184	797.416	1018.88
838	0	216.953	197.257	953.928	238.515	192.524	926.537	235.649	229.249	917.015	211.367	232.901	945.509	-66.795	110.189	737.945	-38.7216	104.149	705.152	-43.0483	148.418	694.104	-71.4558	153.796	728.048	89.411	766.358	983.39	143.603	705.442	993.135	161.403	752.6	1015.43	175.395	732.029	977.117	99.6779	717.706	996.484	166.054	773.519	964.054	103.622	744.323	1027.42	131.41	785.597	1008.4
839	0	216.908	230.511	957.112	238.406	224.952	929.49	238.957	259.843	919.899	215.505	267.047	948.872	-74.476	173.231	742.476	-47.3764	164.898	709.56	-47.8549	208.782	698.007	-75.4166	216.66	732.92	89.4748	748.513	975.255	144.187	689.552	993.402	162.704	739.828	1008.52	175.242	713.504	973.346	100.066	701.995	994.351	165.873	753.66	954.464	114.937	734.822	1017.89
840	0	219.407	264.438	961.067	239.519	256.39	933.352	243.44	291.729	923.936	221.634	301.088	952.667	-78.9689	237.326	750.155	-53.4742	224.999	716.907	-49.5486	269.292	705.738	-75.4722	279.603	740.234	92.7955	730.514	966.971	144.749	674.903	993.015	162.178	726.363	1000.83	176.604	695.919	970.128	100.055	687.155	992.362	166.166	732.285	945.703	115.669	723.175	1010.64
841	0	223.495	298.802	966.853	242.253	288.349	938.602	249.106	323.622	929.067	230.558	334.919	958.362	-80.1546	301.049	761.122	-55.8349	286.694	727.119	-47.8631	330.231	715.739	-71.6875	343.261	751.219	88.9309	711.286	957.253	144.471	661.463	992.746	152.761	714.842	989.583	176.668	679.01	966.904	100.539	672.57	989.133	166.868	711.066	938.412				116.747	695.966	973.932
842	0	229.242	332.868	973.702	246.875	321.168	944.902	256.854	355.004	935.347	238.112	368.797	965.117	-76.9	364.682	774.725	-54.4481	348.982	740.309	-43.022	391.426	728.763	-64.6892	406.448	764.528	90.4642	692.801	949.246	144.171	647.504	990.718	161.755	700.334	985.202	177.019	661.886	963.126	99.4736	658.236	985.373	169.872	689.551	930.047
843	0	237.301	366.956	981.602	252.726	353.621	952.207	265.983	386.723	942.864	250.729	401.802	973.389	-69.7772	428.747	790.95	-50.0472	410.888	755.776	-34.3259	451.653	743.814	-54.1296	469.079	780.71	91.6498	673.501	940.726	144.124	635.817	989.353	162.816	685.574	976.4	177.174	646.282	960.174	100.897	645.452	982.1	166.849	667.719	922.184	115.035	686.026	984.543
844	0	247.295	400.308	991.168	261.059	386.069	961.005	276.521	417.542	951.466	262.616	433.935	982.589	-58.5156	491.086	809.955	-41.356	472.434	774.073	-22.6518	511.079	762.308	-39.4045	529.99	799.216	92.1478	654.237	932.631	145.332	622.4	985.765	162.903	670.99	965.093	177.612	628.781	955.147	101.312	632.173	977.57	168.494	647.213	915.582	114.581	673.552	975.354	128.88	676.82	934.228
845	0	259.376	433.225	1001.41	270.593	418.325	971.043	288.439	448.349	960.636	277.598	464.974	992.46	-43.3594	551.543	831.197	-28.9137	532.274	794.923	-7.76088	569.16	782.679	-21.4682	589.882	820.308	91.5336	633.452	924.968	145.3	611.647	982.299	162.191	656.002	953.817	178.171	613.702	951.05	97.2669	618.297	972.335	170.787	624.584	909.12	116.079	661.108	965.089	131.969	667.955	922.034
846	0	272.951	464.287	1012.73	282.328	449.584	981.619	301.929	477.536	971.106	292.911	495.408	1003.26	-24.3506	610.751	855.368	-13.0575	590.523	817.803	11.6433	626.26	805.378	0.711797	646.283	843.988				92.5339	615.891	917.405	162.775	642.294	944.619	179.978	600.038	947.854	102.439	606.849	966.914	171.72	605.641	904.565	114.999	645.413	952.062	132.732	649.047	910.874
847	0	284.785	478.546	1016.63	292.902	464.307	985.15	314.287	493.057	975.84	306.962	509.23	1008.92	-9.1114	637.702	865.623	1.6103	618.239	827.441	26.8868	653.93	816.05	16.5038	672.711	855.139	115.559	648.583	990.79	159.282	645.565	1003.72	174.921	691.495	977.64	194.382	651.074	976.775	125.713	616.023	966.063	186.43	659.087	933.765				145.911	699.456	940.695
848	0	297.969	492.861	1021.69	306.082	479.861	989.613	328.122	507.359	980.971	320.564	523.568	1013.83	7.03612	660.776	874.602	16.8359	642.192	836.474	43.3927	677.511	825.441	33.8544	696.28	865.037	131.962	696.409	1017.52	174.416	695.944	1033.59	187.083	745.117	1011.09	211.655	705.915	1008.55	192.456	670.35	990.584	206.3	718.73	966.431	145.603	666.929	991.407	139.092	738.828	1012.31
849	0	310.479	505.005	1025.96	317.419	491.848	993.477	340.87	519.152	985.789	334.325	535	1018.7	24.3225	685.892	885.362	33.6661	667.711	846.256	60.1369	702.445	836.122	51.5718	720.444	876.249	147.851	744.441	1044.16	189.538	745.361	1062.62	198.474	798.378	1044.68	225.136	761.018	1040.65	211.679	725.415	1017.73	221.737	776.792	999.406	165.236	718.465	1015.58	150.821	787.851	1042.1
850	0	324.77	518.936	1031.52	332.2	506.073	998.96	354.958	532.737	991.381	348.955	548.13	1024.42	42.314	708.777	895.413	50.9567	691.417	856.392	78.652	725.291	846.253	70.6991	743.017	887.003	164.313	792.713	1070.14	205.239	794.213	1090.17	205.322	828.708	1078.05	240.734	816.318	1071.9	230.781	780.551	1045.66	238.209	834.061	1031.5	185.692	771.042	1040.53	165.087	835.966	1072.75
851	0	339.256	531.224	1036.99	344.767	518.602	1004.3	369.179	545.041	995.723	363.828	559.975	1029.91	61.0752	732.888	907.273	68.8281	715.202	867.072	97.8997	748.308	857.743	90.5967	766.126	898.133	181.899	841.121	1096.28	221.252	845.656	1118.55	222.652	900.834	1110.53	255.592	870.069	1103.81	250.672	836.684	1074.74	253.728	891.56	1065.27	206.861	826.563	1065.71	178.716	884.185	1101.78
852	0	353.954	544.059	1042.75	358.664	531.374	1009.48	383.966	556.974	1001.66	379.4	572.06	1035.44	81.0919	755.756	918.724	87.8288	738.39	878.728	117.1	770.832	868.698	111.555	788.372	909.663	199.355	890.407	1121.45	192.693	931.9	1130.44	245.395	918.145	1143.4	270.941	923.957	1135.61	268.911	893.034	1103.3	268.627	949.401	1099.24	227.927	880.842	1089.69	211.749	962.447	1105.01
853	0	369.3	556.673	1049.04	373.131	543.907	1015.68	398.61	568.48	1006.91	395.295	583.363	1040.96	102.238	778.149	930.583	106.719	761.137	890.285	137.497	792.142	879.854	133.553	809.687	920.868	217.501	938.89	1146.11	206.933	979.688	1158.39	284.206	977.6	1167.58	253.21	943.743	1174.53	288.087	950.292	1132.67	284.184	1007.24	1132.44	247.418	928.65	1116.57	225.059	1014.53	1137.2
854	0	384.954	568.194	1054.96	387.525	555.321	1021.62	414.103	579.312	1012.26	411.931	594.147	1046.37	124.135	800.852	943.699	127.418	783.094	903.142	158.627	812.949	891.613	156.636	830.619	932.857	236.874	989.986	1170.8	221.493	1027.09	1185.58	299.904	1031.8	1199.15				307.556	1007.04	1162.8	297.285	1062.48	1167.39	270.891	988.696	1142.69	238.213	1065.68	1168.87
855	0	401.626	579.642	1061.35	402.824	567.106	1028.35	428.964	589.475	1017.76	429.334	605.323	1052.1	146.835	822.535	956.725	148.254	804.389	916.664	180.565	832.805	903.861	180.244	850.976	944.868	255.905	1039.47	1196.01				313.547	1083.87	1230.47	288.73	1048.19	1227.95	236.388	1074.37	1213	325.198	1064.05	1193.01	291.392	1043.81	1169.12	251.675	1115.59	1199.65
856	0	418.748	590.94	1068.33	417.821	577.206	1034.87	445.217	598.489	1023.41	447.367	614.636	1057.33	171.156	843.522	970.925	170.272	825.235	930.678	203.353	852.397	916.555	204.98	870.531	957.048	276.988	1092.54	1219.85				327.636	1136.47	1261.89	306.371	1099.11	1254.74	253.484	1122.99	1238.97	343.342	1121.12	1222.85	312.075	1099.47	1196.01	265.204	1165.95	1230.39
857	0	435.873	601.359	1074.64	433.256	587.822	1041.71	461.325	607.473	1028.78	466.205	622.977	1062.74	196.306	863.457	985.244	192.787	845.521	945.372	226.201	870.864	929.818	231.057	889.074	970.399	296.833	1143.82	1244.96	339.724	1188.59	1292.93	291.638	1194.56	1298.07	323.067	1149.76	1281.6	270.792	1171.6	1265.13	360.222	1177.81	1254.32	333.216	1155.87	1223.75	276.796	1216.28	1260.57
858	0	454.84	611.208	1081.82	449.752	597.322	1048.79	477.522	615.782	1034.57	484.18	631.466	1067.93	222.614	882.894	999.926	216.56	864.277	960.379	250.872	888.342	943.065	257.354	906.496	983.471	317.075	1196.31	1269.76	342.184	1236.07	1316.9	331.707	1249.3	1316.43	341.751	1201.38	1308.04	287.829	1219.68	1289.9	377.192	1234.73	1285.77	351.461	1213.68	1251.83	291.244	1265.44	1290.47
859	0	473.107	619.593	1088.43	466.978	606.571	1055.89	494.027	623.265	1039.92	502.207	638.753	1072.97	250.073	901.901	1014.95	241.489	883.493	976.119	275.499	904.893	957.081	285.143	923.675	997.093	338.113	1250.66	1294.42	327.667	1288.42	1353.19	371.909	1292.1	1354.56	359.554	1252.8	1334.51	306.108	1268.92	1315.32	393.342	1291.86	1317.05	373.7	1271.1	1280.93	335.823	1335.6	1298
860	0	491.803	627.835	1095.25	482.959	614.709	1063.48	510.506	630.07	1045.79	521.283	645.61	1078.29	278.37	919.236	1030.51	267.199	901.344	992.786	301.214	921.53	971.831	313.416	939.703	1010.34	359.411	1304.92	1319.53	324.335	1318.35	1340.21	357.629	1334.44	1374.47	378.399	1305.06	1360.54	320.057	1362.7	1347.78	409.031	1347.69	1348.48	392.831	1329.5	1309.06	349.483	1387.98	1329.92
861	0	511.029	635.547	1102.06	499.833	622.415	1070.9	526.606	636.187	1051.42	540.213	651.533	1083.4	308.261	936.17	1046.84	293.69	918.394	1009.3	327.767	936.636	986.278	342.665	954.483	1023.9	380.503	1361.01	1344.81	370.122	1387.52	1404.92	354.052	1385.07	1408.56	396.959	1357.29	1387.74	335.039	1411.76	1375.52	425.828	1403.39	1380.76	410.827	1388.18	1339.62	403.359	1430.57	1348.8
862	0	530.306	642.523	1108.5	516.863	629.539	1078.08	543.54	642.034	1057.31	559.265	656.892	1088.17	338.838	951.643	1062.99	320.806	934.379	1026.67	353.965	950.902	1001.35	371.8	968.083	1037.77	400.687	1415.63	1371.34				369.229	1432.69	1434.88	416.697	1409.96	1414	349.526	1459.86	1403.49	440.441	1459.24	1413.28	430.754	1445.71	1369.71	375.828	1491.29	1394.21
863	0	550.147	648.645	1115.36	533.479	636.468	1086.15	558.757	646.935	1063.55	578.206	661.592	1092.63	370.2	966.826	1079.63	349.354	949.333	1044.6	380.996	964.268	1016.88	402.063	980.748	1051.72	421.19	1471.53	1398.11	421.359	1495.09	1470.44	385.093	1479.55	1460.54	434.92	1463.33	1441.15	366.009	1508.97	1430.94	454.031	1514.1	1446.03	431.505	1542.16	1414.88	389.198	1542.45	1425.65
864	0	570.217	654.256	1121.97	550.962	642.737	1094.32	574.982	651.754	1069.51	596.498	665.437	1096.94	402.816	980.037	1095.83	378.619	963.256	1062.98	408.291	976.256	1032.49	433.912	992.24	1065.86	442.161	1527.02	1425.46	445.61	1596.66	1448.54	402.254	1529.23	1486.46	454.094	1517.48	1468.24	381.358	1557.68	1457.33	474.251	1569.6	1476.92	465.568	1562.89	1431.02	402.422	1593.76	1457.06
865	0	590.385	659.017	1128.49	568.158	647.846	1102.52	590.49	655.802	1075.67	615.002	668.758	1101.31	436.433	991.506	1112.54	408.002	976.138	1082.02	436.878	987.393	1048.65	465.117	1002.41	1079.55	462.445	1584.78	1453.56	457.484	1650.67	1481.65	419.823	1577.08	1511.28	472.507	1572.43	1495.98	397.243	1606.73	1483.76	483.136	1623.29	1509.91	481.999	1620.93	1463.51	415.927	1643.63	1487.43
866	0	610.403	662.83	1134.99	585.459	652.263	1111.06	606.316	659.322	1082.03	633.356	671.452	1105.37	471.015	1002.19	1128.85	439.455	987.546	1100.92	465.072	997.53	1065.46	496.647	1011.12	1093.28	481.874	1641.6	1480.93	437.129	1624.83	1536.37	471.593	1645	1558.81	491.519	1626.54	1522.75	414.469	1654.26	1509.08	496.548	1677.04	1542.53	498.747	1679.56	1495.65	428.128	1693.23	1517.51
867	0	630.979	665.879	1141.18	603.144	656.558	1119.58	621.37	662.798	1089.26	650.856	673.214	1109.45	506.049	1011.08	1144.96	471.36	997.588	1120.43	493.65	1006.3	1082.68	528.764	1018.9	1106.97	502.408	1699.72	1510.02	463.486	1681.93	1513.89	486.731	1696.54	1587.51	509.948	1680.86	1550.55	420.03	1702.3	1531.92	510.062	1731.33	1574.14				441.977	1743.32	1547.27
868	0	651.477	668.298	1147.53	620.988	659.71	1128.82	635.822	665.2	1096.16	668.28	674.337	1113.88	541.79	1018.34	1160.69	503.916	1005.67	1139.84	523.466	1013.34	1100.06	561.203	1024.83	1120.75	522.087	1756.91	1538.38				501.987	1745.59	1613.89	528.977	1736.52	1578.31	451.216	1754.77	1560.45	510.571	1788.91	1604.05	484.61	1736.97	1539.82	455.541	1793.31	1576.87
869	0	671.709	669.647	1152.68	639.113	662.453	1138.51	651.124	667.441	1104.06	685.187	675.101	1117.95	577.863	1023.65	1176.14	537.609	1012.79	1159.3	553.024	1019.41	1117.82	593.155	1029.28	1134.43	538.695	1816.64	1569.56							546.598	1790.94	1607.35	493.78	1775.46	1609.38	521.091	1834.62	1634.51	498.004	1843.05	1566.03	468.94	1805.22	1585.78
870	0	692.497	670.025	1158.36	658.074	663.741	1147.43	666.624	668.833	1112.52	702.73	675.159	1122.57	614.409	1027.23	1191.33	572.128	1018.03	1178.46	583.63	1024.5	1135.61	625.691	1032.54	1148.38	556.56	1873.94	1599.45	534.542	1845.01	1668.59				564.501	1845.98	1635.32	486.395	1855.03	1611.26	500.759	1866.95	1668.12	518.653	1914.34	1646.67	519.461	1883.82	1597.25
871	0	712.203	669.706	1164.01	676.837	664.366	1156.31	681.546	668.395	1121.09	719.259	674.33	1126.86	650.958	1028.7	1206.06	607.492	1021.03	1197.31	614.619	1027.29	1154.04	657.796	1034.67	1162.1	573.654	1932.96	1631.31	550.558	1894.81	1695.86				582.484	1902.33	1664.38	504.877	1905.92	1636.73	514.69	1914.39	1694.99	498.35	1940.79	1661.97	531.013	1950.18	1626.82
872	0	731.956	668.476	1169.57	695.937	664.773	1165.8	697.466	669.294	1129.55	735.085	673.363	1132.09	687.207	1028.89	1220.27	642.912	1022.32	1216.11	645.707	1028.65	1171.92	690.257	1034.26	1175.98	592.005	1989.53	1661.86	569.118	1953.32	1720.03				600.241	1957.88	1694.18	524.477	1957.98	1662.11	527.652	1960.25	1720.26	513.115	1989.68	1689.45	546.065	2007.01	1656.33
873	0	751.306	666.517	1174.99	715.421	663.019	1174.67	713.168	668.488	1138.42	751.142	671.82	1137.24	723.27	1026.99	1234.21	678.663	1022	1234.67	678.101	1029.47	1190.54	721.861	1032.81	1189.84	608.759	2046.15	1693.67	584.227	1995.96	1748.91				618.306	2013.35	1722.82	544.016	2009.88	1686.95	540.154	2007.38	1745.73	529.634	2038.46	1716.2	560.624	2058.74	1687.21
874	0	770.446	663.045	1179.99	734.051	661.151	1182.87	729.212	667.265	1147.79	767.013	669.157	1143.32	759.407	1023.46	1247.68	714.872	1019.63	1252.28	709.894	1027.59	1208.51	754.267	1030.41	1203.55	625.077	2104.82	1726.16	602.959	2049.94	1775.44				632.978	2068.92	1753.06	564.359	2063.52	1712.96	559.115	2055.02	1769.35	543.707	2086.36	1742.8	576.043	2113.73	1717.9
875	0	789.361	659.409	1185.59	753.622	658.547	1191.87	745.682	665.528	1157.11	782.959	666.55	1149.13	795.142	1018.23	1260.16	751.101	1015.72	1268.98	742.061	1024.92	1226.17	786.737	1026.41	1217.02	640.217	2161.01	1758.7	619.929	2096.66	1801.59				649.588	2124.47	1783.3	582.219	2116.18	1738.59	577.171	2103.47	1795.25	558.857	2135.52	1769.22	590.777	2167.55	1748.28
876	0	807.834	655.157	1191.46	772.53	655.489	1200.32	762.018	662.629	1166.69	798.991	663.252	1155.66	830.582	1011.4	1273.74	787.014	1010.51	1285.14	775.464	1020.73	1243.04	818.593	1020.94	1230.94	654.846	2216.57	1791.66	638.759	2144.01	1826.54				668.554	2178.91	1814.69	601.99	2170.3	1764.72	594.279	2151.65	1818.97	577.062	2184.61	1794.34	605.177	2218.93	1779.3
877	0	826.107	650.065	1197.16	791.666	650.958	1208.58	779.424	659.326	1175.57	815.125	659.374	1162.42	864.385	1003.55	1285.27	821.906	1003.35	1300.35	808.137	1014.76	1259.44	850.454	1014.54	1244.13	668.463	2271.71	1824.42	648.336	2242.38	1859.99	663.053	2248.84	1839.96	642.189	2275.89	1858.08	593.061	2233.62	1820.33	612.459	2200.63	1843.76				619.386	2272.51	1810.18
878	0	844.481	643.686	1203.19	810.817	645.812	1216.94	796.916	656.337	1184.38	831.747	654.908	1169.18	898.245	993.942	1297.76	856.533	994.596	1314.85	840.999	1008.08	1275.19	882.047	1006.38	1257.63
879	0	861.561	638.224	1209.04	829.781	640.219	1224.29	814.713	651.341	1193.12	848.423	649.631	1176.05	930.702	984.17	1309.65	890.633	984.84	1329.24	872.904	999.005	1290.13	913.331	997.501	1270.79
880	0	880.047	630.84	1215.2	848.511	633.34	1231.64	832.366	645.604	1201.5	864.823	643.579	1182.68	962.943	971.543	1321.28	923.813	973.409	1342.15	905.173	990.109	1305.11	944.078	986.886	1283.47
881	0	897.635	622.974	1221.04	866.967	625.461	1238.99	850.258	639.789	1210	881.637	637.009	1189.6	994.979	957.745	1333.03	956.56	960.299	1355.34	936.685	977.669	1319.17	974.794	974.684	1295.83
882	0	914.781	613.979	1227.07	885.293	617.068	1246.14	867.112	632.043	1217.95	898.464	629.387	1196.69	1025.83	943.128	1343.4	988.432	945.862	1367.51	967.868	964.948	1332.7	1005.04	961.476	1307.94
883	0	931.994	604.202	1232.83	902.755	607.638	1253.12	884.154	623.431	1225.88	915.115	621.17	1203.36	1055.79	927.452	1353.92	1019.62	930.661	1379.38	998.398	950.592	1345.23	1035.47	947.208	1319.72
884	0	948.575	594.054	1238.57	919.658	597.899	1259.4	901.431	615.361	1233.03	931.472	612.284	1209.96	1085.61	910.056	1364.65	1049.86	913.997	1390.2	1028.25	935.32	1357.44	1064.41	931.733	1331.17
885	0	964.676	583.221	1244.23	936.52	587.561	1265.57	918.6	606.265	1240.02	947.482	602.565	1216.41	1114.04	891.812	1374.32	1079.87	895.654	1401.33	1056.91	918.756	1369.77	1093.4	914.342	1341.91
886	0	980.038	571.997	1249.83	952.761	577.068	1271.57	935.23	596.496	1246.61	963.987	592.412	1222.73	1142.26	872.081	1384.37	1107.64	877.038	1411.66	1087.28	901.751	1380.31	1121.54	896.215	1352.36
887	0	995.569	559.975	1255.39	968.189	565.385	1277.37	951.432	586.32	1253.01	979.96	581.57	1228.8	1169.41	851.66	1393.95	1135.4	857.393	1421.7	1114.76	882.803	1390.83	1149.94	877.101	1362.83
888	0	1010.53	547.722	1260.8	983.554	553.803	1283.16	967.174	575.389	1259.33	995.009	570.392	1234.59	1195.52	830.396	1402.71	1162.08	836.369	1430.66	1142.39	864.139	1400.84	1177.09	856.431	1372.64
889	0	1024.51	534.264	1265.83	997.938	541.229	1288.47	982.829	564.108	1264.87	1010.1	558.004	1240.11	1221.48	808.076	1411.78	1188.4	814.892	1440.15	1170.05	843.407	1410.87	1203.43	835.435	1381.59
890	0	1038.47	521.568	1270.62	1012.44	528.829	1293.85	997.485	552.576	1270.47	1025.05	545.907	1245.69	1246.47	784.815	1419.87	1213.65	792.17	1448.66	1196.34	822.044	1419.88	1228.98	813.546	1389.95
891	0	1051.91	507.757	1275.41	1026.27	515.786	1298.59	1012.18	540.573	1276.06	1039.02	533.039	1250.75	1270.13	760.799	1427.38	1238.03	768.909	1456.46	1221.65	799.638	1428.44	1254.49	790.267	1398.71
892	0	1064.91	493.876	1279.68	1039.81	502.056	1303.68	1026.4	527.781	1281.75	1052.69	520.909	1255.89	1293.23	735.6	1434.44	1262.34	744.146	1464.13	1246.08	776.284	1436.75	1278.15	766.698	1406.62
893	0	1077.61	479.159	1283.83	1052.69	488.425	1307.89	1040.35	514.761	1286.84	1065.89	506.932	1260.49	1315.57	709.744	1440.66	1284.88	719.414	1470.83	1269.93	751.998	1444.61	1300.83	742.284	1414.2
894	0	1089.43	464.415	1287.41	1065.36	473.401	1312.44	1053.07	501.019	1291.91	1078.37	493.023	1265.24	1336.85	683.965	1446.67	1307.19	693.219	1477.56	1292.45	727.284	1452.13	1322.62	717.134	1421.05
895	0	1100.67	449.771	1290.74	1077.47	458.516	1316.56	1065.69	486.734	1297.3	1090.17	479.233	1269.65	1357.19	656.972	1451.89	1327.69	666.291	1483.42	1314.47	700.669	1459.54	1343.52	691.14	1427.03
896	0	1111.29	434.218	1293.84	1089.05	442.862	1320.09	1077.66	471.911	1301.74	1101.91	464.618	1273.64	1376.49	629.332	1456.62	1348.16	638.663	1488.86	1334.93	674.519	1466.06	1363.44	665.24	1433.25
897	0	1121.84	418.816	1296.53	1100.22	426.855	1323.11	1089.37	457.546	1306.46	1112.71	449.521	1277.44	1394.88	601.378	1460.78	1367.09	610.839	1493.63	1354.99	647.502	1471.93	1382.38	637.882	1438.42
898	0	1132.3	402.404	1299.24	1110.65	411.315	1326.14	1100.33	442.264	1310.54	1122.93	434.863	1281.16	1413.75	572.75	1464.13	1385.18	582.49	1497.65	1373.49	620.073	1477.86	1400.15	610.696	1443.63
899	0	1141.2	386.265	1301.4	1120.78	394.849	1329.52	1111.2	426.439	1314.81	1132.57	419.813	1284.99	1427.85	544.38	1466.8	1402.65	552.526	1501.83	1390.9	591.693	1483.07	1417.39	583.33	1448.28
900	0	1150.1	369.88	1303.65	1130.15	378.419	1331.73	1121.05	410.675	1318.73	1141.96	403.74	1287.94	1443.18	515.12	1469.66	1418.08	523.113	1504.65	1407.87	562.81	1487.92	1432.69	554.704	1452.09
901	0	1157.76	354.117	1305.38	1138.68	361.784	1334.15	1130.22	394.381	1322.41	1151.06	388.028	1291.32	1457.2	484.845	1471.79	1433.29	492.655	1507.51	1423.8	533.562	1492.14	1447.55	525.941	1455.25
902	0	1165.45	337.408	1306.87	1147.23	344.381	1336.22	1139.41	377.838	1325.65	1159.45	371.747	1294.04	1470.35	455.447	1473.2	1446.56	461.8	1509.27	1438.21	503.838	1495.87	1461.85	496.396	1458.57
903	0	1172.21	320.888	1308.49	1154.48	327.197	1338.19	1147.76	361.203	1328.95	1167.28	356.044	1296.84	1482.45	425.317	1474.5	1459.35	431.373	1511.31	1451.51	474.01	1499.25	1474.57	467.409	1461.48
904	0	1179.37	304.27	1309.73	1161.68	309.741	1339.82	1155.16	343.925	1331.67	1173.98	340.44	1299.49	1493.39	394.87	1475.3	1470.88	400.202	1512.63	1464.32	442.933	1501.67	1486.23	437.652	1463.55
905	0	1185.07	286.777	1310.64	1168.12	292.268	1341.16	1162.34	326.783	1334.07	1181.1	323.789	1301.48	1503.3	364.443	1475.07	1481.48	368.988	1513.12	1475.8	412.207	1504.09	1497.23	407.707	1465.45
[truncated: 6 more columns]

## Sheet: 04
Trajectories
500
		BAT:mid_1			BAT:mid_2			BAT:mid_3			BAT:mid_4			BAT:top_1			BAT:top_2			BAT:top_3			BAT:top_4			BALL:ball_1			BALL:ball_2			BALL:ball_3			BALL:ball_4			BALL:ball_5			BALL:ball_6			BALL:ball_7			BALL:ball_8
Frame	Sub Frame	X	Y	Z	X	Y	Z	X	Y	Z	X	Y	Z	X	Y	Z	X	Y	Z	X	Y	Z	X	Y	Z	X	Y	Z	X	Y	Z	X	Y	Z	X	Y	Z	X	Y	Z	X	Y	Z	X	Y	Z	X	Y	Z
		mm	mm	mm	mm	mm	mm	mm	mm	mm	mm	mm	mm	mm	mm	mm	mm	mm	mm	mm	mm	mm	mm	mm	mm	mm	mm	mm	mm	mm	mm	mm	mm	mm	mm	mm	mm	mm	mm	mm	mm	mm	mm	mm	mm	mm	mm	mm	mm
307	0	646.058	-108.698	1639.3	616.086	-99.694	1659.94	605.007	-77.3234	1630.64	635.539	-87.5479	1612.48	836.859	166.696	1786.64	802.017	177.896	1810.73	788.689	204.502	1776.54	824.651	192.272	1753.17
308	0	646.274	-108.726	1638.9	616.431	-99.8179	1659.4	605.239	-77.3457	1630.1	635.852	-87.6654	1612.02	837.117	166.922	1785.85	802.276	178.052	1809.98	788.832	204.588	1775.76	824.823	192.41	1752.34
309	0	646.467	-108.748	1638.43	616.677	-99.8882	1658.93	605.455	-77.3818	1629.63	636.3	-87.7178	1611.5	837.419	167.003	1785	802.502	178.046	1808.99	789.095	204.644	1775.03	825.057	192.597	1751.57
310	0	646.658	-108.769	1637.91	616.962	-99.909	1658.53	605.7	-77.4089	1629.17	636.4	-87.658	1611.03	837.703	167.141	1784.22	802.488	177.743	1808.18	789.347	204.713	1774.27	825.262	192.795	1750.73
311	0	646.962	-108.769	1637.41	617.171	-99.9535	1658.16	605.931	-77.4467	1628.73	636.617	-87.6839	1610.5	838.276	167.206	1783.34	802.957	178.502	1807.62	789.557	204.749	1773.36	825.501	192.805	1749.9
312	0	647.252	-108.758	1636.91	617.392	-100.035	1657.7	606.169	-77.548	1628.28	636.798	-87.7081	1610.04	839.042	166.989	1782.38	803.166	178.911	1806.66	789.864	204.803	1772.69	825.707	192.874	1749.03
313	0	647.528	-108.727	1636.4	617.639	-100.095	1657.2	606.403	-77.6079	1627.81	637.199	-87.847	1609.55	839.748	166.791	1781.47	803.501	179.016	1805.83	790.097	205.347	1771.93	825.924	192.859	1748.24
314	0	647.795	-108.706	1635.87	617.87	-100.151	1656.74	606.621	-77.6321	1627.3	637.29	-87.8428	1609.07	839.702	167.188	1780.68	803.648	178.938	1805.15	790.309	205.164	1771.09	826.19	192.586	1747.15
315	0	648.063	-108.706	1635.37	618.204	-100.204	1656.31	606.83	-77.7435	1626.82	637.677	-87.9217	1608.5	839.219	167.81	1780.03	803.928	179.129	1804.34	790.58	205.219	1770.1	826.25	192.508	1746.42
316	0	648.277	-108.725	1634.9	618.482	-100.228	1655.9	607.023	-77.8633	1626.38	637.968	-88.0577	1608.04	840.326	167.456	1779.13	804.241	179.343	1803.65	790.806	205.926	1769.48	826.488	192.644	1745.77
317	0	648.499	-108.778	1634.44	618.744	-100.252	1655.5	607.328	-77.9018	1625.94	638.187	-88.1252	1607.59	840.719	167.469	1778.36	804.272	179.139	1802.51	790.972	206.204	1768.86	826.676	192.76	1744.93
318	0	648.712	-108.822	1633.97	619.008	-100.263	1655.05	607.615	-77.907	1625.51	638.421	-88.1651	1607.17	840.802	167.605	1777.55	804.733	179.426	1801.44	791.159	205.561	1767.99	826.933	192.896	1744.09
319	0	648.957	-108.861	1633.54	619.424	-100.17	1654.38	607.833	-77.9424	1625.06	638.757	-88.2265	1606.69	841.046	167.767	1776.82	805.15	179.78	1800.87	791.357	205.362	1767.18	827.188	192.964	1743.32
320	0	649.226	-108.84	1633.09	619.785	-99.9922	1653.76	608.068	-78.0451	1624.57	638.997	-88.2706	1606.22	841.625	167.785	1776.01	805.416	180.039	1800.18	791.54	205.372	1766.55	827.405	193.061	1742.72
321	0	649.498	-108.869	1632.63	620.052	-100.087	1653.27	608.298	-78.1586	1624.11	639.199	-88.312	1605.79	841.933	167.837	1775.27	805.637	180.076	1799.38	791.799	205.448	1765.94	827.494	193.136	1741.89
322	0	649.773	-108.92	1632.14	620.223	-100.281	1652.94	608.493	-78.2125	1623.56	639.377	-88.3558	1605.36	842.134	168.005	1774.54	805.886	180.106	1798.65	792.135	205.62	1765.21	827.682	193.12	1741.16
323	0	650.079	-108.959	1631.68	620.514	-100.325	1652.52	608.74	-78.2272	1623.16	639.594	-88.4311	1604.91	842.308	168.109	1773.87	806.211	180.166	1798.04	792.476	205.716	1764.38	827.925	193.185	1740.5
324	0	650.335	-109.01	1631.26	620.841	-100.342	1652.02	608.998	-78.2871	1622.78	639.81	-88.5238	1604.46	842.514	168.216	1773.17	806.579	180.467	1797.53	792.752	205.798	1763.7	828.102	193.31	1739.81
325	0	650.591	-108.996	1630.82	621.081	-100.338	1651.66	609.268	-78.339	1622.44	640.022	-88.5853	1604.04	842.733	168.373	1772.53	806.835	180.48	1796.81	793.005	205.992	1763.12	828.487	193.375	1739.04
326	0	650.876	-109.018	1630.35	621.296	-100.351	1651.16	609.485	-78.3839	1621.92	640.288	-88.6285	1603.64	842.979	168.452	1771.79	806.997	180.39	1795.97	793.233	206.044	1762.47	828.796	193.431	1738.23
327	0	651.114	-109.027	1629.9	621.578	-100.342	1650.73	609.729	-78.4754	1621.47	640.495	-88.7614	1603.21	843.467	168.46	1771.03	807.247	180.352	1795.34	793.55	206.067	1761.72	829.073	193.53	1737.59
328	0	651.392	-109.043	1629.41	621.813	-100.504	1650.38	609.967	-78.5732	1621.07	640.677	-88.8065	1602.84	843.773	168.53	1770.34	807.605	180.428	1794.75	793.863	206.133	1761.02	829.411	193.612	1736.87
329	0	651.672	-109.065	1628.96	622.149	-100.548	1650.01	610.24	-78.697	1620.66	640.959	-88.8314	1602.41	844.006	168.631	1769.62	807.927	180.395	1794.08	794.764	205.836	1760.49	829.582	193.734	1736.13
330	0	651.968	-109.064	1628.48	622.534	-100.408	1649.52	610.529	-78.7654	1620.32	641.245	-88.8358	1601.93	844.281	168.774	1768.95	808.116	180.371	1793.39	794.721	205.977	1759.95	829.928	194.015	1735.63
331	0	652.228	-109.066	1628.1	622.806	-100.459	1649.14	610.73	-78.8747	1619.93	641.455	-88.8548	1601.61	844.521	168.864	1768.31	808.313	180.283	1792.66	794.811	206.025	1759.05	830.328	193.996	1734.99
332	0	652.503	-109.047	1627.7	623.13	-100.517	1648.74	610.96	-78.9311	1619.48	641.636	-88.8702	1601.26	844.54	169.014	1767.7	808.688	179.546	1791.9	795.211	206.048	1758.46	830.575	193.912	1734.28
333	0	652.753	-109.041	1627.23	623.477	-100.665	1648.41	611.19	-79.0175	1619.05	641.792	-88.7133	1600.69	844.966	169.035	1766.99	808.922	179.276	1791.51	795.743	205.941	1757.98	830.731	193.987	1733.69
334	0	653.212	-109.197	1626.73	623.719	-100.724	1648.04	611.396	-79.0861	1618.63	641.935	-88.6299	1600.2	845.253	169.115	1766.45	809.434	179.432	1791.04	796.364	205.789	1757.18	831.122	193.994	1732.96
335	0	653.481	-109.285	1626.27	623.969	-100.783	1647.61	611.644	-79.2103	1618.27	642.565	-88.9686	1599.32	845.467	169.174	1765.72	809.91	179.378	1790.24	796.728	205.761	1756.48	831.491	194.013	1732.35
336	0	653.57	-109.195	1625.87	624.245	-100.754	1647.12	611.919	-79.2267	1617.87	642.764	-89.0092	1598.79	845.76	169.207	1765.07	809.977	179.751	1789.52	797.111	205.745	1755.75	831.792	194.045	1731.76
337	0	653.842	-109.183	1625.48	624.477	-100.837	1646.72	612.197	-79.2597	1617.47	643.147	-89.257	1598.6	846.36	169.177	1764.29	810.362	179.827	1788.97	797.409	205.742	1755.16	832.116	194.042	1731.22
338	0	654.104	-109.201	1625.12	624.798	-100.899	1646.34	612.532	-79.2955	1617.06	643.072	-89.1332	1598.21	846.708	169.185	1763.65	810.737	179.938	1788.47	797.736	205.692	1754.64	832.388	194.116	1730.7
339	0	654.326	-109.245	1624.68	625.032	-100.971	1645.99	612.786	-79.3198	1616.63	643.638	-89.3702	1597.84	846.962	169.234	1763.05	810.995	179.938	1787.95	798.105	205.59	1754.14	832.704	194.153	1730.01
340	0	654.568	-109.295	1624.23	625.287	-101.049	1645.59	613.059	-79.364	1616.27	643.679	-89.2328	1597.32	847.187	169.307	1762.47	811.58	179.703	1787.3	798.312	205.998	1753.25	833.032	194.256	1729.24
341	0	654.808	-109.381	1623.83	625.568	-101.138	1645.31	613.356	-79.3439	1615.87	643.609	-89.2098	1596.94	847.259	169.417	1761.9	811.97	179.599	1786.64	798.607	205.897	1752.59	833.348	194.511	1728.36
342	0	655.021	-109.416	1623.46	625.86	-101.168	1644.84	613.643	-79.3684	1615.53	643.801	-89.2561	1596.6	847.842	169.396	1761.24	812.31	179.566	1786.07	798.517	205.99	1752.27	833.715	194.638	1727.7
343	0	655.654	-109.687	1623.02	626.224	-101.166	1644.42	614.011	-79.2933	1615.24	643.97	-89.1692	1596.14	848.239	169.343	1760.59	812.728	179.579	1785.56	798.587	206.712	1751.44	833.824	194.823	1726.84
344	0	656.035	-109.795	1622.61	626.519	-101.251	1644.08	614.236	-79.3311	1614.71	644.286	-89.3469	1595.86	848.586	169.354	1759.96	813.374	179.381	1784.95	798.869	206.954	1750.81	834.241	194.673	1726.41
345	0	656.369	-109.93	1622.27	626.749	-101.387	1643.69	614.478	-79.4062	1614.31	644.567	-89.3847	1595.55	848.891	169.327	1759.36	813.739	179.385	1784.34	799.272	206.937	1750.34	834.356	194.738	1725.7
346	0	656.733	-110.012	1621.88	627.088	-101.425	1643.3	614.76	-79.4883	1614.11	644.888	-89.5768	1595.24	849.192	169.325	1758.79	813.706	179.696	1784.01	799.661	206.919	1749.8	834.549	194.793	1725.16
347	0	657	-110.099	1621.49	627.369	-101.389	1642.77	615.011	-79.5616	1613.7	645.116	-89.6448	1594.84	849.527	169.298	1758.2	814.334	179.607	1783.46	800.013	206.839	1749.21	834.908	194.714	1724.68
348	0	657.237	-110.176	1621.08	627.697	-101.376	1642.39	615.526	-79.1834	1613.19	645.324	-89.7567	1594.29	849.809	169.351	1757.67	814.77	179.538	1782.68	800.34	206.805	1748.65	835.287	194.575	1724.11
349	0	657.493	-110.3	1620.71	627.95	-101.456	1642.02	615.755	-79.3568	1612.76	645.466	-89.6485	1593.84	850.25	169.228	1757.07	815.125	179.531	1782.1	800.643	206.77	1748.12	835.7	194.464	1723.52
350	0	657.72	-110.4	1620.35	628.224	-101.671	1641.7	615.953	-79.5378	1612.43	645.734	-89.7622	1593.62	850.559	169.164	1756.47	815.597	179.505	1781.48	801.013	206.732	1747.57	835.989	194.389	1723.05
351	0	657.966	-110.54	1619.97	628.556	-101.653	1641.22	616.085	-79.8955	1612.19	646.035	-89.8914	1593.25	850.899	169.106	1755.89	815.947	179.49	1780.84	801.844	206.398	1746.87	836.338	194.337	1722.46
352	0	658.21	-110.64	1619.56	628.834	-101.847	1640.93	616.427	-79.8549	1611.73	646.301	-90.0064	1592.95	851.281	169.022	1755.34	816.288	179.519	1780.23	801.823	206.597	1746.39	836.724	194.264	1721.9
353	0	658.479	-110.714	1619.19	629.104	-101.844	1640.5	616.735	-79.9024	1611.33	646.558	-90.0821	1592.59	851.622	168.912	1754.87	816.651	179.515	1779.69	802.096	206.724	1745.93	837.104	194.131	1721.43
354	0	658.756	-110.786	1618.83	629.413	-101.89	1640.2	617.004	-80.0093	1610.97	646.836	-90.1265	1592.21	851.988	168.847	1754.37	816.905	179.504	1779.31	802.494	206.66	1745.37	837.521	194.03	1720.86
355	0	658.989	-110.851	1618.5	629.743	-102.007	1639.88	617.24	-80.1091	1610.62	647.085	-90.1989	1591.78	852.385	168.764	1753.8	817.322	179.514	1778.79	802.806	206.535	1744.93	837.9	193.956	1720.35
356	0	659.243	-110.988	1617.92	630.032	-102.067	1639.59	617.533	-80.1083	1610.26	647.227	-90.1495	1591.27	852.494	168.75	1753.44	817.834	179.578	1778.29	803.158	206.364	1744.47	838.229	193.867	1719.89
357	0	659.504	-111.078	1617.4	630.433	-102.121	1639.22	617.865	-80.197	1609.93	647.478	-90.2224	1590.98	853.175	168.605	1752.81	818.234	179.564	1777.84	803.565	206.244	1744.02	838.591	193.829	1719.48
358	0	659.774	-111.185	1617.02	630.788	-102.346	1638.86	618.188	-80.287	1609.64	647.771	-90.3124	1590.71	853.715	168.48	1752.22	818.626	179.529	1777.36	803.959	206.139	1743.57	838.788	193.534	1718.75
359	0	660.064	-111.276	1616.72	630.94	-102.539	1638.56	618.501	-80.4113	1609.35	648.078	-90.4179	1590.32	854.115	168.395	1751.69	819.053	179.492	1776.88	804.333	206.059	1743.07	839.227	193.409	1718.21
360	0	660.396	-111.307	1616.42	631.256	-102.686	1638.25	618.762	-80.591	1609.02	648.464	-90.6058	1590.07	854.487	168.283	1751.27	819.443	179.37	1776.3	804.755	205.971	1742.56	839.632	193.404	1717.76
361	0	660.748	-111.409	1616.04	631.533	-102.78	1637.95	619.039	-80.7715	1608.7	648.74	-90.6878	1589.72	854.958	168.216	1750.74	819.84	179.283	1775.78	805.169	205.835	1742.11	840.212	193.302	1717.04
362	0	661.107	-111.488	1615.68	631.785	-102.875	1637.58	619.338	-80.9448	1608.38	649.403	-90.7871	1589.19	855.27	168.226	1750.25	820.304	179.185	1775.43	805.512	205.732	1741.77	840.813	193.082	1716.44
363	0	661.457	-111.571	1615.32	632.05	-102.962	1637.25	619.65	-81.042	1607.97	649.589	-90.8453	1588.78	855.902	168.334	1749.35	820.697	179.17	1775.01	806.035	205.645	1741.32	841.257	192.926	1715.91
364	0	661.795	-111.638	1614.98	632.334	-103.182	1636.9	619.889	-81.1407	1607.55	650.133	-91.0448	1588.44	856.57	168.092	1748.72	821.097	179.06	1774.52	806.548	205.581	1740.88	841.582	192.815	1715.41
365	0	662.068	-111.716	1614.66	632.531	-103.222	1636.25	620.173	-81.1522	1607.12	650.391	-91.0031	1588.01	856.952	167.947	1748.3	821.464	178.833	1773.97	806.995	205.543	1740.52	841.866	192.64	1714.88
366	0	662.314	-111.803	1614.35	632.806	-103.341	1635.8	620.315	-81.4425	1606.79	650.772	-91.1232	1587.74	857.376	167.856	1747.92	821.882	178.713	1773.52	807.436	205.338	1740.06	842.199	192.507	1714.44
367	0	662.604	-111.882	1614.06	633.219	-103.403	1635.45	620.881	-81.7949	1606.33	651.108	-91.2343	1587.51	857.662	167.752	1747.55	822.378	178.603	1773.14	807.805	205.26	1739.24	842.528	192.359	1714.1
368	0	662.893	-111.973	1613.75	633.583	-103.438	1635.13	621.216	-81.9366	1606.1	651.394	-91.3284	1587.21	858.415	167.446	1746.97	822.883	178.478	1772.72	808.22	204.666	1738.98	842.927	192.173	1713.75
369	0	663.215	-112.042	1613.41	633.982	-103.262	1635.05	621.537	-82.2734	1605.73	651.861	-91.5666	1587	858.813	167.223	1746.56	823.282	178.352	1772.3	808.628	204.367	1738.66	843.361	191.971	1713.4
370	0	663.487	-112.123	1613.08	634.307	-103.339	1634.78	621.812	-82.5497	1605.49	652.231	-91.6524	1586.61	859.113	167.04	1746.19	823.709	178.247	1771.9	809.078	204.265	1738.35	843.829	191.792	1712.98
371	0	663.716	-112.218	1612.81	634.443	-103.485	1634.24	622.187	-82.5873	1605.24	652.441	-91.7216	1586.22	859.482	166.84	1745.83	824.168	178.069	1771.45	809.662	204.199	1737.95	844.248	191.667	1712.55
372	0	663.919	-112.312	1612.49	634.749	-103.591	1633.92	622.566	-82.6219	1604.94	652.695	-92.3007	1585.88	859.706	166.69	1745.53	824.627	177.869	1770.95	810.647	204.103	1736.9	844.749	191.503	1712.13
373	0	664.113	-112.436	1612.15	635.095	-103.701	1633.66	622.911	-82.6812	1604.62	653.021	-92.5052	1585.66	860.395	166.353	1745.07	825.116	177.72	1770.5	811.242	203.912	1736.42	845.207	191.316	1711.73
374	0	664.335	-112.566	1611.76	635.488	-103.735	1633.42	623.254	-82.7655	1604.25	653.336	-92.6185	1585.46	860.812	166.093	1744.67	825.571	177.528	1770.15	811.179	203.786	1735.85	845.663	191.117	1711.36
375	0	664.581	-112.78	1611.28	635.725	-103.944	1632.83	623.621	-82.8188	1603.98	653.69	-92.7946	1585.27	861.219	165.87	1744.32	826.026	177.35	1769.81	811.388	203.441	1735.39	846.081	190.93	1710.98
376	0	664.967	-112.994	1610.83	635.977	-103.985	1632.4	623.907	-82.897	1603.75	653.438	-92.5548	1584.84	861.508	165.776	1743.93	826.464	177.214	1769.45	811.862	203.001	1735.05	846.455	190.779	1710.6
377	0	665.3	-113.111	1610.5	636.276	-104.158	1632.42	624.194	-83.0031	1603.53	654.083	-92.9231	1584.71	861.851	165.677	1743.62	827.018	177.016	1768.9	812.309	202.692	1734.77	846.835	190.602	1710.17
378	0	665.632	-113.329	1610.18	636.61	-104.25	1632.12	624.424	-83.1469	1603.36	654.511	-93.1584	1584.5	862.492	165.29	1743.35	827.469	176.773	1768.5	812.731	202.486	1734.46	847.361	190.389	1709.72
379	0	665.899	-113.506	1609.89	636.98	-104.402	1631.79	624.716	-83.2639	1603.13	654.733	-93.3419	1584.11	862.985	164.974	1742.97	827.858	176.541	1768.17	813.193	202.335	1734.11	847.92	190.123	1709.34
380	0	666.168	-113.702	1609.59	637.198	-104.602	1631.58	625.042	-83.4071	1602.22	655.053	-93.5142	1583.64	863.447	164.709	1742.56	828.415	176.464	1767.81	813.684	202.166	1733.72	848.567	189.83	1708.99
381	0	666.477	-113.929	1609.22	637.671	-104.678	1631.33	625.342	-83.5104	1601.92	654.779	-93.3483	1583.3	863.855	164.35	1742.18	828.904	176.327	1767.52	814.201	202.022	1733.42	849.108	189.622	1708.7
382	0	666.877	-114.317	1608.78	637.913	-104.852	1630.97	625.752	-83.6931	1602.14	654.956	-93.2425	1582.79	864.237	164.072	1741.64	829.451	176.131	1767.14	814.717	201.818	1733.05	849.683	189.404	1708.35
383	0	667.3	-114.603	1608.24	638.237	-104.973	1630.66	625.948	-83.8231	1601.36	655.284	-93.3576	1582.44	864.705	163.955	1741.18	829.97	175.921	1766.81	815.178	201.503	1732.75	850.213	189.188	1708.05
384	0	667.626	-114.767	1607.9	638.607	-105.095	1630.36	626.217	-83.9592	1600.97	655.559	-93.5657	1582.2	865.249	163.594	1740.91	830.507	175.775	1766.33	815.578	201.174	1732.48	850.671	188.935	1707.72
385	0	667.884	-114.859	1607.61	638.916	-105.257	1630.1	626.483	-84.0422	1600.67	655.775	-94.0699	1581.51	865.647	162.794	1740.52	831.13	175.565	1766.1	816.031	200.934	1732.18	851.147	188.691	1707.37
386	0	668.155	-114.983	1607.34	639.206	-105.392	1629.82	626.348	-84.1675	1600.39	656.036	-94.331	1581.23	866.004	161.816	1740.34	831.545	175.316	1765.74	816.562	200.739	1731.89	851.661	188.37	1706.98
387	0	668.425	-115.104	1607.04	639.498	-105.574	1629.52	626.776	-84.215	1600.27	656.459	-94.3716	1580.94	866.278	162.595	1740.17	832.089	175.051	1765.44	817.14	200.598	1731.6	852.081	188.086	1706.65
388	0	668.714	-115.248	1606.8	639.8	-105.726	1629.22	627.229	-84.2711	1600.06	656.765	-94.5619	1580.56	867.125	162.41	1739.6	832.726	174.664	1765.08	817.617	200.385	1731.3	852.46	187.833	1706.34
389	0	669.023	-115.472	1606.52	640.07	-105.895	1628.94	627.557	-84.3782	1599.86	657.064	-94.7307	1580.43	867.711	161.82	1739.29	833.244	174.468	1764.88	818.129	200.145	1731.02	853	187.47	1706.05
390	0	669.351	-115.662	1606.23	641.02	-106.325	1628.67	627.811	-84.5505	1599.58	657.136	-94.6918	1579.44	868.047	160.867	1739.13	833.656	174.302	1764.49	818.592	199.663	1730.63	853.613	187.199	1705.76
391	0	669.651	-115.826	1605.96	641.455	-106.544	1628.39	627.997	-84.7143	1599.31	657.441	-94.4998	1578.67	868.537	160.969	1738.58	834.094	173.711	1764.33	819.113	199.354	1730.33	854.04	186.943	1705.5
392	0	669.918	-115.949	1605.71	641.724	-106.711	1628.13	628.208	-84.8218	1599.07	657.734	-94.7963	1578.41	869.049	160.687	1738.43	834.663	172.864	1763.93	819.592	199.155	1730.06	854.449	186.697	1705.2
393	0	670.21	-116.074	1605.46	641.988	-106.848	1627.83	628.427	-85.1043	1598.77	658.022	-94.975	1578.23	869.361	160.511	1738.26	835.182	172.547	1763.6	820.053	198.933	1729.81	854.927	186.398	1704.88
394	0	670.499	-116.192	1605.21	642.229	-107.034	1627.54	628.777	-85.3024	1598.48	658.456	-94.9681	1578.11	870.078	160.225	1737.88	835.617	172.386	1763.31	820.509	198.659	1729.55	855.434	186.082	1704.55
395	0	670.768	-116.328	1604.96	642.508	-107.225	1627.27	629.142	-85.4141	1598.21	658.776	-95.1392	1577.89	870.494	160.122	1737.5	836.044	172.123	1763.03	821.051	198.387	1729.35	855.86	185.782	1704.32
396	0	671.068	-116.52	1604.66	642.772	-107.424	1626.99	629.449	-85.5356	1597.91	659.048	-95.3794	1577.69	870.943	159.886	1737.28	836.503	171.68	1762.81	821.643	198.097	1729.05	856.273	185.499	1704.04
397	0	671.396	-116.648	1604.37	643.041	-107.62	1626.69	629.781	-85.6823	1597.64	659.194	-95.6885	1577.4	871.121	159.695	1737.22	836.967	171.595	1762.56	822.147	197.89	1728.82	856.752	185.218	1703.78
398	0	671.688	-116.799	1604.09	643.344	-107.784	1626.39	630.157	-85.7622	1597.4	659.52	-95.8584	1577.03	872.014	159.296	1736.73	837.392	171.479	1762.32	822.595	197.69	1728.59	857.283	184.95	1703.54
399	0	672.007	-116.961	1603.8	643.646	-107.996	1626.08	630.492	-85.9214	1597.13	659.919	-95.958	1576.81	872.092	159.045	1736.79	837.874	171.129	1762.04	823.109	197.36	1728.33	857.802	184.683	1703.36
400	0	672.295	-117.136	1603.51	643.937	-108.235	1625.8	630.803	-86.0668	1596.9	660.287	-96.1198	1576.67	873.086	158.696	1735.84	838.325	170.74	1761.78	823.722	197.034	1728.1	858.359	184.355	1703.12
401	0	672.564	-117.329	1603.15	644.204	-108.447	1625.56	631.132	-86.188	1596.69	660.591	-96.2997	1576.51	873.724	158.413	1735.55	838.828	170.338	1761.54	824.288	196.745	1727.92	858.817	184.038	1702.91
402	0	672.837	-117.52	1602.86	644.503	-108.652	1625.3	631.456	-86.3025	1596.46	660.86	-97.0126	1576.18	873.89	158.269	1735.5	839.478	169.911	1761.32	824.759	196.397	1727.72	859.296	183.686	1702.63
403	0	673.161	-117.705	1602.62	644.776	-108.842	1625.02	631.803	-86.4739	1596.18	661.329	-97.6947	1576.11	874.327	157.988	1735.37	840.033	169.598	1761.13	825.174	196.116	1727.58	859.768	183.433	1702.38
404	0	673.508	-117.885	1602.3	645.038	-109.059	1624.72	632.133	-86.633	1595.9	661.342	-98.1234	1575.7	875.16	157.544	1734.98	840.577	169.297	1760.91	825.713	195.729	1727.36	860.075	183.192	1701.92
405	0	673.867	-118.06	1601.98	645.351	-109.264	1624.43	632.473	-86.7996	1595.66	661.452	-97.376	1575.47	875.796	157.154	1734.75	841.665	168.497	1760.64	826.288	195.325	1727.16	860.735	182.842	1701.91
406	0	674.192	-118.286	1601.66	645.675	-109.494	1624.19	632.765	-87.0109	1595.49	661.847	-98.0272	1575.27	876.182	156.877	1734.56	842.092	167.805	1760.31	826.845	194.921	1726.97	861.103	182.459	1701.49
407	0	674.49	-118.48	1601.36	645.989	-109.715	1623.94	633.142	-87.1692	1595.27	662.317	-97.592	1575.16	876.122	156.785	1734.67	842.648	167.454	1760.15	827.349	194.597	1726.82	861.609	182.134	1701.3
408	0	674.792	-118.711	1601.04	646.339	-109.928	1623.7	633.523	-87.3002	1595.04	662.856	-98.5528	1574.94	876.581	156.46	1734.37	843.081	167.18	1760	827.816	194.285	1726.64	862.155	181.822	1701.18
409	0	675.125	-118.923	1600.69	646.632	-110.107	1623.44	633.796	-87.4678	1594.79	662.967	-98.7564	1574.61	877.298	156.028	1733.81	843.524	166.909	1759.85	828.375	193.921	1726.47	862.872	181.521	1701.22
410	0	675.451	-119.128	1600.46	646.921	-110.295	1623.18	634.167	-87.6669	1594.51	663.488	-99.0293	1574.36	877.946	155.49	1733.35	844.034	166.627	1759.65	828.931	193.546	1726.3	863.399	181.243	1701.06
411	0	675.784	-119.337	1600.18	647.206	-110.484	1622.92	634.547	-87.8457	1594.28	664.093	-99.2728	1574.07	878.531	154.999	1733	844.532	166.181	1759.52	829.455	193.244	1726.12	863.838	180.968	1700.87
412	0	676.164	-119.565	1599.87	647.545	-110.667	1622.64	634.878	-88.0276	1594.03	664.462	-99.3756	1573.86	879.088	154.583	1732.69	845.077	165.737	1759.36	829.954	192.927	1726.01	864.35	180.532	1700.75
413	0	676.486	-119.795	1599.56	647.887	-110.899	1622.38	635.187	-88.2341	1593.77	664.763	-99.5108	1573.63	879.672	154.12	1732.48	845.563	165.376	1759.21	831.034	192.238	1725.73	864.767	180.001	1700.46
414	0	676.763	-120.013	1599.27	648.182	-111.154	1622.13	635.514	-88.4455	1593.55	664.826	-98.886	1573.28	880.266	153.694	1732.35	846.076	165.035	1759.07	831.175	192.079	1725.76	865.227	179.558	1700.08
415	0	677.075	-120.215	1599.01	648.528	-111.397	1621.87	635.907	-88.6132	1593.3	665.208	-99.4292	1573.05	880.789	153.24	1732.2	846.518	164.771	1758.97	831.573	191.952	1725.72	865.773	179.262	1699.93
416	0	677.408	-120.464	1598.77	648.855	-111.605	1621.6	636.238	-88.8618	1593.11	665.417	-99.7532	1572.76	881.281	152.746	1732.07	847.158	164.351	1758.8	832.644	191.394	1725.41	866.263	179.018	1699.79
417	0	677.737	-120.707	1598.51	649.173	-111.807	1621.35	636.601	-89.0167	1592.81	665.708	-100.049	1572.52	881.812	152.297	1731.93	847.692	163.857	1758.6	832.733	191.192	1725.38	866.688	178.991	1699.67
418	0	678.081	-120.959	1598.27	649.459	-111.99	1621.14	636.879	-89.2571	1592.61	666.161	-100.038	1572.21	882.704	151.851	1731.77	848.105	163.34	1758.48	833.076	190.721	1725.36	867.183	178.677	1699.52
419	0	678.441	-121.232	1597.97	649.768	-112.198	1620.93	637.236	-89.5076	1592.42	666.26	-100.111	1572.02	883.222	151.437	1731.63	848.611	162.887	1758.35	833.806	190.392	1725.34	867.726	178.268	1699.43
420	0	678.792	-121.504	1597.69	650.081	-112.439	1620.71	637.565	-89.7349	1592.18	666.557	-100.319	1571.88	883.411	151.099	1731.58	849.247	161.894	1758.09	834.477	190.024	1725.25	868.265	177.79	1699.32
421	0	679.129	-121.705	1597.41	650.438	-112.679	1620.45	637.977	-89.9262	1591.98	666.84	-100.468	1571.5	883.861	150.571	1731.44	849.845	161.241	1757.95	834.964	189.67	1725.12	868.785	177.126	1699.25
422	0	679.437	-121.937	1597.14	650.766	-112.919	1620.17	638.404	-90.1542	1591.79	667.145	-100.71	1571.22	884.669	150.057	1731.25	850.353	160.754	1757.81	835.443	189.266	1725.02	869.356	176.326	1699.14
423	0	679.754	-122.201	1596.87	651.086	-113.159	1619.92	638.778	-90.364	1591.58	667.449	-100.911	1571.01	885.547	149.521	1731.01	850.89	160.38	1757.78	836.039	188.781	1724.95	869.99	175.475	1698.99
424	0	680.122	-122.506	1596.62	651.352	-113.449	1619.45	639.106	-90.5645	1591.37	667.776	-101.151	1570.88	886.026	149.11	1730.88	851.482	159.973	1757.69	836.682	188.294	1724.85	870.623	174.772	1698.87
425	0	680.499	-122.827	1596.37	651.922	-113.736	1619.48	639.429	-90.7991	1591.14	667.935	-101.213	1570.72	886.215	148.707	1730.84	852.019	159.569	1757.58	837.16	187.793	1724.78	871.125	174.262	1698.73
426	0	680.861	-123.081	1596.12	652.071	-113.807	1619.21	639.789	-91.0553	1590.88	668.401	-101.426	1570.44	886.696	148.214	1730.77	852.561	158.999	1757.41	837.655	187.372	1724.72	871.678	173.863	1698.62
427	0	681.232	-123.313	1595.82	652.733	-114.226	1618.98	640.097	-91.3531	1590.57	668.773	-101.714	1570.1	887.507	147.69	1730.51	853.065	158.664	1757.39	838.206	186.938	1724.62	872.363	172.773	1698.49
428	0	681.531	-123.613	1595.5	653.352	-114.547	1618.69	640.469	-91.6427	1590.35	669.114	-102.11	1569.83	888.008	147.251	1730.41	853.693	158.137	1757.28	839.476	185.881	1724.37	872.968	172.352	1698.41
429	0	681.797	-123.921	1595.23	653.857	-114.826	1618.24	640.817	-91.9826	1590.09	669.423	-102.456	1569.44	888.196	146.838	1730.4	854.349	157.682	1757.22	839.578	185.581	1724.45	873.471	171.973	1698.3
430	0	682.171	-124.188	1594.95	654.234	-115.039	1618.01	641.178	-92.2224	1589.88	669.804	-102.901	1569.17	888.425	146.403	1730.44	854.871	157.202	1757.08	839.867	185.376	1724.48	873.843	171.66	1698.16
431	0	682.56	-124.506	1594.67	654.675	-115.335	1617.78	641.564	-92.4265	1589.62	670.174	-103.304	1568.91	888.842	145.92	1730.34	855.467	156.732	1756.99	840.43	184.973	1724.44	874.285	171.357	1698.04
432	0	682.893	-124.754	1594.39	655.096	-115.638	1617.52	641.906	-92.7145	1589.5	670.525	-103.443	1568.68	889.338	145.452	1730.21	856.149	156.206	1756.92	841.068	184.443	1724.36	874.869	170.985	1697.94
433	0	683.247	-125.054	1594.07	655.475	-115.888	1617.25	642.271	-92.9872	1589.32	670.896	-103.698	1568.41	889.839	145.007	1730.1	856.807	155.693	1756.85	841.747	183.912	1724.29	875.394	170.596	1697.87
434	0	683.566	-125.363	1593.75	655.909	-116.1	1616.99	642.657	-93.32	1589.09	671.238	-104.087	1568.07	890.341	144.459	1730	857.34	155.22	1756.78	842.242	183.295	1724.27	875.856	170.17	1697.83
435	0	683.869	-125.652	1593.5	656.235	-116.34	1616.77	643.026	-93.5747	1588.9	671.552	-104.412	1567.77	891.163	143.758	1729.77	857.975	154.682	1756.69	842.697	182.717	1724.31	876.369	169.75	1697.81
436	0	684.164	-125.971	1593.21	656.6	-116.74	1616.52	643.403	-93.9263	1588.73	671.863	-104.569	1567.52	891.467	143.307	1729.77	858.569	154.103	1756.59	843.38	181.479	1724.31	876.939	169.386	1697.76
437	0	684.516	-126.373	1592.9	656.812	-117.284	1616.2	643.693	-94.236	1588.51	672.253	-104.808	1567.44	892.871	142.303	1729.54	859.145	153.508	1756.53	844.039	180.551	1724.24	877.488	168.928	1697.71
438	0	684.86	-126.73	1592.62	657.421	-118.778	1615.65	644.004	-94.5907	1588.25	672.557	-105.101	1567.13	893.586	141.608	1729.4	859.666	152.869	1756.62	844.524	180.165	1724.22	877.966	168.501	1697.67
439	0	685.235	-127.008	1592.33	657.751	-119.059	1615.5	644.248	-94.9895	1588.05	672.95	-105.401	1566.87	894.077	141.088	1729.28	860.197	152.226	1756.44	844.901	179.882	1724.24	878.466	168.051	1697.59
440	0	685.594	-127.276	1592.05	658.088	-119.404	1615.28	644.583	-95.3754	1587.86	673.336	-105.744	1566.61	894.576	140.564	1729.2	860.782	151.6	1756.35	845.462	179.426	1724.2	878.972	167.556	1697.55
441	0	685.888	-127.627	1591.75	658.414	-119.739	1615.06	644.982	-95.626	1587.54	673.73	-105.999	1566.37	895.097	140.002	1729.11	861.365	150.968	1756.33	846.121	178.934	1724.14	879.481	166.829	1697.51
442	0	686.222	-128.032	1591.43	658.772	-120.023	1614.86	645.342	-95.9464	1587.42	674.09	-106.239	1566.13	895.6	139.418	1729	861.968	150.351	1756.39	846.734	178.501	1724.12	880.131	165.563	1697.42
443	0	686.573	-128.425	1591.13	659.127	-120.265	1614.68	645.656	-96.3098	1587.21	674.43	-106.593	1565.87	896.088	138.824	1728.9	862.531	149.804	1756.21	847.355	177.941	1724.1	880.768	164.629	1697.34
444	0	687.266	-128.92	1590.86	659.548	-120.585	1614.29	646.003	-96.6181	1586.88	674.752	-106.92	1565.61	896.614	138.234	1728.82	863.103	149.179	1756.12	848.473	176.997	1724.08	881.323	164.011	1697.24
445	0	687.985	-129.409	1590.58	659.953	-120.923	1614.05	646.473	-97.0016	1586.75	675.175	-107.197	1565.36	896.914	137.664	1728.9	863.723	148.47	1756.06	849.241	176.258	1724.02	881.896	163.626	1697.15
446	0	688.404	-129.809	1590.3	660.221	-121.346	1613.59	647.665	-97.6151	1586.62	675.77	-107.595	1565.25	897.632	136.986	1728.69	864.159	147.828	1756.01	849.81	175.696	1723.98	882.454	163.339	1697.04
447	0	688.806	-130.241	1590.02	660.663	-121.768	1613.31	647.612	-97.7592	1586.28	675.93	-107.816	1564.82	898.242	136.411	1728.6	864.797	147.143	1755.93	849.881	175.354	1724.25	883.002	162.767	1696.96
448	0	689.145	-130.648	1589.73	661.145	-122.115	1613.05	648.299	-98.1217	1585.97	676.173	-108.139	1564.52	898.6	135.826	1728.69	865.405	146.436	1755.86	850.231	174.775	1724.23	883.675	162.631	1697.18
449	0	689.491	-131.004	1589.38	661.557	-122.481	1612.82	648.663	-98.5026	1585.92	676.604	-108.631	1564.35	899.354	135.075	1728.44	866.003	145.717	1755.81	850.886	174.218	1724.18	884.216	162.203	1697.19
450	0	689.854	-131.381	1589.08	661.925	-122.847	1612.6	649.118	-98.9619	1585.64	676.972	-109.043	1564.16	899.918	134.458	1728.33	866.539	145.095	1755.76	851.443	173.623	1724.14	884.746	161.692	1697.13
451	0	690.239	-131.741	1588.79	662.321	-123.244	1612.37	649.483	-99.397	1585.39	677.422	-109.463	1563.81	900.508	133.789	1728.27	867.161	144.339	1755.82	851.982	172.931	1724.14	885.299	161.016	1697.01
452	0	690.595	-132.146	1588.54	662.758	-123.658	1612.11	649.815	-99.7673	1585.15	677.816	-109.827	1563.53	901.08	133.084	1728.2	867.824	143.539	1755.79	852.493	172.34	1724.16	885.804	160.329	1696.98
453	0	690.916	-132.513	1588.26	663.161	-124.045	1611.84	650.316	-100.157	1584.78	678.138	-110.003	1563.19	901.636	132.475	1728.18	868.445	142.92	1755.76	853.087	171.761	1724.17	886.325	160.05	1697.02
454	0	691.265	-132.872	1587.96	663.496	-124.432	1611.58	650.54	-100.557	1584.64	678.613	-110.495	1563.04	902.223	131.843	1728.11	869.005	142.274	1755.71	853.715	171.05	1724.11	886.991	159.491	1697.02
455	0	691.662	-133.236	1587.66	663.88	-124.851	1611.33	651.016	-100.986	1584.28	679.016	-110.911	1562.8	902.804	131.124	1728.01	869.597	141.49	1755.66	854.316	170.328	1724.07	887.607	158.869	1697.03
456	0	692.054	-133.609	1587.38	664.306	-125.293	1611.09	651.237	-101.455	1584.21	679.389	-111.329	1562.53	903.333	130.49	1727.92	870.212	140.698	1755.66	854.903	169.709	1724.07	888.14	158.272	1696.97
457	0	692.435	-134.002	1587.12	664.751	-125.694	1610.86	651.592	-101.862	1584.02	679.785	-111.664	1562.27	903.899	129.82	1727.82	870.787	140.005	1755.64	855.516	169.148	1724.11	888.747	157.422	1696.87
458	0	692.809	-134.357	1586.83	665.163	-126.209	1610.59	652.02	-102.181	1583.83	680.202	-111.969	1562	904.533	129.109	1727.75	871.266	139.382	1755.59	856.151	168.379	1724.13	889.469	156.612	1696.85
459	0	693.154	-134.659	1586.58	665.581	-126.615	1610.32	652.495	-102.607	1583.63	680.656	-112.338	1561.72	905.118	128.397	1727.74	871.854	138.655	1755.49	856.733	167.707	1724.11	890.086	156.253	1696.86
460	0	693.557	-135.037	1586.29	666.006	-127.028	1610.02	653.013	-103.021	1583.34	681.097	-112.754	1561.45	905.747	127.718	1727.67	872.502	137.92	1755.49	857.338	167.123	1724.11	890.548	155.737	1696.83
461	0	694.026	-135.442	1585.98	666.43	-127.424	1609.76	653.428	-103.423	1583.13	681.49	-113.141	1561.23	906.384	126.983	1727.61	873.061	137.301	1755.4	858.016	166.439	1724.17	891.083	154.837	1696.8
462	0	694.492	-135.877	1585.66	666.876	-127.848	1609.51	653.937	-103.743	1582.75	681.964	-113.51	1560.94	906.899	126.315	1727.53	873.853	136.496	1755.46	858.688	165.715	1724.18	891.763	154.059	1696.77
463	0	694.92	-136.253	1585.38	667.537	-128.225	1608.82	654.477	-104.16	1582.49	682.396	-113.838	1560.68	907.615	125.523	1727.48	874.772	135.594	1755.43	859.205	165.117	1724.24	892.368	153.289	1696.81
464	0	695.295	-136.572	1585.06	668.105	-129.088	1608.49	654.905	-104.562	1582.37	682.841	-114.242	1560.41	908.034	124.865	1727.56	875.459	134.868	1755.43	859.813	164.407	1724.32	892.989	152.64	1697.01
465	0	695.695	-137.012	1584.77	668.548	-129.666	1608.22	655.316	-104.978	1582.14	683.302	-114.695	1560.08	908.61	124.17	1727.53	876.026	134.185	1755.4	860.452	163.641	1724.35	893.625	151.79	1697.05
466	0	696.17	-137.499	1584.45	668.994	-130.045	1608	655.647	-105.45	1581.93	683.719	-115.109	1559.77	909.254	123.484	1727.47	876.61	133.436	1755.35	861.122	162.937	1724.42	894.179	151.087	1696.78
467	0	696.8	-138.274	1583.88	669.461	-130.425	1607.83	655.875	-105.893	1581.68	684.124	-115.452	1559.49	909.911	122.739	1727.4	877.245	132.723	1755.32	861.687	162.265	1724.46	895.027	150.227	1697.04
468	0	697.289	-138.721	1583.55	669.938	-130.863	1607.59	656.544	-106.298	1581.21	684.497	-115.765	1559.29	910.503	122.027	1727.33	877.908	132.04	1755.29	862.38	161.563	1724.49	895.604	149.489	1697.07
469	0	697.671	-139.137	1583.22	670.404	-131.344	1607.31	656.97	-106.773	1580.93	684.963	-116.125	1558.97	911.116	121.335	1727.25	878.464	131.309	1755.27	862.94	160.695	1724.38	896.152	148.791	1697.03
470	0	698.118	-139.531	1582.88	670.881	-131.796	1607.02	658.2	-107.181	1580.47	685.399	-116.42	1558.51	911.795	120.592	1727.21	879.058	130.604	1755.21	863.481	159.855	1724.4	896.851	148.092	1697.02
471	0	698.586	-139.992	1582.51	671.365	-132.357	1606.68	658.982	-107.736	1580.49	685.869	-116.839	1558.22	912.403	119.889	1727.17	879.791	129.904	1755.24	864.119	159.166	1724.43	897.399	147.438	1697.02
472	0	699.178	-140.71	1581.93	671.878	-132.751	1606.43	659.257	-108.29	1580.4	686.434	-117.181	1557.96	913.079	119.189	1727.11	880.424	129.206	1755.25	864.791	158.452	1724.48	897.946	146.81	1697.03
473	0	699.624	-141.186	1581.53	672.386	-133.158	1606.19	659.517	-108.618	1580.03	686.871	-117.507	1557.71	913.72	118.437	1727.06	880.989	128.408	1755.25	865.46	157.714	1724.58	898.577	146.164	1697.01
474	0	700.108	-141.616	1581.1	672.869	-133.511	1605.95	660.076	-109.022	1579.71	687.373	-117.992	1557.56	914.467	117.631	1727.15	881.621	127.67	1755.21	866.087	157.04	1724.7	899.266	145.526	1696.99
475	0	700.578	-142.007	1580.75	673.338	-133.885	1605.64	660.648	-109.527	1579.46	687.719	-118.338	1557.37	915.103	116.913	1727.06	882.417	126.903	1755.22	866.828	156.459	1724.74	899.929	144.879	1696.96
476	0	700.995	-142.378	1580.42	673.84	-134.293	1605.35	661.146	-109.946	1579.24	688.246	-118.672	1557.06	915.777	116.112	1727.01	882.969	126.167	1755.22	867.461	155.746	1724.87	900.524	144.305	1696.97
477	0	701.443	-142.758	1580.07	674.351	-134.699	1605.04	661.607	-110.326	1578.97	688.633	-119.044	1556.82	916.453	115.385	1726.97	883.979	125.066	1755.19	868.103	154.971	1724.99	901.154	143.619	1696.99
478	0	701.953	-143.141	1579.7	674.872	-135.027	1604.74	662	-110.589	1578.33	689.226	-119.442	1556.39	917.095	114.712	1726.9	884.874	124.193	1755.22	868.686	154.197	1725.03	901.752	143.024	1697
479	0	702.395	-143.513	1579.31	675.362	-135.393	1604.39	662.351	-111.183	1578.52	689.705	-119.747	1556.09	917.735	113.975	1726.84	885.499	123.485	1755.24	869.299	153.442	1725.1	902.308	142.445	1696.99
480	0	702.861	-143.885	1578.92	675.839	-135.762	1604.03	662.655	-111.482	1578.55	690.167	-120.12	1555.72	918.289	113.389	1726.68	886.02	122.852	1755.24	870.047	152.76	1725.13	902.878	141.741	1697
481	0	703.361	-144.245	1578.59	676.371	-136.133	1603.77	663.012	-111.781	1578.42	690.669	-120.496	1555.34	919.036	112.601	1726.76	886.694	122.134	1755.15	870.729	152.189	1725.17	903.562	141.058	1697.02
482	0	703.842	-144.617	1578.29	676.921	-136.426	1603.43	663.5	-112.233	1578.14	690.889	-121.068	1554.87	919.691	111.772	1726.7	887.487	121.383	1755.27	871.357	151.581	1725.25	904.249	140.489	1697.02
483	0	704.304	-145.013	1577.95	677.377	-136.97	1602.78	663.947	-112.683	1577.86	691.532	-121.318	1554.54	920.25	111.174	1726.52	888.037	120.519	1755.24	872.049	150.786	1725.36	904.935	139.837	1697.04
484	0	704.823	-145.413	1577.59	677.757	-137.442	1602.26	664.435	-113.281	1577.26	692.052	-121.529	1554.33	920.961	110.46	1726.48	888.478	119.791	1755.25	872.852	149.98	1725.41	905.614	139.164	1697.09
485	0	705.404	-145.796	1577.2	678.308	-137.82	1602.28	665.007	-113.544	1577.19	692.533	-121.883	1554.01	921.652	109.666	1726.41	889.518	118.72	1755.34	873.471	149.317	1725.47	906.258	138.522	1697.12
486	0	705.976	-146.131	1576.82	678.861	-138.156	1602.03	665.57	-113.831	1576.84	693.164	-122.395	1553.69	922.305	108.974	1726.41	890.132	118.116	1755.27	874.087	148.527	1725.53	906.949	137.828	1697.14
487	0	706.544	-146.473	1576.49	679.348	-138.542	1601.35	666.033	-114.223	1576.51	693.683	-122.8	1553.43	923.126	108.135	1726.47	890.735	117.33	1755.29	874.972	147.959	1725.78	907.576	137.112	1697.18
488	0	707.046	-146.898	1576.11	679.802	-138.998	1600.99	666.423	-114.307	1575.94	694.091	-123.124	1553.16	923.644	107.514	1726.31	891.716	116.514	1755.32	875.695	147.324	1725.87	908.156	136.468	1697.22
489	0	707.648	-147.289	1575.73	680.514	-140.318	1600.59	666.404	-115.007	1575.8	694.696	-123.388	1552.86	924.41	106.748	1726.36	892.316	115.786	1755.33	876.143	146.444	1725.73	908.809	135.867	1697.26
490	0	708.232	-147.674	1575.35	681.175	-141.088	1600.26	667.401	-115.216	1575.49	695.041	-123.664	1552.66	925.035	106.093	1726.34	892.867	114.999	1755.35	876.797	145.524	1725.84	909.552	135.128	1697.31
491	0	708.736	-148.049	1574.94	682.062	-141.611	1599.97	668.149	-115.406	1575.23	695.517	-124.018	1552.37	925.621	105.401	1726.36	893.693	114.034	1755.4	877.647	144.936	1726.17	910.202	134.409	1697.39
492	0	709.255	-148.431	1574.57	682.633	-142.086	1599.59	668.621	-115.733	1574.98	696.021	-124.566	1551.93	926.216	104.822	1726.33	894.415	113.321	1755.39	878.322	144.349	1726.34	910.861	133.724	1697.44
493	0	709.783	-148.83	1574.25	683.11	-142.506	1599.21	669.085	-116.166	1574.7	696.606	-124.92	1551.65	926.993	104.091	1726.26	895.114	112.598	1755.39	878.942	143.024	1726.47	911.528	133.07	1697.5
494	0	710.295	-149.232	1573.87	683.668	-142.861	1598.85	669.628	-116.54	1574.33	697.11	-125.13	1551.28	927.704	103.337	1726.22	895.889	111.785	1755.42	879.548	141.797	1726.6	912.188	132.375	1697.53
495	0	710.738	-149.631	1573.48	684.149	-143.243	1598.36	670.213	-116.92	1573.95	697.736	-125.46	1550.87	928.368	102.623	1726.19	896.531	110.924	1755.44	880.239	141.041	1726.7	912.787	131.683	1697.57
496	0	711.213	-149.992	1573.11	684.631	-143.621	1598.04	670.706	-117.292	1573.61	698.126	-125.8	1550.57	928.845	101.737	1726.1	897.18	110.113	1755.45	881.019	141.103	1726.78	913.478	130.923	1697.62
497	0	711.673	-150.353	1572.76	685.159	-143.975	1597.71	671.229	-117.669	1573.37	698.527	-126.17	1550.11	929.742	100.791	1725.97	897.922	109.299	1755.49	881.857	140.619	1726.83	914.209	130.217	1697.7
498	0	712.175	-150.772	1572.43	685.679	-144.362	1597.35	671.233	-118.419	1573.31	698.875	-126.307	1549.84	931.321	99.4886	1725.86	898.619	108.489	1755.54	882.634	139.88	1726.97	914.731	129.587	1697.74
499	0	712.625	-151.151	1572.02	686.238	-144.706	1597.08	672.143	-118.675	1572.96	699.745	-126.872	1549.52	932.076	98.7447	1725.83	899.314	107.646	1755.6	883.266	139.004	1727.13	915.378	128.956	1697.81
500	0	713.078	-151.548	1571.59	686.718	-145.164	1596.7	672.897	-119.661	1572.67	699.999	-127.129	1548.99	932.591	98.1707	1725.88	900.108	106.777	1755.55	883.925	138.132	1727.2	916.2	128.119	1697.88
501	0	713.536	-151.906	1571.21	687.272	-145.564	1596.32	673.328	-120.129	1572.27	700.513	-127.404	1548.62	933.089	97.6686	1725.92	900.791	105.906	1755.64	884.668	137.429	1727.31	916.866	127.41	1697.91
502	0	713.972	-152.271	1570.86	687.852	-145.898	1595.96	673.813	-120.411	1571.9	700.777	-127.546	1548.39	933.713	97.0609	1725.95	901.566	105.1	1755.65	885.302	136.301	1727.49	917.436	126.718	1697.97
503	0	714.511	-152.684	1570.47	688.41	-146.329	1595.56	674.408	-120.331	1571.13	701.44	-127.972	1548.09	934.34	96.2758	1725.96	902.362	104.279	1755.68	885.791	135.444	1727.61	918.079	126.031	1698.01
504	0	715.331	-153.206	1569.89	688.976	-146.825	1595.11	675.125	-120.455	1570.73	702.056	-128.38	1547.59	934.936	95.7586	1725.92	903.07	103.265	1755.72	886.509	134.719	1727.7	918.755	125.273	1698.1
505	0	715.908	-153.659	1569.42	689.58	-147.32	1594.65	675.65	-120.698	1570.53	702.614	-128.625	1547.21	935.582	94.0467	1725.86	903.939	102.351	1755.72	887.377	133.775	1727.84	919.359	124.51	1698.19
506	0	716.559	-154.09	1568.96	690.157	-147.758	1594.25	676.23	-121.066	1570.31	703.167	-128.874	1546.93	936.165	93.1005	1725.8	904.722	101.4	1755.8	888.651	132.643	1728.06	920.088	123.722	1698.29
507	0	717.287	-154.547	1568.48	690.777	-148.233	1593.86	676.307	-121.603	1570.18	703.899	-129.186	1546.58	936.833	92.4147	1725.77	905.259	100.453	1755.87	889.571	131.832	1728.26	921.192	122.975	1698.48
508	0	717.885	-154.931	1567.89	691.351	-148.728	1593.41	676.809	-121.996	1569.87	704.868	-129.706	1546.07	937.421	91.7871	1725.83	906.067	99.5981	1755.92	889.991	131.085	1728.46	921.795	122.238	1698.49
509	0	718.477	-155.239	1567.23	691.966	-149.202	1592.94	677.664	-122.072	1569.4	705.147	-129.982	1545.81	938.306	91.0302	1725.73	906.826	98.7139	1755.97	890.477	130.331	1728.61	922.515	121.474	1698.6
510	0	719.078	-155.56	1566.64	692.583	-149.643	1592.47	678.23	-122.382	1569.03	705.27	-130.134	1545.43	939.205	90.1698	1725.67	907.563	97.8347	1756.07	891.086	129.492	1728.76	923.189	120.685	1698.67
511	0	719.642	-155.958	1566.13	693.133	-150.15	1592.05	678.789	-123.287	1568.63	705.657	-130.552	1544.86	940.346	89.3833	1725.48	908.358	97.1057	1756.14	891.792	128.706	1728.92	923.908	119.884	1698.73
512	0	720.194	-156.382	1565.58	693.742	-150.908	1591.59	679.341	-123.843	1568.25	706.619	-131.077	1544.4	941.017	88.4573	1725.58	909.206	96.3902	1756.14	892.513	127.918	1729.06	924.543	119.128	1698.87
513	0	720.568	-156.66	1564.87	694.341	-151.414	1591.06	679.939	-124.154	1567.97	707.156	-131.346	1543.92	941.576	87.5827	1725.56	909.924	95.5369	1756.19	893.111	127.061	1729.2	925.09	118.356	1698.97
514	0	721.255	-157.148	1564.53	694.926	-151.913	1590.54	680.532	-124.481	1567.67	707.658	-131.696	1543.55	942.262	86.7018	1725.52	910.686	94.6306	1756.24	893.845	126.309	1729.26	925.757	117.479	1699.06
515	0	721.814	-157.615	1564.07	695.49	-152.396	1590.09	681.102	-125.493	1567.33	707.892	-132.042	1543.15	942.939	85.8311	1725.48	911.468	93.7148	1756.23	894.675	125.609	1729.44	926.462	116.632	1699.14
516	0	722.29	-157.865	1563.21	696.074	-152.839	1589.55	681.746	-126.015	1566.9	708.688	-132.735	1542.65	943.589	84.9432	1725.47	912.357	91.3942	1756	895.301	124.932	1729.6	927.022	115.874	1699.22
517	0	722.73	-158.258	1562.67	696.718	-153.355	1589.04	682.331	-126.271	1566.38	709.296	-133.205	1542.22	944.335	83.9755	1725.48	913.186	89.8862	1756.03	895.715	123.234	1729.94	927.624	115.095	1699.35
518	0	723.264	-158.622	1562.12	697.287	-153.895	1588.52	682.86	-126.602	1565.96	709.562	-133.337	1541.67	945.077	83.0294	1725.51	913.769	88.8971	1756.21	896.553	122.037	1729.91	928.366	114.291	1699.44
519	0	723.755	-159.025	1561.64	697.853	-154.412	1588	683.194	-127.11	1565.66	710.372	-133.609	1540.96	945.729	82.0028	1725.56	914.586	88.0323	1756.17	897.411	120.55	1730.09	928.902	113.543	1699.51
520	0	724.27	-159.462	1561.17	698.477	-154.889	1587.5	683.821	-127.345	1565.18	710.965	-134.092	1540.62	946.475	81.1678	1725.53	915.366	87.1723	1756.36	897.725	119.662	1730.53	929.39	112.823	1699.63
521	0	724.783	-159.837	1560.63	699.06	-155.403	1586.95	684.447	-127.566	1564.78	711.473	-134.365	1540.18	947.21	80.2243	1725.51	916.004	86.2549	1756.37	898.302	118.885	1730.74	929.932	111.972	1699.79
522	0	725.308	-160.291	1560.12	699.65	-155.981	1586.4	684.944	-127.96	1564.41	711.582	-134.406	1539.72	947.873	79.3725	1725.43	916.629	85.2367	1756.37	899.406	117.516	1730.7	930.643	110.842	1699.79
523	0	725.517	-160.591	1559.77	700.14	-156.575	1585.88	685.557	-128.256	1563.97	712.002	-134.753	1539.25	948.606	78.4593	1725.36	917.376	84.1167	1756.19	899.916	116.622	1730.79	931.242	109.588	1699.72
524	0	725.963	-160.999	1559.19	700.741	-157.181	1585.38	685.919	-129.523	1563.37	712.396	-135.132	1538.81	949.29	77.0951	1725.37	918.026	83.0223	1756.15	900.661	115.826	1730.95	932.008	108.298	1699.67
525	0	726.411	-161.456	1558.54	701.342	-157.816	1584.83	686.213	-130.397	1562.88	712.923	-135.568	1538.32	949.985	75.9519	1725.3	918.636	81.9131	1756.16	901.491	114.938	1731.1	933.046	107.454	1699.78
526	0	727.906	-163.246	1557.61	701.836	-158.407	1584.27	687.555	-131.27	1562.55	713.473	-135.922	1537.85	950.699	74.8936	1725.24	919.307	80.7335	1756.18	902.13	113.956	1731.25	933.722	106.576	1699.81
527	0	728.491	-163.179	1556.83	702.383	-159.115	1583.65	687.118	-131.672	1562.16	714.022	-136.511	1537.41	951.379	73.8177	1725.13	920.802	79.2252	1756.13	902.924	112.838	1731.39	934.305	105.741	1699.88
528	0	729.254	-164.135	1556.04	703.023	-159.799	1582.86	687.401	-132.199	1561.68	714.856	-138.059	1536.74	952.061	72.7303	1725.06	921.536	78.0759	1756.1	903.575	111.644	1731.85	935.621	104.697	1700.04
529	0	729.908	-164.619	1555.1	703.614	-160.46	1582.03	688.646	-132.65	1561	715.278	-138.378	1535.98	952.688	70.9958	1724.93	922.059	76.8436	1756.14	904.328	110.533	1731.81	936.162	103.764	1700.18
530	0	730.377	-165.114	1554.48	704.088	-161.11	1581.39	689.424	-133.174	1560.37	715.803	-138.749	1535.38	953.334	69.8079	1724.79	922.519	75.6958	1756.09	904.952	109.578	1731.89	936.696	102.822	1700.22
531	0	730.826	-165.572	1553.78	704.597	-161.738	1580.71	689.935	-133.642	1559.84	716.371	-139.229	1534.86	954.098	68.9133	1724.73	922.932	74.4193	1755.9	905.672	108.491	1732.3	937.42	101.804	1700.24
[truncated: 196 more rows]
[truncated: 6 more columns]

## Sheet: 05
Trajectories
500
[truncated: 429 more rows]
[truncated: 6 more columns]

## Sheet: 06
Trajectories
500
[truncated: 420 more rows]
[truncated: 6 more columns]

## Sheet: 07
Trajectories
500
[truncated: 428 more rows]
[truncated: 6 more columns]

## Sheet: 08
Trajectories
500
[truncated: 487 more rows]
[truncated: 6 more columns]

## Sheet: 09
Trajectories
500
[truncated: 470 more rows]
[truncated: 6 more columns]

## Sheet: 10
Trajectories
500
[truncated: 456 more rows]
[truncated: 6 more columns]

[truncated: 20 more sheets: 11, 12, 13, 14, 15, 16, 17, 18, 19, 20, 21, 22, 23, 24, 25, 26, 27, 28, 29, 30]
